# Supplementary material for: Specialized astrocytes mediate glutamatergic gliotransmission in the CNS
Source: Nature. 2023 Sep 6;622(7981):120–9. doi: 10.1038/s41586-023-06502-w (PMC10550825; doi:10.1038/s41586-023-06502-w)
Supplement: Supplementary file 4 — List of genes significantly enriched in astrocytes versus the other hippocampal cell types (data obtained from the integrated mouse hippocampus database). Differential expression analysis was performed using two-sided nonparametric Wilcoxon rank-sum tests and genes were ranked on average log2-transformed fold change. [file 41586_2023_6502_MOESM4_ESM.xlsx]

## Sheet: Feuil1
gene	avg_log2FC	pct.1	pct.2	p_val
Aldoc	5.72955	0.846	0.1	0
Apoe	5.52532	0.968	0.22	0
Clu	5.39702	0.872	0.209	0
Atp1a2	5.17716	0.868	0.093	0
Slc1a3	5.08706	0.881	0.13	0
Slc1a2	4.94171	0.912	0.485	0
Mt2	4.93944	0.834	0.119	0
Mt1	4.65346	0.893	0.589	0
Gja1	4.52551	0.78	0.02	0
Cst3	4.41916	0.961	0.502	0
Ndrg2	4.36437	0.841	0.075	0
Gpr37l1	4.14699	0.747	0.026	0
Mfge8	4.10471	0.706	0.032	0
Pla2g7	4.01975	0.741	0.044	0
Glul	3.96008	0.827	0.207	0
Dbi	3.94581	0.855	0.238	0
Ntsr2	3.92083	0.75	0.046	0
Htra1	3.89062	0.704	0.072	0
Ttyh1	3.74127	0.778	0.279	0
Prdx6	3.69996	0.793	0.189	0
Aqp4	3.68025	0.636	0.012	0
Gstm1	3.67831	0.752	0.112	0
Mlc1	3.57688	0.683	0.011	0
Bcan	3.55231	0.733	0.075	0
Sparcl1	3.53121	0.895	0.574	0
Gfap	3.40136	0.467	0.012	0
Scg3	3.38807	0.736	0.264	0
Sdc4	3.36249	0.609	0.013	0
S1pr1	3.3591	0.605	0.022	0
Ptn	3.28195	0.82	0.252	0
Acsbg1	3.25864	0.585	0.01	0
Cldn10	3.2166	0.588	0.025	0
Fam107a	3.17538	0.615	0.047	0
Id4	3.11707	0.578	0.018	0
Atp1b2	3.06118	0.72	0.328	0
Cspg5	2.99758	0.753	0.234	0
Gstm5	2.98896	0.706	0.228	0
Fabp7	2.98539	0.504	0.03	0
Sox9	2.96961	0.598	0.024	0
Ckb	2.951	0.871	0.576	0
F3	2.86888	0.486	0.02	0
Fxyd1	2.86191	0.582	0.029	0
Cpe	2.85266	0.903	0.666	0
Tsc22d4	2.83535	0.706	0.119	0
Hepacam	2.82379	0.598	0.034	0
Serpine2	2.81194	0.706	0.119	0
Ptprz1	2.77209	0.772	0.278	0
Fgfr3	2.77132	0.525	0.015	0
Gjb6	2.70489	0.449	0.006	0
Id3	2.69345	0.469	0.04	0
Hopx	2.66961	0.437	0.025	0
Gpc5	2.66676	0.418	0.132	0
Tmem47	2.66048	0.626	0.152	0
Cd63	2.65202	0.643	0.073	0
Mmd2	2.63553	0.737	0.388	0
S100a1	2.63288	0.61	0.044	0
Asrgl1	2.60575	0.602	0.134	0
Glud1	2.59672	0.667	0.272	0
Scd2	2.57739	0.766	0.454	0
Ednrb	2.57195	0.476	0.017	0
Slc7a10	2.56883	0.418	0.008	0
Acsl3	2.55486	0.613	0.253	0
Tspan7	2.50244	0.85	0.756	0
Sfxn5	2.49878	0.524	0.108	0
Tril	2.49449	0.474	0.016	0
Rorb	2.48706	0.445	0.026	0
Fbxo2	2.47465	0.463	0.085	0
Cxcl14	2.42814	0.621	0.059	0
Thrsp	2.39104	0.455	0.101	0
Rgcc	2.37882	0.501	0.045	0
Cd81	2.36622	0.875	0.445	0
Lcat	2.35848	0.385	0.005	0
Scrg1	2.35575	0.496	0.031	0
Sox2	2.34458	0.475	0.056	0
Fam213a	2.33247	0.612	0.307	0
S100b	2.33103	0.53	0.074	0
Pbxip1	2.31933	0.44	0.015	0
Sat1	2.27847	0.37	0.089	0
Fjx1	2.27809	0.477	0.13	0
Cmtm5	2.2651	0.514	0.032	0
Acsl6	2.25028	0.551	0.241	0
Slc6a11	2.24826	0.436	0.061	0
2310022B05Rik	2.24032	0.47	0.054	0
Slc39a12	2.23844	0.375	0.011	0
2900052N01Rik	2.21926	0.35	0.007	0
Kcnj10	2.19349	0.441	0.028	0
Ldhb	2.18667	0.674	0.359	0
Enho	2.17881	0.484	0.104	0
Phkg1	2.16908	0.338	0.022	0
S100a16	2.16771	0.571	0.057	0
Hes5	2.16372	0.346	0.012	0
Ezr	2.15852	0.414	0.023	0
Id2	2.13779	0.609	0.213	0
Agt	2.13458	0.32	0.006	0
Slc9a3r1	2.11917	0.401	0.009	0
Slc27a1	2.1185	0.395	0.123	0
Rgs20	2.11107	0.368	0.034	0
Hsd11b1	2.10808	0.323	0.022	0
Mt3	2.10323	0.837	0.74	0
Timp4	2.08666	0.442	0.094	0
Abhd3	2.07844	0.384	0.057	0
Timp3	2.07701	0.488	0.065	0
Btbd17	2.07146	0.326	0.017	0
Mertk	2.07029	0.354	0.029	0
Cnn3	2.04963	0.477	0.125	0
Nkain4	2.04476	0.453	0.117	0
Gpm6b	2.03292	0.857	0.716	0
Slc25a18	2.02024	0.338	0.019	0
Mid1ip1	2.01593	0.46	0.084	0
Myo6	1.99794	0.464	0.12	0
Prdx1	1.99178	0.614	0.264	0
Dbx2	1.9851	0.371	0.03	0
Lxn	1.96519	0.39	0.049	0
Mgll	1.9581	0.621	0.381	0
Naaa	1.94761	0.36	0.028	0
Csrp1	1.94723	0.449	0.042	0
Elovl5	1.94148	0.41	0.103	0
Slc4a4	1.94002	0.689	0.417	0
Paqr8	1.93986	0.413	0.121	0
Tprkb	1.9379	0.442	0.163	0
Prex2	1.92559	0.424	0.154	0
Slco1c1	1.9235	0.378	0.025	0
S100a13	1.91564	0.445	0.044	0
Phgdh	1.91084	0.342	0.035	0
Igfbp2	1.8955	0.231	0.013	0
Metrn	1.88944	0.338	0.017	0
Rcn2	1.88681	0.541	0.286	0
Pon2	1.87744	0.362	0.022	0
Qk	1.8773	0.721	0.417	0
Appl2	1.85908	0.384	0.082	0
Ntrk2	1.85014	0.76	0.582	0
Pygb	1.84643	0.484	0.271	0
Slc7a11	1.83937	0.3	0.047	0
Aldh1l1	1.83089	0.307	0.005	0
Luzp2	1.82637	0.355	0.147	0
Fabp5	1.8094	0.521	0.224	0
Sparc	1.80397	0.43	0.06	0
Lamp1	1.80172	0.669	0.387	0
Grin2c	1.7903	0.29	0.003	0
Eva1a	1.78876	0.302	0.004	0
Nnat	1.78627	0.521	0.296	0
Mdk	1.78582	0.342	0.03	0
Sash1	1.78196	0.374	0.094	0
Car2	1.76801	0.587	0.129	0
Vcam1	1.74616	0.294	0.008	0
Grm3	1.74384	0.347	0.105	0
Ugp2	1.74039	0.441	0.198	0
Slc38a3	1.73679	0.293	0.016	0
Chst2	1.73266	0.455	0.23	0
Plxnb1	1.70859	0.306	0.014	0
Dio2	1.70796	0.283	0.007	0
Fermt2	1.70034	0.51	0.272	0
AI464131	1.692	0.268	0.005	0
Smpdl3a	1.6773	0.287	0.028	0
Lhx2	1.67138	0.396	0.137	0
Fads1	1.66736	0.379	0.15	0
S100a6	1.65276	0.301	0.031	0
Npas3	1.64904	0.402	0.113	0
Slc6a1	1.64891	0.552	0.188	0
Oaf	1.6285	0.268	0.005	0
Gldc	1.61693	0.272	0.007	0
Tsc22d3	1.60466	0.361	0.184	0
Laptm4a	1.57061	0.615	0.434	0
Msi2	1.56585	0.448	0.261	0
Cbs	1.55016	0.249	0.006	0
Ppp1r3c	1.54764	0.254	0.009	0
Crot	1.5396	0.274	0.042	0
Gnai2	1.53907	0.522	0.292	0
Ncan	1.53732	0.445	0.354	0
Cyp2d22	1.53184	0.252	0.008	0
Gm2a	1.52587	0.371	0.128	0
Eci1	1.51915	0.306	0.045	0
Tlcd1	1.51883	0.244	0.006	0
Tubb2b	1.51367	0.46	0.21	0
Scara3	1.512	0.242	0.006	0
Hist1h2bc	1.50754	0.533	0.338	0
Gng5	1.50514	0.337	0.06	0
Anxa5	1.50178	0.291	0.041	0
Slc15a2	1.4912	0.302	0.056	0
Il18	1.48988	0.31	0.06	0
Hmgcs1	1.48598	0.437	0.255	0
Lap3	1.47529	0.318	0.061	0
Rarres2	1.47464	0.154	0.009	0
Bmpr1b	1.47444	0.224	0.009	0
Ntm	1.46162	0.679	0.386	0
Neat1	1.46141	0.237	0.031	0
Tmem229a	1.45026	0.277	0.054	0
Farp1	1.44947	0.259	0.12	0
Slc1a4	1.44915	0.273	0.103	0
Idh2	1.4487	0.286	0.059	0
Slc7a2	1.44839	0.223	0.006	0
Arhgap5	1.44192	0.558	0.478	0
Npc2	1.43805	0.417	0.142	0
Plcd4	1.43731	0.235	0.009	0
Prodh	1.43692	0.287	0.086	0
Itih3	1.43616	0.19	0.004	0
Ahcyl1	1.43594	0.504	0.405	0
Cyp2j9	1.42922	0.234	0.007	0
Zfp36l1	1.42913	0.327	0.032	0
Lgi4	1.4244	0.23	0.004	0
Srebf1	1.42373	0.243	0.024	0
Gprc5b	1.41899	0.384	0.188	0
Tmem100	1.41649	0.27	0.016	0
Gna13	1.41601	0.307	0.093	0
Atp6v0e	1.41173	0.389	0.155	0
Arhgef26	1.39749	0.275	0.081	0
Cd9	1.39599	0.362	0.069	0
Tmbim6	1.39496	0.607	0.464	0
Slc14a1	1.39084	0.225	0.002	0
Acss1	1.38302	0.242	0.061	0
Rftn2	1.37677	0.244	0.012	0
Nacc2	1.36982	0.284	0.069	0
Ndufc2	1.3652	0.56	0.451	0
Dhrs3	1.36448	0.206	0.017	0
Daam2	1.36439	0.229	0.018	0
Tmem176b	1.36184	0.291	0.045	0
Pou3f3	1.35653	0.391	0.218	0
Etfb	1.35436	0.353	0.108	0
Paqr7	1.35125	0.272	0.141	0
Pmm1	1.34549	0.503	0.416	0
Ramp1	1.34093	0.565	0.46	0
Psat1	1.33752	0.311	0.095	0
Kcnj16	1.33492	0.213	0.005	0
Mgst1	1.33467	0.217	0.005	0
Rgma	1.33052	0.253	0.042	0
Plekhb1	1.32387	0.276	0.042	0
Nr2e1	1.31743	0.221	0.02	0
Rfx4	1.31688	0.186	0.01	0
Zcchc24	1.31422	0.245	0.02	0
Pttg1ip	1.31391	0.279	0.086	0
Slc3a2	1.31349	0.376	0.235	0
Padi2	1.31002	0.17	0.011	0
Vim	1.30523	0.197	0.026	0
Eci2	1.30486	0.285	0.073	0
Chpt1	1.30283	0.371	0.238	0
Eno1	1.30106	0.379	0.303	0
Agpat5	1.29897	0.338	0.216	0
Prelp	1.29804	0.202	0.004	0
Tspan3	1.28977	0.63	0.529	0
Smox	1.28455	0.247	0.056	0
Maob	1.28315	0.214	0.009	0
Ctso	1.28016	0.217	0.039	0
Fgfr1	1.27971	0.37	0.221	0
Psph	1.27962	0.269	0.08	0
Ctsl	1.27874	0.384	0.186	0
Gabrg1	1.2776	0.211	0.019	0
Fam20a	1.27716	0.19	0.008	0
Gng12	1.27147	0.328	0.171	0
Phka1	1.26909	0.182	0.046	0
Fads2	1.26735	0.184	0.02	0
Emp2	1.26555	0.237	0.045	0
Crip2	1.25949	0.417	0.204	0
Soat1	1.25797	0.25	0.072	0
Add3	1.25466	0.45	0.356	0
Rmst	1.25119	0.11	0.01	0
Nrarp	1.25118	0.21	0.027	0
Lamp2	1.24926	0.313	0.149	0
Lfng	1.24753	0.223	0.006	0
Aldh6a1	1.2406	0.249	0.091	0
Sdc2	1.23983	0.28	0.114	0
Hbegf	1.23823	0.221	0.048	0
Trps1	1.23136	0.304	0.165	0
Fzd2	1.22875	0.19	0.003	0
E130114P18Rik	1.22205	0.199	0.026	0
Pax6	1.21449	0.181	0.006	0
Tkt	1.2115	0.337	0.185	0
Chchd10	1.2048	0.654	0.604	0
Gpld1	1.19203	0.215	0.047	0
Gm973	1.19064	0.142	0.006	0
Acot11	1.18799	0.177	0.008	0
Abhd4	1.18187	0.217	0.048	0
Epas1	1.18029	0.275	0.031	0
Adk	1.17698	0.374	0.297	0
Dbp	1.17658	0.311	0.158	0
Aldh2	1.17631	0.291	0.116	0
Adhfe1	1.17574	0.195	0.009	0
Notch1	1.17569	0.23	0.025	0
Gapdh	1.1728	0.249	0.118	0
Polr3h	1.17058	0.276	0.136	0
Gli3	1.16846	0.169	0.006	0
Omg	1.1639	0.302	0.2	0
Scd1	1.16282	0.188	0.025	0
Mtss1l	1.16049	0.242	0.091	0
Phyh	1.15731	0.262	0.102	0
Axl	1.15721	0.192	0.01	0
Spry2	1.15681	0.293	0.145	0
Prex1	1.15124	0.238	0.095	0
Pou3f2	1.15038	0.207	0.028	0
Agpat3	1.149	0.362	0.285	0
Rrbp1	1.1481	0.32	0.135	0
Psd2	1.1438	0.189	0.027	0
1810037I17Rik	1.14335	0.49	0.385	0
Aldh7a1	1.14068	0.25	0.102	0
Mfap3l	1.13256	0.233	0.11	0
Lix1	1.12845	0.326	0.236	0
Itm2b	1.12347	0.797	0.759	0
Dazap2	1.12175	0.358	0.265	0
Bcl2	1.12135	0.167	0.054	0
Sqle	1.12097	0.231	0.096	0
Zfyve21	1.12043	0.197	0.04	0
Lama2	1.11552	0.138	0.037	0
Pdpn	1.11142	0.198	0.004	0
Rab31	1.10769	0.22	0.082	0
Mmp14	1.10641	0.184	0.008	0
Ttyh3	1.09577	0.362	0.275	0
Phpt1	1.0864	0.295	0.112	0
Hadhb	1.08555	0.254	0.109	0
Acaa2	1.08492	0.193	0.027	0
Tmem59	1.08429	0.506	0.451	0
Rapgef3	1.08425	0.159	0.02	0
Eps8	1.08372	0.233	0.079	0
Aldh1a1	1.08311	0.15	0.012	0
Rbp1	1.08124	0.179	0.008	0
Pla2g16	1.07965	0.223	0.036	0
1190005I06Rik	1.07896	0.176	0.02	0
Gramd3	1.0757	0.165	0.012	0
Cyp4f15	1.0732	0.155	0.001	0
Rlbp1	1.072	0.175	0.009	0
Pdlim4	1.07181	0.175	0.008	0
Atp13a4	1.07157	0.154	0.003	0
Crip1	1.06974	0.105	0.021	0
Akt2	1.05485	0.212	0.107	0
Hapln1	1.05047	0.253	0.054	0
Tcf7l2	1.04802	0.183	0.014	0
Nde1	1.04569	0.173	0.016	0
Gas1	1.04558	0.174	0.019	0
Cpq	1.04548	0.172	0.029	0
Suclg1	1.0415	0.397	0.321	0
Igdcc4	1.03966	0.191	0.054	0
Myo10	1.03865	0.377	0.26	0
Slc41a1	1.03762	0.244	0.13	0
Trp53bp2	1.03444	0.197	0.052	0
Itpr2	1.03284	0.189	0.041	0
Gpc6	1.03155	0.177	0.064	0
Smpd2	1.03147	0.177	0.045	0
Ctnna1	1.02975	0.23	0.086	0
Dag1	1.0287	0.361	0.3	0
2810459M11Rik	1.02802	0.155	0.014	0
Cyp51	1.02372	0.22	0.098	0
Sox6	1.02179	0.154	0.028	0
Lrp4	1.02138	0.156	0.011	0
Scp2	1.02137	0.275	0.114	0
Tmed5	1.0199	0.31	0.221	0
Slc20a1	1.01119	0.226	0.128	0
Insig1	1.01114	0.228	0.11	0
Clmn	1.00852	0.277	0.19	0
Tmem176a	1.00428	0.178	0.022	0
Itgb5	1.00124	0.179	0.015	0
Mfsd2a	0.998302	0.172	0.038	0
Lhfp	0.996813	0.159	0.064	0
Fdft1	0.996137	0.251	0.156	0
Lgr4	0.994096	0.196	0.1	0
Ppp1r3g	0.993544	0.141	0.001	0
Nwd1	0.993482	0.161	0.035	0
Ubc	0.993236	0.581	0.483	0
Tiparp	0.992653	0.19	0.077	0
Pgm2	0.986641	0.215	0.135	0
Slc12a4	0.982322	0.151	0.009	0
Abcd2	0.979911	0.206	0.103	0
Klf15	0.979871	0.161	0.034	0
Pxmp2	0.979115	0.142	0.006	0
Wscd1	0.977887	0.257	0.171	0
Ephx2	0.97743	0.156	0.014	0
Irak2	0.970562	0.141	0.025	0
Tlr3	0.970373	0.148	0.004	0
Ctsd	0.969806	0.432	0.16	0
Ctsf	0.966285	0.202	0.094	0
Gpm6a	0.961256	0.848	0.853	0
Abat	0.958396	0.293	0.191	0
Ech1	0.957992	0.261	0.136	0
Acadm	0.957834	0.21	0.079	0
Cd38	0.957474	0.138	0.007	0
Mcur1	0.954454	0.197	0.08	0
Capn2	0.952074	0.217	0.106	0
Sox21	0.949387	0.153	0.004	0
St3gal4	0.947552	0.193	0.097	0
Pcdh10	0.944828	0.292	0.192	0
Echs1	0.941843	0.262	0.161	0
Ift27	0.938181	0.203	0.06	0
Hspb8	0.937862	0.141	0.007	0
Cat	0.935171	0.21	0.099	0
Dock1	0.93371	0.169	0.045	0
Degs1	0.931913	0.277	0.186	0
Ak3	0.930596	0.216	0.11	0
Fgf1	0.929082	0.157	0.041	0
Serpinh1	0.926887	0.188	0.019	0
Cbr3	0.92627	0.158	0.018	0
Hspa2	0.925929	0.26	0.173	0
Papss2	0.925873	0.138	0.007	0
Nr1d1	0.924928	0.231	0.116	0
C4b	0.921462	0.11	0.006	0
Atp5o	0.920944	0.541	0.387	0
Etfa	0.918484	0.26	0.178	0
Tspan12	0.918469	0.146	0.058	0
Lgals1	0.917093	0.165	0.023	0
Hsdl2	0.91502	0.179	0.071	0
Tspan15	0.9141	0.175	0.043	0
Son	0.910993	0.755	0.825	0
Agl	0.904544	0.196	0.113	0
Psap	0.902372	0.684	0.734	0
Jam2	0.898106	0.169	0.026	0
Tjp2	0.896763	0.172	0.036	0
Plin3	0.895878	0.159	0.017	0
Emx2	0.895346	0.186	0.076	0
Idh1	0.894642	0.195	0.087	0
Dhrs7	0.892366	0.194	0.079	0
Hadh	0.891691	0.171	0.027	0
Ndp	0.887947	0.139	0.005	0
S100a10	0.887879	0.164	0.049	0
Cib1	0.887767	0.171	0.044	0
Lrig1	0.88533	0.133	0.022	0
Vegfa	0.883718	0.164	0.043	0
Ppp1r1b	0.881571	0.163	0.061	0
Notch2	0.880305	0.167	0.055	0
Mpv17l2	0.880138	0.189	0.067	0
Pygm	0.880018	0.121	0.006	0
Acadvl	0.878093	0.202	0.074	0
Nfe2l2	0.875115	0.158	0.024	0
Cyp2j6	0.875014	0.147	0.028	0
Ddt	0.871078	0.22	0.106	0
Tmem44	0.870064	0.15	0.039	0
Cdc42ep4	0.868021	0.166	0.073	0
Decr1	0.86741	0.15	0.014	0
Pdgfrb	0.865127	0.127	0.013	0
Fgfrl1	0.863716	0.13	0.006	0
Aldh9a1	0.863627	0.183	0.069	0
Pacsin3	0.861847	0.141	0.013	0
Elovl2	0.860722	0.144	0.026	0
Dhcr7	0.860131	0.159	0.075	0
Itih5	0.859711	0.132	0.016	0
Cpt1a	0.856514	0.135	0.009	0
Itgav	0.85263	0.218	0.113	0
Megf10	0.845822	0.134	0.02	0
Itgb8	0.845424	0.211	0.128	0
Acot1	0.84308	0.152	0.038	0
Dhrs1	0.839738	0.208	0.123	0
Kctd5	0.837762	0.168	0.078	0
Cd302	0.83673	0.19	0.1	0
Retsat	0.836148	0.132	0.008	0
Magt1	0.833597	0.179	0.074	0
Rab9	0.82874	0.215	0.131	0
Adora2b	0.825157	0.115	0.002	0
Abca1	0.819378	0.166	0.061	0
Kank1	0.818275	0.128	0.032	0
Paqr6	0.816141	0.107	0.003	0
Gsap	0.816121	0.103	0.013	0
Uqcr11	0.812469	0.652	0.683	0
Nxn	0.808927	0.108	0.021	0
Msx1	0.808576	0.111	0.003	0
Pmp22	0.808071	0.135	0.023	0
Tcn2	0.80549	0.128	0.015	0
Lrp10	0.804666	0.164	0.068	0
Ctsb	0.80181	0.518	0.527	0
Gstk1	0.793856	0.136	0.01	0
Hes1	0.791047	0.188	0.103	0
Gpr146	0.789659	0.137	0.033	0
Slc13a3	0.785866	0.115	0.002	0
Oplah	0.78289	0.127	0.034	0
Selenbp1	0.77347	0.125	0.016	0
Ctsz	0.770219	0.179	0.055	0
Pld2	0.76947	0.117	0.019	0
Lpar4	0.768868	0.117	0.027	0
Gpx8	0.767312	0.114	0.008	0
Slc30a10	0.759619	0.129	0.045	0
Ddah2	0.759136	0.152	0.028	0
Cpne3	0.755483	0.163	0.071	0
H2-K1	0.754394	0.17	0.03	0
C030037D09Rik	0.750261	0.105	0.008	0
Creg1	0.74976	0.19	0.107	0
Fam163a	0.747155	0.107	0.022	0
Ptgr2	0.746109	0.151	0.067	0
Egfr	0.733209	0.12	0.033	0
Cav2	0.725625	0.154	0.059	0
Ggh	0.724233	0.153	0.056	0
Mmgt2	0.719749	0.127	0.023	0
Akr1b10	0.719395	0.122	0.034	0
Prdx4	0.713754	0.135	0.035	0
Pyurf	0.712336	0.152	0.074	0
Pdlim5	0.702372	0.146	0.069	0
Yif1a	0.701642	0.149	0.057	0
Mvd	0.701427	0.116	0.034	0
Tmbim1	0.689498	0.14	0.058	0
Wwtr1	0.686763	0.101	0.017	0
Sema4a	0.686095	0.106	0.038	0
Id1	0.685627	0.146	0.025	0
Cables1	0.684337	0.104	0.037	0
Fgd6	0.674873	0.1	0.008	0
Lamb2	0.661056	0.105	0.011	0
Rnd2	0.660025	0.154	0.07	0
Fkbp9	0.646117	0.115	0.037	0
Prdm16	0.64592	0.115	0.038	0
Pnp	0.635973	0.115	0.016	0
Carhsp1	0.635494	0.136	0.035	0
Itga6	0.635069	0.122	0.05	0
Cox6a1	0.631863	0.695	0.755	0
Slc2a1	0.631298	0.2	0.061	0
Vamp8	0.630381	0.141	0.037	0
Cmtm3	0.618409	0.1	0.012	0
Nfkbia	0.606824	0.223	0.12	0
Cd151	0.606418	0.122	0.036	0
Il33	0.605961	0.118	0.047	0
B2m	0.600991	0.302	0.153	0
Fcgrt	0.591185	0.129	0.023	0
Cpne2	0.589429	0.143	0.066	0
Necap2	0.583051	0.121	0.05	0
Tns3	0.582588	0.124	0.051	0
Plod1	0.576859	0.101	0.034	0
Bloc1s1	0.569589	0.153	0.065	0
Zfp36l2	0.568477	0.126	0.011	0
Rassf2	0.563411	0.105	0.027	0
Sema4b	0.553786	0.138	0.064	0
Olig1	0.536885	0.185	0.046	0
Rhoc	0.504939	0.105	0.022	0
Mif4gd	0.502289	0.102	0.038	0
Bmp2k	0.479161	0.108	0.029	0
Tuba1a	0.474067	0.563	0.361	0
6330403K07Rik	0.45651	0.266	0.513	0
Clic1	0.447682	0.103	0.025	0
Gsn	0.432114	0.13	0.04	0
Cryab	0.379773	0.311	0.107	0
Cnp	0.258959	0.311	0.069	0
Mthfd2l	0.337844	0.105	0.129	1.00338e-08
Nudt9	0.559257	0.189	0.177	1.00486e-27
Fasn	0.90985	0.244	0.176	1.00527e-238
P4ha1	0.381059	0.194	0.288	1.00935e-58
Sypl	0.312453	0.161	0.214	1.01005e-24
Tmem33	0.292912	0.185	0.274	1.01517e-59
Taf13	0.595686	0.142	0.127	1.019e-26
Tvp23b	0.36872	0.128	0.169	1.01964e-18
Cdc42se1	0.538259	0.16	0.14	1.03617e-36
Acss2	0.789603	0.192	0.158	1.04078e-88
Spred1	0.72021	0.305	0.337	1.04437e-27
Spcs2	0.68527	0.373	0.412	1.04528e-45
Pfkm	0.958654	0.336	0.295	1.05669e-211
Tecr	0.495122	0.516	0.604	1.05811e-67
4933431E20Rik	0.631547	0.191	0.192	1.06496e-16
Ctnnbip1	1.0413	0.263	0.202	1.06547e-206
Amotl1	0.54632	0.104	0.048	1.07366e-247
Hist1h1c	0.670228	0.156	0.097	1.08112e-182
Ndufa7	0.518099	0.49	0.561	1.08342e-47
Pdia3	0.561592	0.298	0.342	1.08599e-06
Cct3	0.3405	0.188	0.254	1.08785e-25
Csgalnact1	0.767761	0.172	0.156	1.08862e-32
Manbal	0.264314	0.185	0.278	1.08916e-70
Ptprf	0.657324	0.181	0.147	1.09256e-78
Hexim1	0.316633	0.135	0.179	1.09299e-20
Aco2	0.691406	0.44	0.503	1.10168e-75
Ctnnd2	0.321123	0.469	0.647	1.10404e-84
Slc33a1	0.255546	0.1	0.145	1.10762e-37
Hddc2	0.490422	0.113	0.085	1.10876e-55
Pdk2	0.777039	0.197	0.164	1.10911e-84
Yipf3	0.5268	0.153	0.136	1.11058e-29
Scamp2	0.62405	0.15	0.077	1.11407e-288
Rfc1	0.326456	0.172	0.225	1.116e-20
Bola1	0.297368	0.121	0.149	1.12505e-10
Pbx1	0.35472	0.399	0.598	1.12613e-83
Echdc1	0.297421	0.118	0.187	1.131e-77
Ndufb2	0.409016	0.431	0.475	1.13255e-15
Pnpla7	0.87221	0.17	0.155	1.1406e-30
Pigp	0.298081	0.16	0.228	1.14138e-47
D10Jhu81e	0.610358	0.17	0.144	1.15159e-56
Vezf1	0.654723	0.179	0.124	1.15824e-152
Sox8	0.495327	0.127	0.095	1.16063e-60
Sdf2	0.665508	0.263	0.269	1.16306e-32
Snx5	0.316601	0.16	0.213	1.16697e-22
1500009C09Rik	0.566609	0.218	0.293	1.16842e-14
Abcb9	0.558668	0.11	0.068	1.1707e-120
Vgll4	0.324419	0.141	0.21	1.17378e-56
Hmgcr	0.624051	0.201	0.201	1.17639e-16
Reep3	0.65375	0.223	0.182	1.18001e-103
Mtfr1l	0.349035	0.154	0.206	1.18037e-22
Prkcsh	0.360781	0.152	0.196	1.18208e-15
Sec13	0.279354	0.136	0.164	1.18917e-07
Ginm1	0.630712	0.163	0.106	1.19719e-170
G6pc3	0.461763	0.115	0.101	1.20274e-20
Edf1	0.443776	0.439	0.519	1.20802e-10
Rpa1	0.349615	0.115	0.147	1.21829e-13
Klhl5	0.591159	0.19	0.18	1.21884e-27
Tbcel	0.342303	0.157	0.235	1.22134e-59
Snapc5	0.420073	0.166	0.203	1.22324e-06
Ddrgk1	0.64274	0.234	0.204	1.2375e-75
Ldha	0.405336	0.261	0.336	1.24783e-10
Sall2	0.323587	0.137	0.181	1.25098e-23
A830082K12Rik	0.263247	0.148	0.251	1.25267e-121
Anapc13	0.735521	0.337	0.329	1.25581e-80
Bcap31	0.45695	0.178	0.178	1.26057e-09
Fbxo44	0.552042	0.167	0.173	1.26484e-06
Mpv17	0.315723	0.182	0.262	1.26946e-48
Dcaf11	0.349752	0.122	0.158	1.27386e-15
Cd320	0.550627	0.126	0.077	1.27485e-146
Tbcb	0.303993	0.215	0.275	1.28192e-15
Gnao1	0.387563	0.583	0.623	1.2845e-106
Igsf11	0.637671	0.204	0.155	1.28647e-101
Ddah1	0.642455	0.504	0.482	1.29669e-203
Maged2	0.504229	0.119	0.08	1.29878e-95
Sod1	0.823335	0.411	0.391	1.30503e-213
Efr3b	0.255585	0.119	0.19	1.30952e-83
Atp5j2	0.529949	0.555	0.621	1.31232e-90
Gabarap	0.505639	0.441	0.531	1.31423e-21
Lman1	0.347705	0.139	0.17	1.34438e-08
Krtcap2	0.53711	0.292	0.303	1.34566e-22
Fezf2	0.72452	0.139	0.071	1.34754e-277
Osgep	0.442627	0.127	0.114	1.34774e-18
Mageh1	0.612045	0.2	0.195	1.35801e-24
Ergic3	0.572918	0.25	0.266	1.35946e-14
Psmd8	0.296267	0.184	0.235	1.36121e-15
Tprgl	0.398862	0.266	0.383	1.3621e-35
Arrb1	0.432248	0.145	0.184	1.36571e-11
4833439L19Rik	0.44431	0.225	0.327	1.36651e-43
Tmem107	0.251592	0.073	0.136	1.37637e-103
Vcl	0.766306	0.161	0.119	1.38634e-100
Slc25a5	0.825051	0.471	0.458	1.38909e-255
Npc1	0.705277	0.187	0.105	1.39257e-307
Stx4a	0.388217	0.15	0.205	1.40079e-27
Ifi27	0.697841	0.177	0.121	1.40497e-150
Ddhd1	0.765151	0.244	0.253	1.40576e-21
Cdk4	0.314719	0.151	0.19	1.41113e-13
Nr2f1	0.930104	0.352	0.35	1.41804e-127
Snapin	0.652903	0.19	0.162	1.41927e-62
Tmem129	0.604185	0.105	0.063	1.42127e-130
Ppa2	0.306931	0.122	0.149	1.42263e-08
Tmx2	0.496547	0.205	0.153	1.4231e-112
Hbp1	0.464924	0.105	0.073	1.43346e-68
Tmem147	0.323753	0.217	0.303	1.43597e-38
Ndufa2	0.572514	0.577	0.665	1.44051e-95
Wasf3	0.275703	0.187	0.327	1.44106e-165
Itm2c	0.40872	0.634	0.733	1.44773e-98
Polr2f	0.261846	0.226	0.316	1.45632e-45
Slitrk2	0.593349	0.178	0.134	1.45659e-92
Tmed10	0.750282	0.371	0.375	1.45745e-112
Psmb2	0.311617	0.265	0.342	1.46894e-16
Tcta	0.284711	0.094	0.133	1.47421e-30
Rab5c	0.372275	0.189	0.277	1.47828e-51
Itpkb	0.46281	0.102	0.097	1.47892e-06
Bbip1	0.349776	0.263	0.392	1.4801e-60
Izumo4	0.292254	0.083	0.111	1.48066e-21
Cuedc1	0.66559	0.159	0.124	1.4828e-74
Hnrnpa2b1	0.356601	0.55	0.703	1.48612e-12
Ppp1r14b	0.628453	0.135	0.088	1.48946e-130
H2afv	1.01275	0.368	0.33	1.49482e-225
Atp5a1	0.396962	0.531	0.681	1.49907e-18
4931406C07Rik	0.590905	0.126	0.066	1.50121e-237
Nfia	0.730363	0.585	0.592	1.50474e-226
Dpm3	0.513244	0.229	0.233	1.5125e-13
Slc35b2	0.413765	0.101	0.079	1.5188e-37
Plxnb2	0.513518	0.109	0.064	1.52366e-138
Neo1	0.305867	0.153	0.271	1.52508e-151
Derl1	0.429572	0.172	0.237	1.52817e-28
Grn	0.383895	0.126	0.104	1.52902e-33
Commd1	0.270657	0.122	0.103	1.53337e-22
Ndufa4	0.27288	0.658	0.717	1.53954e-89
Ddx39b	0.291499	0.224	0.326	1.54195e-57
Rasa2	0.912304	0.249	0.19	1.54529e-185
Ndufs7	0.490438	0.38	0.421	1.54681e-24
Rnf13	0.787918	0.29	0.244	1.54749e-161
Nadk2	0.773043	0.156	0.092	1.55396e-227
Rnh1	0.632543	0.15	0.09	1.55494e-192
Akr7a5	0.368882	0.1	0.09	1.55684e-12
Llgl1	0.583498	0.123	0.078	1.56186e-127
Spcs1	0.322052	0.302	0.405	1.56662e-22
Tmem14c	0.283859	0.137	0.172	1.57606e-12
Cox20	0.388685	0.219	0.279	1.57928e-14
Mocs2	0.370227	0.194	0.262	1.58356e-23
Lrrc8c	0.272248	0.073	0.109	1.58954e-36
Slc25a4	0.278342	0.699	0.819	1.59135e-84
Ghr	0.354191	0.091	0.13	1.59981e-33
Acadl	0.361868	0.282	0.381	1.60001e-20
Lman2	0.296817	0.139	0.197	1.6065e-38
Tceal8	0.368456	0.196	0.262	1.60969e-21
Psmb6	0.465526	0.362	0.378	1.61553e-35
Isca2	0.306666	0.166	0.241	1.61666e-50
Fuom	0.331369	0.151	0.199	1.61906e-20
Ifrd1	0.376055	0.149	0.189	1.62357e-12
Churc1	0.31386	0.124	0.095	1.63e-46
Tpcn1	0.639662	0.132	0.09	1.63117e-107
Sbk1	0.295974	0.09	0.115	1.63335e-12
Myh14	0.605325	0.11	0.069	1.63993e-117
Lmbrd1	0.372021	0.285	0.402	1.6418e-31
Cald1	0.477819	0.154	0.245	1.64282e-94
Cnbp	0.587781	0.476	0.557	1.64292e-68
Prdx2	0.647917	0.456	0.46	1.6535e-166
Nr3c1	0.420823	0.27	0.36	1.65646e-14
Stat3	0.58711	0.151	0.136	1.66109e-27
Ube2l3	0.300563	0.257	0.374	1.66357e-60
Ptprt	0.584703	0.155	0.119	1.66653e-65
Wipi1	0.58087	0.141	0.1	1.66798e-100
Cuta	0.520587	0.243	0.25	1.67118e-14
Pnrc2	0.669531	0.21	0.193	1.67274e-50
Acox1	0.841258	0.293	0.284	1.67374e-86
Phyhipl	0.645931	0.365	0.422	1.67932e-25
Hmg20b	0.441758	0.131	0.119	1.68427e-16
Acat1	0.457233	0.247	0.314	1.73525e-06
Cdk2ap1	0.452221	0.1	0.089	1.74894e-12
Ptch1	0.67939	0.142	0.107	1.75424e-80
Rpn1	0.587086	0.25	0.268	1.7633e-12
Mgat5	0.453542	0.142	0.215	1.76611e-56
Zfp428	0.328957	0.147	0.197	1.77075e-24
Bmyc	0.619575	0.35	0.405	1.7758e-06
Tmco1	0.817273	0.331	0.295	1.78351e-166
Hsd17b10	0.59431	0.183	0.143	1.79042e-91
Dtna	0.860736	0.465	0.489	1.79935e-113
BC004004	0.25779	0.13	0.165	1.80424e-14
Fkbp2	0.35658	0.324	0.416	1.80432e-09
Acadsb	0.403929	0.173	0.235	1.80433e-24
Ap3m1	0.423331	0.134	0.164	1.81142e-07
Gadd45g	0.901894	0.204	0.135	1.81155e-223
Rab33b	0.46203	0.105	0.089	1.81658e-25
Cox10	0.297951	0.112	0.16	1.8208e-36
Clcn3	0.255207	0.325	0.515	1.82174e-100
Pttg1	0.763982	0.198	0.124	1.82379e-253
Fchsd2	0.256018	0.109	0.188	1.82651e-107
Asf1a	0.347912	0.105	0.095	1.82849e-11
Sox4	0.288672	0.123	0.179	1.83323e-47
Drap1	0.2659	0.258	0.392	1.83461e-79
Tom1l1	0.673051	0.124	0.064	1.83605e-238
Tm2d3	0.286829	0.141	0.181	1.86772e-17
Rdh11	0.591831	0.113	0.06	1.90278e-206
Trp53inp2	0.372983	0.122	0.172	1.91774e-33
Usf2	0.256904	0.174	0.298	1.91991e-135
Smim19	0.308217	0.116	0.15	1.92183e-16
Ryk	0.413353	0.165	0.215	1.93059e-14
Atp6v0a2	0.285721	0.109	0.147	1.94007e-23
Fam184a	0.316581	0.115	0.173	1.94569e-55
Smim20	0.28863	0.118	0.169	1.95067e-38
Ddb1	0.335605	0.204	0.288	1.95929e-39
Slc25a1	0.45252	0.114	0.083	1.96808e-64
Slc25a39	0.349838	0.118	0.112	1.98064e-08
Nhsl1	0.912535	0.154	0.136	2.004e-34
Rnf144a	0.489933	0.107	0.069	2.0062e-98
Ptpra	0.265278	0.364	0.555	2.00647e-73
Acaa1a	0.747143	0.21	0.147	2.05371e-194
Hmgn3	0.40424	0.428	0.584	2.05444e-06
Csdc2	0.980436	0.276	0.211	2.05582e-245
2510009E07Rik	0.256883	0.105	0.157	2.05978e-48
Fuca1	0.763349	0.188	0.115	2.06393e-257
Atp5j	0.338181	0.607	0.726	2.0875e-25
Cdk2ap2	0.383274	0.138	0.178	2.08783e-15
Lrrc58	0.959806	0.393	0.342	2.09844e-294
Etv5	0.648205	0.137	0.096	2.10316e-98
Tob2	0.46504	0.113	0.103	2.10335e-14
Sirt2	0.431573	0.29	0.238	2.11342e-157
Med25	0.322564	0.146	0.189	2.1147e-18
Tmem29	0.311848	0.107	0.143	2.11669e-22
Anp32e	0.397528	0.182	0.247	2.12096e-26
Hmgn1	0.253091	0.313	0.499	2.13355e-118
Polr2i	0.286989	0.171	0.235	2.15181e-36
Pgp	0.677237	0.279	0.264	2.15537e-62
Cox6c	0.271688	0.69	0.807	2.16753e-24
Rora	0.706131	0.348	0.464	2.17339e-11
Tmem208	0.422556	0.2	0.251	2.17803e-09
Lpcat3	0.714741	0.146	0.086	2.18185e-199
Cadm4	0.873409	0.264	0.19	2.19072e-256
Znrf3	0.42434	0.132	0.198	2.19661e-58
Txndc12	0.375132	0.109	0.099	2.19779e-12
Ccdc90b	0.374613	0.11	0.101	2.19794e-11
Arl2bp	0.323804	0.262	0.383	2.20034e-49
Cystm1	0.781136	0.316	0.294	2.20226e-115
Clcc1	0.442577	0.115	0.095	2.23202e-29
Sccpdh	0.573846	0.172	0.132	2.23956e-89
Ptgds	0.772924	0.127	0.066	2.2449e-202
Gsta4	0.561073	0.157	0.101	2.26066e-158
Canx	0.515654	0.53	0.663	2.26376e-48
Psmg4	0.27838	0.111	0.136	2.26797e-10
Camk2g	0.408531	0.276	0.416	2.2682e-67
Me1	0.619047	0.13	0.099	2.27093e-69
Ndufb10	0.539557	0.466	0.544	2.27381e-39
Hsd17b12	0.974262	0.304	0.235	2.28415e-276
Ckap5	0.76885	0.285	0.32	2.29482e-14
Hspa9	0.342135	0.265	0.384	2.32628e-43
Shisa4	0.765805	0.374	0.367	2.35588e-110
Cox6b1	0.461997	0.641	0.718	2.35913e-127
Lifr	0.289311	0.1	0.158	2.36399e-65
Aldh5a1	0.30422	0.112	0.151	2.37063e-21
Maoa	0.258979	0.09	0.11	2.3812e-09
Nap1l4	0.251005	0.207	0.308	2.38337e-66
Eps15	0.428293	0.273	0.366	2.38757e-17
Pex2	0.54692	0.136	0.099	2.41015e-80
Il11ra1	0.724301	0.164	0.101	2.4107e-210
Sdhc	0.565657	0.275	0.305	2.42093e-10
Usp54	0.487053	0.105	0.081	2.42393e-40
Map4k4	0.293323	0.175	0.261	2.44851e-64
Kifc3	0.555439	0.111	0.062	2.45215e-164
Lbh	0.466889	0.12	0.071	2.47354e-141
Eya1	0.683004	0.116	0.064	2.4785e-189
Cdh10	0.425549	0.165	0.229	2.48795e-46
Tmem256	0.731241	0.47	0.511	2.49512e-100
Slc25a3	0.678568	0.529	0.602	2.49962e-151
Tmx1	0.313847	0.145	0.205	2.52514e-39
2410015M20Rik	0.521856	0.344	0.389	2.52605e-10
Gna12	0.500629	0.111	0.094	2.5405e-26
Papss1	0.33773	0.146	0.193	2.54354e-21
Pacrg	1.03359	0.207	0.133	2.57865e-268
Igfbp5	0.620056	0.258	0.339	2.58813e-16
Nfic	0.610371	0.197	0.164	2.59667e-75
Wsb1	0.454229	0.16	0.197	2.59902e-08
Ebpl	0.358569	0.14	0.183	2.60134e-18
Sdhd	0.290785	0.178	0.253	2.61941e-43
Tmem184c	0.265398	0.143	0.233	2.63239e-94
Smim11	0.547984	0.185	0.173	2.63279e-25
Camk2d	0.475546	0.136	0.132	2.6353e-06
Rnf20	0.323513	0.175	0.241	2.63941e-34
Dbt	0.53612	0.148	0.138	2.63949e-20
Sgcb	0.374406	0.139	0.183	2.67041e-18
Ftl1	0.356665	0.429	0.617	2.67779e-76
Haghl	0.411363	0.203	0.269	2.69985e-23
Fbrsl1	0.690766	0.2	0.182	2.71203e-47
Acyp2	0.330318	0.167	0.263	2.7155e-89
Sorcs2	0.337788	0.13	0.19	2.71711e-47
Phactr3	0.765796	0.316	0.338	2.72476e-40
Ciapin1	0.5314	0.102	0.156	2.74261e-53
Crlf3	0.520122	0.109	0.099	2.74303e-13
Kif1c	0.522106	0.114	0.085	2.75167e-59
Cox8a	0.475344	0.775	0.832	2.75961e-78
4933434E20Rik	0.268267	0.14	0.297	2.7654e-290
AI413582	0.632175	0.263	0.285	2.77233e-12
Mat2a	0.830226	0.426	0.501	2.7741e-66
Lsm6	0.592161	0.242	0.254	2.77642e-13
Fbxo8	0.260939	0.098	0.135	2.77853e-26
Tmem243	0.308571	0.144	0.22	2.77889e-69
Uqcrfs1	0.564406	0.358	0.427	2.78353e-12
Vdac2	0.284666	0.303	0.439	2.79165e-48
Coq7	0.308547	0.13	0.157	2.80136e-07
Ccnd3	0.604346	0.118	0.087	2.80689e-65
Sptssa	0.365995	0.183	0.239	2.82358e-17
Sod2	0.601014	0.251	0.251	2.84149e-31
Epdr1	0.517669	0.216	0.284	2.85208e-11
Ndufb9	0.704514	0.551	0.59	2.87418e-216
Yif1b	0.359156	0.12	0.105	2.87504e-19
Wls	0.783662	0.143	0.072	2.88216e-292
Kcnip3	0.328443	0.212	0.286	2.90188e-28
Fnbp1	0.670503	0.248	0.256	2.91453e-18
Them4	0.670466	0.169	0.176	2.91919e-07
Tulp3	0.372326	0.115	0.145	2.92506e-16
Lysmd2	0.337897	0.195	0.3	2.93447e-72
Amer2	0.4669	0.176	0.227	2.93605e-12
Mut	0.66174	0.167	0.131	2.94516e-82
Slc25a33	0.621364	0.183	0.167	2.95324e-38
Nadk	0.589269	0.171	0.178	2.95452e-07
Rin2	0.552987	0.114	0.061	2.95453e-191
Hey1	0.53432	0.147	0.132	2.98312e-28
Slc35a5	0.280394	0.104	0.139	3.00457e-22
Sdha	0.379617	0.328	0.495	3.0174e-51
Dhcr24	0.769386	0.192	0.134	3.02136e-176
Hnrnpf	0.26024	0.144	0.187	3.09029e-23
Arl6ip1	0.368993	0.551	0.693	3.10438e-13
Slc39a1	0.444791	0.134	0.086	3.11145e-129
Smim8	0.309547	0.122	0.159	3.11177e-18
Slc12a9	0.450739	0.107	0.082	3.12003e-45
Rasa3	0.486836	0.131	0.13	3.13311e-06
Bud31	0.25173	0.145	0.189	3.13911e-22
Efcab14	0.349914	0.162	0.207	3.16018e-16
Tspan31	0.618638	0.213	0.191	3.16348e-58
Adipor2	0.26421	0.101	0.12	3.18497e-06
Asah1	0.833369	0.181	0.119	3.21109e-199
Hmgn5	0.533111	0.146	0.126	3.21215e-32
Mcc	0.608748	0.116	0.085	3.22489e-63
Ccdc107	0.264134	0.145	0.218	3.24955e-63
Ndufc1	0.541446	0.507	0.571	3.30243e-55
2310011J03Rik	0.299306	0.112	0.15	3.30752e-22
Prr13	0.276259	0.165	0.228	3.32492e-36
Psmb3	0.373977	0.261	0.271	3.35589e-07
Gpr19	0.568722	0.122	0.098	3.3599e-45
Mxi1	0.303191	0.167	0.268	3.38297e-94
Gpr37	0.428204	0.125	0.084	3.39889e-97
Gas6	0.693937	0.194	0.166	3.42739e-64
Dars	0.284871	0.147	0.212	3.45697e-47
Tmem246	0.349834	0.157	0.241	3.46201e-67
Atp5d	0.535428	0.474	0.54	3.48968e-61
Nrbp2	0.294491	0.1	0.147	3.49008e-43
Cetn2	0.255216	0.148	0.222	3.51276e-63
Chchd1	0.352625	0.237	0.32	3.53208e-28
Adcyap1r1	0.993126	0.33	0.27	3.53443e-274
Acat2	0.403395	0.116	0.101	3.53835e-20
Bet1	0.292063	0.102	0.122	3.5527e-06
Tle4	0.317319	0.181	0.262	3.55749e-59
Atp5h	0.353416	0.5	0.576	3.59018e-19
Gcsh	0.776339	0.219	0.186	3.60335e-97
Kcnk1	1.13038	0.36	0.311	3.6296e-288
Hibadh	0.837664	0.218	0.158	3.63129e-193
Tubb4b	0.970642	0.296	0.244	3.66276e-195
Mxd4	0.633122	0.24	0.263	3.6814e-09
Bola3	0.508622	0.22	0.273	3.69997e-06
Rpn2	0.86791	0.275	0.23	3.70955e-159
Reep5	0.519404	0.47	0.535	3.71879e-57
B230118H07Rik	0.282676	0.122	0.161	3.74075e-21
Rdx	0.776668	0.337	0.287	3.75378e-182
Snx6	0.373312	0.161	0.193	3.75731e-06
Mpdu1	0.490659	0.141	0.135	3.80051e-12
Vkorc1	0.417513	0.113	0.05	3.93197e-283
Gpi1	0.307194	0.344	0.498	3.94925e-38
Ndufs2	0.397053	0.268	0.347	4.01853e-09
Pid1	0.33875	0.134	0.183	4.04111e-33
Snx3	0.296251	0.389	0.55	4.04176e-21
Trim8	0.352455	0.162	0.201	4.08211e-10
Ccdc34	1.04226	0.27	0.191	4.09143e-295
Sec14l2	0.285068	0.141	0.201	4.09913e-48
Grina	0.561667	0.523	0.664	4.10381e-45
Eif3i	0.250327	0.204	0.285	4.11856e-39
Pkn2	0.299458	0.173	0.262	4.12087e-73
Smad5	0.420025	0.101	0.087	4.13266e-19
Abhd14a	0.299106	0.107	0.131	4.1591e-08
Ralgds	0.30794	0.122	0.172	4.17813e-36
Gnai3	0.339589	0.112	0.139	4.18377e-10
Ndufb6	0.395835	0.312	0.329	4.22956e-09
Tmed3	0.518274	0.142	0.115	4.2724e-50
Hsp90b1	0.391957	0.498	0.575	4.29072e-25
Hip1	0.459614	0.127	0.114	4.31293e-17
Tmem50a	0.538096	0.352	0.384	4.33884e-29
Hadha	0.75019	0.211	0.153	4.36891e-174
Rock1	0.275132	0.216	0.359	4.39455e-138
Laptm4b	0.617618	0.198	0.196	4.47278e-22
M6pr	0.283561	0.169	0.24	4.47998e-43
Ubxn1	0.571112	0.237	0.227	4.49921e-37
Slirp	0.361477	0.267	0.349	4.52365e-18
Paqr4	0.74991	0.184	0.119	4.56588e-212
Asap2	0.272765	0.118	0.172	4.57663e-50
Ost4	0.624727	0.24	0.209	4.63529e-63
Il6st	0.710685	0.153	0.112	4.64743e-101
Tmed7	0.332323	0.226	0.346	4.65062e-72
Pcdh7	0.34445	0.223	0.317	4.65074e-57
Prpf19	0.292223	0.202	0.299	4.66239e-61
Clptm1	0.440341	0.191	0.26	4.6751e-25
Cadm1	0.454407	0.549	0.695	4.67975e-23
Dkk3	0.272064	0.281	0.274	4.71161e-14
Pisd	0.489172	0.155	0.146	4.77495e-17
Rab34	0.485986	0.158	0.205	4.77737e-17
1810058I24Rik	0.671033	0.203	0.182	4.78949e-49
4930402H24Rik	0.323891	0.362	0.53	4.8197e-63
Tpp1	0.904889	0.241	0.17	4.83675e-250
Bhlhe40	0.377497	0.15	0.193	4.84202e-14
Leng8	0.354494	0.158	0.232	4.87547e-58
Atraid	0.791935	0.337	0.32	4.88018e-125
Txndc5	0.566505	0.131	0.117	4.89631e-24
Smim3	0.591034	0.115	0.067	4.90509e-164
Capns1	0.302835	0.244	0.332	4.90686e-30
Hdac3	0.283735	0.132	0.194	4.90929e-53
Nsdhl	0.606296	0.115	0.054	4.91388e-272
Krcc1	0.570198	0.141	0.102	4.94726e-89
Ankrd40	0.439987	0.165	0.217	4.95651e-17
Phkb	0.533207	0.126	0.124	4.98892e-07
Ccdc88a	0.674608	0.527	0.661	4.99824e-42
Manea	0.326959	0.109	0.136	5.00807e-11
Spns1	0.255692	0.099	0.14	5.00932e-33
Mro	0.746943	0.142	0.073	5.02111e-274
Rnf5	0.577896	0.26	0.26	5.03471e-27
Rpp14	0.262195	0.099	0.145	5.052e-39
Tnfrsf19	0.950684	0.206	0.125	5.06659e-305
Bckdha	0.540399	0.135	0.097	5.07263e-85
Abcd3	0.943574	0.28	0.222	5.11811e-213
Gnpda2	0.365624	0.109	0.105	5.11889e-07
Scarb2	0.858409	0.254	0.199	5.16002e-182
Acly	0.296141	0.144	0.208	5.16533e-46
Ivd	0.668308	0.206	0.207	5.17733e-18
Tmem218	0.500785	0.104	0.069	5.18442e-87
H13	0.40663	0.171	0.208	5.29704e-06
Efhd2	0.491997	0.308	0.357	5.30453e-06
Sc5d	0.762229	0.19	0.148	5.30912e-111
Vegfb	0.555098	0.191	0.196	5.3137e-10
Kdelr1	0.303239	0.157	0.22	5.33988e-37
Clybl	0.655331	0.146	0.132	5.34984e-23
Clic4	0.302142	0.101	0.056	5.35171e-133
Bdh1	0.57325	0.167	0.152	5.42235e-30
Gsr	0.349046	0.095	0.12	5.42243e-12
Pik3ip1	0.862398	0.234	0.157	5.42271e-263
Xylt1	0.281848	0.084	0.138	5.44668e-71
Ndufb11	0.730674	0.448	0.444	5.45702e-158
Pmvk	0.604515	0.187	0.174	5.46211e-32
Fhl1	0.377962	0.108	0.13	5.51371e-07
Ngef	0.961152	0.263	0.198	5.55341e-235
Dad1	0.638372	0.383	0.414	5.55559e-48
Vta1	0.311967	0.141	0.182	5.60513e-17
Gpt2	0.686663	0.179	0.152	5.61888e-63
Ddost	0.408607	0.19	0.238	5.70224e-08
Nckap5	0.689575	0.116	0.143	5.70328e-09
Usp53	0.557983	0.116	0.103	5.70467e-18
Tspan9	0.666047	0.128	0.075	5.71313e-173
Tmem9b	0.503447	0.293	0.39	5.73073e-07
Ndufv2	0.303567	0.347	0.44	5.74687e-06
Tomm7	0.298738	0.369	0.526	5.78385e-45
Hsd17b4	1.04295	0.221	0.142	5.81017e-291
Pxmp4	0.45218	0.104	0.075	5.81251e-60
Arxes2	0.894096	0.251	0.214	5.82358e-126
Ndufb8	0.311821	0.427	0.448	5.82744e-26
Rer1	0.308898	0.195	0.279	5.8503e-46
Bpgm	0.352934	0.151	0.187	5.86759e-10
Dnajb2	0.271851	0.122	0.145	5.90063e-07
Zmpste24	0.482309	0.124	0.107	5.90359e-27
Chd7	0.428248	0.118	0.106	5.90484e-15
Uqcr10	0.446596	0.634	0.74	5.95033e-46
AW549877	0.268351	0.102	0.139	6.07635e-26
Bphl	0.403525	0.137	0.178	6.09003e-16
Oxct1	0.466471	0.488	0.642	6.1136e-07
Pak2	0.369669	0.198	0.254	6.14764e-14
Snx17	0.291048	0.14	0.187	6.19026e-24
Slc20a2	0.835798	0.185	0.121	6.21513e-215
Cntfr	0.810079	0.173	0.12	6.21522e-149
Peli2	0.443398	0.106	0.085	6.21839e-34
Tpi1	0.30588	0.423	0.572	6.22913e-06
Macf1	0.885631	0.557	0.627	6.24527e-213
Atp5f1	0.416405	0.482	0.583	6.24529e-19
Rsph9	0.558458	0.12	0.07	6.2473e-166
Tm9sf2	0.434118	0.189	0.296	6.25397e-82
Dnajc3	0.948323	0.292	0.238	6.2755e-204
Smpd1	0.753458	0.209	0.185	6.27799e-65
Wwc1	0.523608	0.177	0.217	6.28615e-06
Atp5k	0.44401	0.522	0.58	6.29644e-42
Herpud1	0.28048	0.105	0.142	6.3721e-25
Pdia4	0.681273	0.182	0.148	6.42042e-77
Sdhb	0.522634	0.371	0.41	6.42222e-28
Sox5	0.608983	0.168	0.139	6.43725e-52
Lgalsl	0.2853	0.132	0.194	6.44473e-48
Dusp22	0.263657	0.082	0.109	6.45586e-18
Pik3r1	0.626469	0.24	0.254	6.46063e-11
Utrn	0.365717	0.102	0.071	6.49143e-62
Csad	0.278796	0.104	0.136	6.50026e-19
March2	0.304718	0.195	0.326	6.69579e-123
Tnfaip1	0.281767	0.101	0.126	6.69648e-11
Tram1	0.259029	0.126	0.182	6.72557e-45
Timm17b	0.348458	0.102	0.091	6.75198e-14
Ppib	0.553507	0.356	0.356	6.75262e-51
Ctdsp2	0.528348	0.152	0.142	6.77101e-20
Dph3	0.250459	0.119	0.171	6.80261e-43
Pou2f1	0.470926	0.14	0.205	6.84627e-48
Tmem60	0.277219	0.132	0.186	6.86359e-38
Kdelr2	0.470045	0.152	0.125	6.87958e-47
Rabac1	0.634149	0.408	0.399	6.91672e-119
Mfn1	0.865388	0.197	0.126	7.0459e-248
Zfp467	0.488686	0.109	0.071	7.09298e-97
Cers2	0.360973	0.121	0.098	7.10638e-32
Alkbh7	0.48565	0.123	0.082	7.14498e-105
P4hb	0.674469	0.209	0.189	7.20716e-54
Tmbim4	0.628022	0.199	0.147	7.21185e-132
Tmem109	0.343018	0.124	0.15	7.2182e-07
Ccs	0.456287	0.112	0.089	7.28428e-40
Fdps	0.393089	0.121	0.056	7.29567e-267
Eif6	0.305183	0.126	0.15	7.33227e-06
Fgfr2	0.528165	0.216	0.409	7.33617e-279
Aplp2	0.458015	0.48	0.604	7.34093e-17
Dpy19l3	0.286391	0.103	0.131	7.37899e-15
Kcnn2	0.948083	0.302	0.256	7.39388e-169
Twf1	0.38226	0.175	0.22	7.41492e-10
Pcx	0.592214	0.107	0.078	7.42049e-60
Ndufa12	0.744163	0.465	0.431	7.42592e-225
Fnta	0.486553	0.157	0.15	7.44596e-15
Atp5g3	0.45157	0.449	0.536	7.46254e-13
Cdkn1b	0.458319	0.188	0.148	7.4801e-69
Sh3glb1	0.516399	0.255	0.257	7.49935e-25
Hsd17b11	0.610879	0.128	0.068	7.56073e-224
Syf2	0.71668	0.254	0.205	7.5727e-138
Slc35a2	0.539525	0.127	0.103	7.58537e-41
Sys1	0.499585	0.199	0.145	7.61246e-122
D8Ertd738e	0.403495	0.406	0.555	7.64509e-15
Lasp1	0.468806	0.141	0.138	7.64881e-09
Fibp	0.716785	0.191	0.119	7.72545e-234
Pdia6	0.327774	0.213	0.301	7.76994e-40
Ddr1	0.664355	0.183	0.13	7.78802e-138
Ptdss2	0.343056	0.124	0.168	7.79604e-25
Ephb1	0.614445	0.133	0.097	7.84754e-82
Erlec1	0.267515	0.159	0.214	7.90122e-33
Tex261	0.304353	0.131	0.174	7.91311e-22
Cgrrf1	0.488904	0.115	0.084	7.91404e-66
Cd164	0.680797	0.185	0.137	7.95379e-129
Pigs	0.836056	0.172	0.118	7.96197e-158
Ikbip	0.568983	0.117	0.055	7.97534e-276
Srsf5	0.282799	0.332	0.533	8.00196e-125
Phlpp1	0.430504	0.225	0.338	8.05141e-65
Zeb1	0.381147	0.2	0.309	8.06192e-88
Atp5e	0.568547	0.576	0.66	8.11304e-86
Minos1	0.337377	0.434	0.582	8.11645e-10
Tonsl	0.503515	0.225	0.173	8.18267e-109
Arap2	0.793338	0.208	0.154	8.19267e-147
Sfxn1	0.694871	0.292	0.308	8.20996e-35
Pts	0.677539	0.187	0.158	8.2356e-71
Bmpr1a	0.697714	0.214	0.232	8.25268e-08
Emc1	0.394864	0.128	0.099	8.26577e-51
Snta1	0.651579	0.171	0.161	8.28719e-25
Pfkp	0.468436	0.209	0.281	8.30688e-20
Ctsa	0.59012	0.189	0.167	8.30985e-48
Gtf2i	0.25306	0.306	0.478	8.31693e-105
Paics	0.767902	0.244	0.201	8.35671e-130
Adh5	0.684335	0.188	0.107	8.35681e-303
Tor1aip1	0.707053	0.192	0.131	8.43099e-176
Lrp1	0.751185	0.356	0.377	8.43706e-63
Mcee	0.615508	0.193	0.16	8.53433e-73
Sesn3	0.39318	0.144	0.181	8.59797e-12
Tagln3	0.637118	0.405	0.457	8.63849e-42
Eef1d	0.815219	0.269	0.206	8.66154e-209
Coq9	0.355713	0.142	0.192	8.69556e-25
Ilk	0.552044	0.167	0.164	8.73285e-14
Ttc28	0.354806	0.117	0.144	8.79452e-10
Ndufs8	0.514031	0.275	0.284	8.81005e-23
Zhx3	0.453939	0.154	0.229	8.85187e-55
Cstb	0.368131	0.181	0.176	8.86913e-11
Atp5b	0.666992	0.613	0.678	8.8753e-294
Ppargc1a	0.53962	0.194	0.242	8.89446e-07
Srebf2	0.441622	0.189	0.244	8.89707e-15
Jtb	0.438047	0.229	0.308	8.93802e-19
Ndufb7	0.618135	0.44	0.469	8.9542e-70
Rnf215	0.65525	0.13	0.067	8.97146e-257
Sqstm1	0.413154	0.335	0.447	9.1473e-11
Dclk1	0.5376	0.655	0.752	9.15841e-76
Aph1b	0.256552	0.081	0.1	9.24678e-09
Tapbp	0.437549	0.104	0.06	9.35779e-134
Cdh20	0.792074	0.112	0.056	9.38546e-219
Mapk4	0.399445	0.183	0.226	9.40446e-12
Mthfd1	0.515327	0.138	0.123	9.40575e-26
Pitpnc1	0.78139	0.41	0.437	9.41754e-58
Txndc15	0.395523	0.217	0.292	9.43208e-21
Emc3	0.787086	0.27	0.257	9.45416e-74
Lonp2	0.253672	0.149	0.242	9.46407e-96
Aifm3	0.66796	0.161	0.134	9.4821e-55
Ndufa3	0.47799	0.514	0.566	9.50382e-53
Ppp2r5a	0.881285	0.233	0.171	9.54423e-199
Tspan14	0.534337	0.106	0.061	9.61889e-143
Fndc4	0.498669	0.213	0.279	9.6277e-13
Hdac8	0.494649	0.149	0.261	9.65883e-135
Magi3	0.268196	0.104	0.17	9.68933e-81
BC031181	0.251285	0.328	0.477	9.75322e-57
Cs	0.909399	0.367	0.383	9.76487e-114
Hipk2	0.539034	0.152	0.186	9.78528e-07
Ptdss1	0.318759	0.122	0.187	9.79312e-61
Tm2d2	0.409653	0.253	0.332	9.80687e-12
Atp5c1	0.58434	0.451	0.498	9.93697e-76
Tnrc6a	0.410848	0.228	0.287	9.96088e-14
Uqcrc1	0.774876	0.355	0.36	9.96514e-87
