# Supplementary material for: Specialized astrocytes mediate glutamatergic gliotransmission in the CNS
Source: Nature. 2023 Sep 6;622(7981):120–9. doi: 10.1038/s41586-023-06502-w (PMC10550825; doi:10.1038/s41586-023-06502-w)
Supplement: Supplementary file 5 — Lists of significant type-enriched transcripts in each individual astrocyte cluster (data obtained from the integrated mouse hippocampus database). Differential expression analysis was performed using two-sided nonparametric Wilcoxon rank-sum test and genes were ranked on average log2-transformed fold change. [file 41586_2023_6502_MOESM5_ESM.xlsx]

## Sheet: Cluster 0
gene	p_val	avg_log2FC	pct.1	pct.2
Malat1	3.53434e-164	0.718852	0.997	0.996
Ntm	1.51189e-149	0.839558	0.785	0.693
Nrxn1	2.644e-113	0.62149	0.855	0.8
Cadm2	1.78251e-106	0.772023	0.649	0.548
Son	8.33845e-105	0.642415	0.784	0.755
Lsamp	1.68824e-101	1.19094	0.791	0.74
Wdr17	1.39741e-92	1.20372	0.245	0.125
Mdga2	2.71787e-89	1.22985	0.307	0.185
Zbtb20	1.48601e-81	0.393863	0.857	0.824
Gpc5	2.18336e-78	1.34763	0.515	0.425
Dclk1	7.49205e-72	0.556891	0.71	0.672
Ctnnd2	7.21775e-71	0.853725	0.548	0.468
Slc1a2	2.16164e-63	0.279687	0.967	0.949
Lrp1b	6.94809e-57	0.927208	0.244	0.15
Grid2	9.04466e-57	1.00234	0.175	0.094
Phkg1	1.73309e-56	0.768887	0.428	0.34
Pcdh9	2.01738e-56	1.01284	0.394	0.305
Pcdh7	8.13477e-51	0.790868	0.298	0.207
Rora	1.15276e-44	0.782389	0.417	0.345
Rmst	6.37032e-44	0.73319	0.169	0.096
Npas3	2.91602e-43	0.682232	0.477	0.412
Plcb1	3.48079e-43	0.768157	0.35	0.269
Fgfr2	1.51848e-42	0.968968	0.278	0.2
Gabrb1	1.38368e-40	0.573342	0.653	0.622
Dtna	2.1243e-39	0.629105	0.522	0.482
Frmd4a	1.84932e-38	0.932877	0.271	0.2
Lars2	7.45434e-37	0.209161	0.058	0.129
Rorb	2.40504e-36	0.530991	0.522	0.46
Dlgap1	1.4185e-33	0.553168	0.45	0.389
Nlgn1	5.9338e-33	0.749303	0.296	0.227
B3galt1	2.5844e-32	0.899074	0.285	0.221
Trpm3	1.00701e-31	0.910609	0.196	0.135
Ank2	1.58793e-30	0.496551	0.547	0.513
Atp1a2	5.10439e-30	0.20099	0.878	0.911
Tnik	1.92597e-29	0.650085	0.318	0.258
Farp1	2.25161e-29	0.649506	0.318	0.256
Snrnp70	1.8661e-28	0.719189	0.348	0.293
Tcf4	3.79891e-27	0.249567	0.787	0.809
Prex2	4.42202e-26	0.586693	0.476	0.446
Spag5	6.89681e-26	0.661719	0.156	0.101
Qk	4.54044e-24	0.254811	0.738	0.76
Gria2	7.7796e-24	0.410726	0.504	0.464
Nfia	2.87134e-23	0.409044	0.592	0.599
Ptprt	3.42362e-23	0.714791	0.203	0.151
Cdh20	1.75954e-22	0.705259	0.152	0.104
Sash1	4.52877e-21	0.460755	0.424	0.389
Grin2c	8.39694e-21	0.459525	0.349	0.299
Magi2	1.50902e-20	0.675063	0.234	0.183
Gphn	2.69494e-20	0.751825	0.246	0.199
Hdac8	6.49151e-20	0.664077	0.192	0.145
Hipk2	1.27373e-19	0.601509	0.19	0.143
Mad1l1	1.69193e-19	0.578698	0.103	0.064
Negr1	5.46046e-19	0.601455	0.245	0.198
Snhg11	1.48708e-18	0.546137	0.191	0.142
Gnao1	2.45361e-18	0.321402	0.608	0.616
Daam2	4.56697e-18	0.566073	0.272	0.229
Lrrc4c	5.29703e-18	0.679629	0.168	0.124
Trps1	9.37734e-18	0.610778	0.346	0.309
Dennd1a	2.2645e-17	0.6192	0.179	0.135
Tmtc2	3.89534e-17	0.563996	0.104	0.068
Sik3	4.11159e-17	0.632902	0.201	0.157
Msi2	5.77022e-17	0.465499	0.473	0.464
Pid1	1.70194e-16	0.585569	0.163	0.121
Pde8b	2.11261e-16	0.611414	0.174	0.133
Macf1	6.69404e-16	0.450751	0.565	0.573
Meg3	7.03899e-16	0.355157	0.326	0.281
Slc6a11	1.31185e-15	0.320274	0.488	0.463
Auts2	6.54982e-15	0.553708	0.23	0.19
Nckap5	7.03517e-15	0.637025	0.149	0.111
Cbx3	9.6213e-15	0.13431	0.127	0.187
Mt3	1.60073e-14	0.362455	0.819	0.911
Xylt1	2.05388e-14	0.452211	0.11	0.076
Tprkb	2.16232e-14	0.321822	0.488	0.468
Ptchd4	4.15742e-14	0.520008	0.112	0.078
Gpc6	6.77917e-14	0.492202	0.213	0.172
Sema4b	1.19466e-13	0.182375	0.108	0.16
Phka1	1.94592e-13	0.571432	0.22	0.183
Nhsl1	2.89957e-13	0.755699	0.187	0.153
Abr	1.65562e-12	0.408256	0.351	0.322
Cpeb3	3.59482e-12	0.577462	0.134	0.101
Kirrel3	4.40446e-12	0.60604	0.161	0.128
Ftl1	4.82014e-12	0.282652	0.444	0.417
Ogt	7.03694e-12	0.519599	0.287	0.256
Dock4	7.0487e-12	0.646714	0.119	0.088
Sgip1	8.63686e-12	0.656534	0.217	0.187
Neat1	1.86786e-11	0.565287	0.267	0.239
Birc6	2.19696e-11	0.111225	0.139	0.192
Cox8a	3.6746e-11	0.24739	0.735	0.8
4930402H24Rik	6.22971e-11	0.391956	0.391	0.371
Dgkb	6.62218e-11	0.679858	0.256	0.232
Celf2	6.75626e-11	0.382949	0.427	0.414
Paqr8	8.02635e-11	0.273895	0.461	0.437
Cdh10	1.22865e-10	0.710859	0.192	0.163
Ctnna2	1.29739e-10	0.477165	0.166	0.133
Zeb1	3.28719e-10	0.504401	0.22	0.19
Pcyt2	3.85386e-10	0.54454	0.264	0.236
Luzp2	4.4018e-10	0.445103	0.392	0.37
Stx16	4.63187e-10	0.453347	0.129	0.1
Acot11	4.88989e-10	0.396839	0.213	0.183
Mast4	8.00519e-10	0.533813	0.146	0.117
Prkd1	1.43384e-09	0.491555	0.157	0.127
Ptprd	2.83241e-09	0.385262	0.157	0.127
Wasf3	7.80128e-09	0.441438	0.216	0.19
Dab1	1.04246e-08	0.370544	0.34	0.319
Ccdc85a	1.05144e-08	0.398016	0.1	0.076
Lama2	1.1997e-08	0.577902	0.158	0.132
Nfib	1.46085e-08	0.296926	0.501	0.506
Pitpnc1	2.48462e-08	0.466823	0.424	0.429
Pnpla7	3.32722e-08	0.52671	0.197	0.171
Luc7l2	3.46089e-08	0.440295	0.308	0.291
Pou2f1	8.17321e-08	0.468488	0.161	0.137
Dcaf6	1.07238e-07	0.163621	0.072	0.102
Dctn4	1.45733e-07	0.121926	0.153	0.198
Vcl	1.55894e-07	0.494824	0.183	0.159
Kansl1	1.70586e-07	0.522617	0.116	0.093
Cox7c	1.89002e-07	0.353361	0.468	0.477
Plekhg1	2.082e-07	0.474154	0.116	0.093
Macrod2	2.56998e-07	0.464781	0.108	0.085
Sfxn5	2.62701e-07	0.299702	0.555	0.564
Ahcyl1	2.73108e-07	0.228003	0.524	0.533
9330159F19Rik	2.96927e-07	0.512671	0.2	0.178
Il1rapl1	3.98948e-07	0.34461	0.1	0.078
Tjp1	4.35189e-07	0.545207	0.196	0.175
Clmn	4.54991e-07	0.345241	0.307	0.29
Pik3r1	4.84578e-07	0.326904	0.261	0.236
Atp5g2	5.1496e-07	0.195613	0.089	0.121
Tmem164	7.25562e-07	0.501602	0.113	0.092
Nrxn2	7.57169e-07	0.264325	0.429	0.419
Eya1	9.37454e-07	0.358685	0.138	0.115
Atxn2l	1.1363e-06	0.126168	0.105	0.139
Mgll	1.27011e-06	0.174042	0.644	0.665
Pgam1	1.31804e-06	0.20355	0.1	0.133
Arglu1	1.70629e-06	0.140863	0.253	0.319
Usmg5	2.1842e-06	0.106187	0.276	0.343
Nfat5	2.36944e-06	0.40907	0.145	0.123
Mgat5	2.37777e-06	0.391494	0.166	0.144
Phf21a	2.94038e-06	0.461098	0.155	0.134
Ncoa1	3.24604e-06	0.398419	0.249	0.232
Acp1	3.32115e-06	0.423283	0.135	0.114
Ttc14	3.37004e-06	0.42195	0.248	0.23
Gabbr1	4.58362e-06	0.249492	0.456	0.463
Col11a2	4.80999e-06	0.30339	0.117	0.096
Pam	4.82247e-06	0.168601	0.087	0.115
Fmn2	7.43328e-06	0.389166	0.251	0.234
Pbx1	1.03157e-05	0.268138	0.405	0.396
Sec61g	1.21708e-05	0.115512	0.091	0.118
Lrrc4b	1.29787e-05	0.289452	0.143	0.122
Irak2	1.44629e-05	0.430662	0.164	0.145
Prex1	1.48753e-05	0.306511	0.263	0.245
Hnrnpa3	1.73042e-05	0.382311	0.124	0.104
Phlpp1	2.59444e-05	0.373826	0.246	0.231
Ptgds	2.66461e-05	0.105267	0.095	0.121
Rogdi	2.91395e-05	0.11295	0.077	0.1
Fmnl2	2.95318e-05	0.383489	0.196	0.178
Eif2s3y	4.62666e-05	0.159727	0.103	0.131
Clybl	4.6732e-05	0.140775	0.131	0.164
Gabra2	5.55409e-05	0.315848	0.337	0.331
BC005561	6.04354e-05	0.305554	0.128	0.109
Camk2a	6.09675e-05	0.379074	0.181	0.16
Eif4a1	6.16869e-05	0.120025	0.169	0.207
Lix1	8.89263e-05	0.389299	0.345	0.346
Ccnt2	8.93999e-05	0.416871	0.156	0.139
Kcnq1ot1	0.000103022	0.198992	0.104	0.128
Ephb1	0.000115498	0.274539	0.152	0.133
Slc7a11	0.00012608	0.327306	0.32	0.311
Hmg20b	0.00013468	0.107925	0.111	0.138
Pan3	0.000138745	0.153354	0.08	0.103
Chd3	0.000139759	0.260115	0.134	0.116
Neo1	0.000149417	0.3877	0.163	0.147
Spred1	0.000181417	0.231567	0.325	0.317
Pnn	0.000184524	0.152328	0.184	0.223
Brd9	0.000222099	0.112181	0.112	0.139
Efr3b	0.000245309	0.398039	0.131	0.116
Upf2	0.000293568	0.50569	0.131	0.117
Pdgfrb	0.00036654	0.327551	0.14	0.124
Arhgef12	0.00037627	0.368835	0.279	0.271
Nebl	0.000392623	0.421404	0.222	0.21
Hnrnpr	0.000405548	0.103321	0.156	0.186
Gtf2a2	0.000410317	0.112922	0.108	0.132
Rere	0.000424916	0.413737	0.161	0.147
Csgalnact1	0.000489539	0.437227	0.194	0.181
Haghl	0.000510346	0.214165	0.181	0.219
Tra2b	0.000520482	0.145075	0.146	0.176
Mtss1l	0.000563841	0.31503	0.256	0.248
Pcdh17	0.0005773	0.223149	0.239	0.225
Rbm26	0.00062086	0.232127	0.129	0.157
Snap25	0.000664252	0.379066	0.187	0.172
Maml2	0.000684476	0.166781	0.123	0.15
Atf7ip	0.000715945	0.129466	0.09	0.111
Itsn1	0.000731517	0.308406	0.219	0.207
Fry	0.000731758	0.584561	0.136	0.124
Hapln1	0.000758739	0.236974	0.281	0.271
Echdc1	0.000761124	0.122675	0.106	0.13
Tcf7l2	0.000833617	0.233076	0.165	0.2
Ecsit	0.00084286	0.11036	0.082	0.102
Fibp	0.000891355	0.132901	0.173	0.206
Epas1	0.000966351	0.249774	0.29	0.283
Arnt2	0.000967216	0.230033	0.124	0.109
Limch1	0.0010403	0.285464	0.332	0.333
Fcho2	0.00116334	0.132916	0.09	0.11
Ube2d2a	0.00124199	0.167992	0.148	0.177
Thrb	0.00126588	0.344769	0.117	0.103
Kcnk2	0.00149149	0.24624	0.348	0.344
Arhgap5	0.00151695	0.170278	0.57	0.601
Timm8b	0.00153628	0.1106	0.274	0.321
Dnmt3a	0.00160308	0.320288	0.14	0.127
Csrp1	0.00182079	0.231382	0.458	0.474
Mertk	0.00187511	0.278046	0.381	0.38
Fam171b	0.00204721	0.173036	0.529	0.545
Gli3	0.00218245	0.371852	0.188	0.178
Mcc	0.00222387	0.37116	0.132	0.12
Ciapin1	0.00234109	0.588497	0.108	0.098
Pcsk6	0.00248732	0.207034	0.107	0.094
Fam13c	0.0025552	0.147853	0.174	0.204
Arhgap26	0.00265727	0.439466	0.105	0.094
Nudt3	0.0027433	0.111599	0.261	0.303
Tnrc6c	0.00274404	0.113942	0.105	0.125
Tet2	0.00281334	0.2081	0.09	0.11
Strn3	0.00281659	0.312484	0.207	0.197
Leng8	0.00290972	0.227645	0.139	0.166
Cuedc1	0.00294009	0.324829	0.169	0.159
Sox5	0.00294317	0.386221	0.179	0.169
Chd9	0.00305447	0.493781	0.197	0.19
Myo6	0.00328669	0.211265	0.477	0.499
Ssbp2	0.00347543	0.151816	0.138	0.162
Vmp1	0.00359186	0.174505	0.155	0.181
Metrn	0.00375163	0.197617	0.362	0.364
Rtn1	0.00375393	0.1205	0.21	0.243
Soga3	0.00419086	0.113928	0.184	0.215
Emx2	0.00449896	0.109455	0.174	0.201
Raf1	0.00452956	0.107256	0.087	0.104
Prkca	0.00455269	0.301247	0.145	0.134
Igf1r	0.00482092	0.245383	0.107	0.095
Agl	0.0051143	0.340813	0.207	0.2
Ghr	0.0061061	0.452077	0.103	0.094
Sall3	0.00636096	0.246048	0.101	0.09
Ahcyl2	0.00655887	0.257324	0.128	0.117
Rnf144a	0.00673719	0.112098	0.094	0.112
Magi3	0.00683157	0.266841	0.116	0.105
Daam1	0.00722497	0.103568	0.134	0.157
Sbno1	0.00852195	0.166489	0.148	0.172
Pacrg	0.00893214	0.145043	0.203	0.233
Pik3c2a	0.0089867	0.327411	0.105	0.095
Fezf2	0.00909477	0.109379	0.127	0.148
Tmcc1	0.00909884	0.405645	0.24	0.238
Ppp1r9b	0.00924414	0.255138	0.138	0.128
Aifm3	0.00928782	0.290419	0.177	0.168
Kif1c	0.0092978	0.142377	0.128	0.116
Crebbp	0.00943414	0.198086	0.172	0.201
Zcchc24	0.00972457	0.202834	0.259	0.253
Rhob	0.00997413	0.103123	0.213	0.246

## Sheet: Cluster1
gene	p_val	avg_log2FC	pct.1	pct.2
Igfbp2	0	1.7143	0.532	0.152
Slc6a1	0	1.24959	0.825	0.517
Mfge8	0	1.15885	0.916	0.692
Slc7a10	0	1.06052	0.711	0.377
Slc1a3	0	0.648067	0.985	0.91
Sparc	9.33838e-307	1.26058	0.679	0.373
Il33	4.3145e-291	1.00276	0.302	0.075
Sparcl1	4.96813e-252	0.613424	0.979	0.916
Gpr37l1	1.46315e-250	0.980589	0.922	0.764
Tril	2.72655e-244	0.851114	0.728	0.443
Luzp2	6.40253e-240	0.952675	0.608	0.31
Timp3	3.23125e-239	0.837372	0.722	0.443
S1pr1	2.02375e-238	0.892702	0.832	0.6
Kcnj16	1.45486e-233	0.982186	0.424	0.174
Fgfr3	1.3365e-224	0.758807	0.774	0.508
Htra1	2.55262e-215	0.95219	0.898	0.714
Slc1a4	1.07914e-214	1.00341	0.488	0.235
Atp1a2	1.33468e-205	0.618069	0.973	0.881
Cyp4f15	1.75955e-205	0.901133	0.331	0.12
Gjb6	4.1242e-204	0.876923	0.686	0.421
Aldoc	7.67817e-191	0.505809	0.973	0.879
Ptprz1	6.38145e-189	0.562727	0.93	0.774
Ednrb	6.20428e-185	0.779465	0.703	0.452
Paqr7	1.36846e-183	0.966937	0.472	0.24
Atp1b2	2.05367e-181	0.727478	0.886	0.721
Slc4a4	7.16678e-175	0.699786	0.883	0.701
Mfsd2a	3.47197e-174	0.968057	0.334	0.137
Lrtm2	6.21936e-174	0.786552	0.147	0.028
Spry2	1.67474e-171	0.621865	0.501	0.251
Pygm	4.36352e-165	0.872123	0.258	0.089
Agpat5	1.07071e-164	0.728333	0.546	0.302
Syt11	2.12276e-158	0.608058	0.835	0.641
Sema4b	7.24351e-157	0.369214	0.287	0.104
Fermt2	2.13864e-156	0.639204	0.722	0.476
Cadm1	2.25634e-154	0.617384	0.75	0.525
Hbegf	1.32213e-152	0.820624	0.396	0.191
Olig1	2.70054e-152	0.753967	0.332	0.142
Slitrk2	1.67169e-145	0.604758	0.337	0.144
Lrig1	1.60451e-143	0.746824	0.267	0.103
AI464131	6.43942e-142	0.783315	0.452	0.243
Bcan	1.07918e-141	0.527698	0.918	0.745
Slc3a2	1.22512e-136	0.802611	0.549	0.339
Slco1c1	2.77378e-136	0.864886	0.571	0.36
Kirrel2	3.63786e-136	0.678598	0.171	0.048
Slc27a1	3.46195e-133	0.932669	0.578	0.381
Serpine2	3.07314e-129	0.492999	0.868	0.706
Tlcd1	1.06871e-125	0.713341	0.412	0.217
Gabrg1	1.47425e-123	0.649377	0.373	0.185
Tspan7	2.38393e-123	0.379304	0.968	0.868
Fzd2	1.74014e-122	0.673425	0.339	0.16
Nrarp	1.73018e-121	0.539565	0.369	0.177
Slc9a3r1	5.91453e-119	0.551583	0.598	0.382
Hmgcr	1.39394e-117	0.655656	0.345	0.168
Insig1	4.61119e-116	0.622649	0.384	0.198
Cyp2j9	9.28093e-116	0.617185	0.398	0.209
Slc6a11	1.24033e-115	0.608567	0.645	0.42
Slc39a12	1.06072e-114	0.734659	0.555	0.364
F3	1.95742e-114	0.79587	0.666	0.479
Dhrs3	1.08639e-111	0.842703	0.346	0.18
Cd38	1.91454e-110	0.674144	0.265	0.116
Elovl2	4.36496e-110	0.645627	0.271	0.12
Acsbg1	7.49231e-110	0.691198	0.765	0.594
Scd2	3.07844e-109	0.489996	0.901	0.779
Gja1	3.16728e-109	0.573324	0.93	0.809
Vcam1	3.32073e-107	0.682967	0.453	0.27
Tsc22d3	3.87674e-107	0.670801	0.533	0.335
Pmm1	2.4036e-106	0.46808	0.699	0.486
Sod3	3.04322e-106	0.532337	0.162	0.053
Pgm2	3.62307e-106	0.689868	0.36	0.191
Ece1	7.95876e-106	0.503842	0.162	0.053
Ndrg2	2.14634e-105	0.380262	0.952	0.868
Dhcr7	2.60622e-104	0.671178	0.283	0.132
Atp13a4	2.51105e-100	0.599246	0.282	0.133
Gpld1	3.09634e-99	0.609341	0.36	0.193
Grm3	2.43971e-98	0.480181	0.533	0.326
Olig2	3.29452e-98	0.512987	0.115	0.03
Lfng	9.93794e-98	0.289104	0.386	0.198
Acsl6	1.14944e-96	0.506419	0.741	0.551
Itgav	1.57666e-96	0.42082	0.362	0.187
Bhlhe41	2.57468e-96	0.509415	0.256	0.116
Ttyh2	6.01771e-96	0.372826	0.177	0.064
Nnat	1.12923e-95	0.503339	0.69	0.486
Fads2	8.50755e-95	0.591314	0.319	0.163
Abhd3	1.07197e-94	0.587757	0.56	0.372
St6galnac5	2.24155e-94	0.459162	0.369	0.195
Fzd9	3.57918e-94	0.575011	0.16	0.056
Scg3	7.76042e-93	0.438472	0.891	0.752
Tmem176a	2.61628e-92	0.467355	0.309	0.154
Pon2	5.54872e-92	0.502523	0.532	0.343
Hrh1	1.00379e-91	0.564842	0.127	0.039
Timp4	6.97434e-91	0.488187	0.629	0.432
Gm2a	9.13639e-91	0.479855	0.541	0.346
Hlf	3.36736e-89	0.571714	0.376	0.214
Slc38a3	1.6178e-88	0.674109	0.441	0.274
Sod1	4.71763e-88	0.483641	0.569	0.379
Spon1	1.22343e-87	0.59055	0.116	0.034
Slc39a1	1.49464e-87	0.307742	0.24	0.107
2900052N01Rik	4.90345e-87	0.679651	0.517	0.342
Ccdc88a	1.82173e-86	0.555059	0.687	0.501
Mertk	3.3525e-86	0.442837	0.531	0.337
Mmd2	5.42117e-86	0.398376	0.888	0.745
Cd47	3.55376e-85	0.470481	0.453	0.276
Cxcl14	4.81894e-85	0.33706	0.859	0.618
Gpam	9.5693e-82	0.28604	0.144	0.05
Ctsb	1.26407e-81	0.454086	0.676	0.496
Aplp1	5.1181e-81	0.416555	0.647	0.46
Omg	5.16024e-81	0.591988	0.448	0.285
Gria2	9.79008e-81	0.416408	0.643	0.427
Dusp6	1.81396e-80	0.49788	0.163	0.064
Aldh1l1	2.20124e-80	0.529897	0.461	0.295
Bmp2k	6.5202e-80	0.193969	0.207	0.088
Idua	9.98152e-80	0.379283	0.126	0.042
Pla2g7	2.11703e-79	0.371519	0.898	0.775
Hspa5	3.61362e-79	0.523722	0.481	0.313
Slc13a5	1.5194e-78	0.317683	0.186	0.077
Wnt7b	1.82167e-78	0.498557	0.232	0.11
Btbd17	4.85034e-78	0.596735	0.476	0.311
Ptn	9.49404e-78	0.401463	0.948	0.823
Ncan	1.02899e-77	0.288811	0.627	0.421
Elovl5	5.21659e-77	0.511926	0.567	0.394
Chst1	3.18079e-76	0.457685	0.461	0.289
Ntrk2	3.23472e-76	0.335689	0.888	0.782
Lgr4	3.31829e-76	0.377844	0.326	0.177
Kdelr2	3.96663e-76	0.362936	0.248	0.121
Slc25a18	4.51935e-76	0.594375	0.488	0.33
Itih3	4.60982e-76	0.580768	0.312	0.172
Mid1ip1	1.3431e-75	0.379342	0.63	0.442
Lmo1	1.48052e-75	0.354408	0.101	0.029
Sqle	1.81666e-75	0.565605	0.352	0.208
Sema4a	2.0142e-74	0.592309	0.194	0.088
Nr1d1	2.01708e-73	0.395454	0.36	0.208
Slc2a1	3.48176e-73	0.509143	0.321	0.182
Ptch1	3.74548e-73	0.44625	0.247	0.123
Tmem229a	1.39658e-72	0.437479	0.425	0.263
Alpl	2.73391e-72	0.509577	0.117	0.04
Acss2	1.20068e-71	0.474627	0.31	0.173
Tlr3	5.31274e-71	0.454195	0.257	0.132
Dag1	5.94814e-71	0.398266	0.509	0.332
Itpr2	8.00259e-71	0.479336	0.305	0.169
Rrbp1	9.02921e-71	0.424061	0.464	0.292
Sdc4	1.14575e-70	0.339149	0.795	0.613
Jam2	1.77945e-69	0.516386	0.275	0.15
Pfkm	3.76495e-69	0.435105	0.482	0.321
Smpd1	2.50726e-68	0.538604	0.322	0.188
Gpr146	4.19389e-68	0.504028	0.236	0.121
Ltbp1	4.59682e-68	0.536082	0.147	0.059
Grin2c	5.52502e-68	0.351206	0.448	0.275
Gpd2	8.52789e-68	0.478141	0.377	0.23
Ctsf	8.88048e-68	0.502215	0.315	0.181
Wwc1	1.42513e-67	0.29359	0.298	0.16
Asah1	1.97846e-67	0.560244	0.285	0.159
Tmf1	3.58865e-67	0.30084	0.231	0.114
Tm9sf2	2.91289e-66	0.68136	0.284	0.163
Prrc2c	5.8735e-66	0.25849	0.426	0.253
Tspan12	6.82141e-66	0.59632	0.242	0.127
Ralgds	1.81339e-65	0.496124	0.202	0.098
Fam163a	2.22441e-65	0.447018	0.196	0.093
Ckb	3.4605e-65	0.300791	0.949	0.879
Kcnip3	3.66955e-65	0.429961	0.324	0.187
Prelp	4.01428e-65	0.477342	0.314	0.182
Fut9	7.69896e-65	0.431767	0.556	0.389
2310022B05Rik	1.5962e-64	0.310853	0.659	0.447
Pmp22	2.07722e-64	0.570129	0.218	0.111
S100b	2.7673e-64	0.378655	0.712	0.521
Ndfip1	3.05113e-64	0.193104	0.187	0.085
Ctsd	3.22925e-64	0.338972	0.586	0.408
Srebf1	3.8661e-64	0.4701	0.367	0.228
Eps8	6.83862e-64	0.393568	0.361	0.217
Lap3	7.61499e-64	0.418242	0.46	0.301
Dio2	7.9333e-64	0.386069	0.426	0.27
Il18	1.34548e-63	0.350822	0.46	0.291
Phyhipl	2.1556e-63	0.417186	0.511	0.349
Slc1a2	2.19877e-63	0.29495	0.99	0.944
Ephx2	3.41703e-63	0.424558	0.262	0.142
Tpp1	3.91201e-63	0.52084	0.356	0.223
Nrcam	5.04011e-63	0.302231	0.559	0.382
Slc6a9	5.27447e-63	0.438131	0.115	0.042
Bhlhe40	9.50338e-63	0.446423	0.247	0.133
Zscan26	2.04624e-62	0.310974	0.187	0.088
Sorbs3	2.41093e-62	0.265043	0.137	0.055
Rpn2	3.34956e-62	0.447164	0.392	0.251
Cs	1.16623e-61	0.468903	0.499	0.348
Tmem176b	1.65103e-61	0.395146	0.419	0.27
Tmx2	7.29544e-61	0.395942	0.307	0.179
Sorcs2	8.58765e-61	0.415454	0.222	0.114
Slc35f6	1.22574e-60	0.419376	0.163	0.074
Pigs	1.47943e-60	0.579541	0.268	0.154
Chst10	1.98278e-60	0.519619	0.231	0.123
Fasn	2.15681e-60	0.448666	0.361	0.224
Trib2	4.41739e-60	0.480683	0.222	0.116
P4hb	5.96128e-60	0.540807	0.301	0.181
Efhd2	1.29634e-59	0.387099	0.438	0.284
Fdft1	1.3862e-59	0.46208	0.367	0.232
Kcnj10	1.43808e-59	0.425564	0.594	0.433
Csdc2	1.51427e-59	0.376842	0.408	0.26
B3galt2	2.56696e-59	0.425592	0.155	0.068
Pcdh10	9.56935e-59	0.353061	0.428	0.273
Kmt2d	1.83584e-58	0.154013	0.139	0.057
Cyp2u1	2.04107e-58	0.150403	0.117	0.044
Etv5	2.34341e-58	0.406731	0.227	0.119
Crot	2.91365e-58	0.419753	0.4	0.26
Phactr3	3.11634e-58	0.293189	0.462	0.297
Pdia3	9.27778e-58	0.461117	0.404	0.269
Tnfaip8	2.61625e-57	0.348476	0.173	0.081
Ptgs1	2.87093e-57	0.440962	0.107	0.04
Mras	4.69664e-57	0.309103	0.473	0.306
Tmc7	7.59409e-57	0.322265	0.124	0.049
Ncam1	2.25721e-56	0.321859	0.582	0.412
Tubb2a	2.44045e-56	0.363581	0.605	0.445
Slc35e4	3.4262e-56	0.47399	0.145	0.065
Clu	3.64564e-56	0.264302	0.963	0.921
Lgalsl	5.11683e-56	0.394812	0.212	0.11
Eif2s3y	8.26027e-56	0.333088	0.2	0.101
Hsp90b1	9.35945e-56	0.35259	0.634	0.466
Dst	1.20785e-55	0.277229	0.383	0.237
Trim9	1.87318e-55	0.368427	0.46	0.309
Abcb9	4.92239e-55	0.383164	0.185	0.091
Sc5d	1.948e-54	0.455082	0.292	0.175
Dctn4	2.42047e-54	0.206145	0.28	0.158
Hepacam	2.76542e-54	0.301861	0.756	0.609
Slc25a3	5.1759e-54	0.376909	0.648	0.508
Gnao1	8.02032e-54	0.270434	0.755	0.573
Ldlr	9.4836e-54	0.408134	0.168	0.081
Ccdc141	1.04752e-53	0.366957	0.159	0.074
Camk2n1	1.45378e-53	0.376188	0.579	0.418
Gatm	2.018e-53	0.264248	0.27	0.152
Cyp2j6	3.54004e-53	0.424663	0.234	0.13
Ktn1	9.02756e-53	0.3302	0.514	0.353
Sat1	1.10071e-52	1.1035	0.475	0.366
Pdk2	1.13165e-52	0.408764	0.3	0.182
Eva1a	1.68914e-52	0.345941	0.441	0.296
Scamp2	2.27129e-52	0.412797	0.231	0.128
Plekho2	3.62658e-52	0.336641	0.144	0.065
Apln	6.94967e-52	0.47278	0.169	0.084
Camk2g	7.41464e-52	0.299885	0.399	0.256
Fam20a	1.51184e-51	0.409348	0.294	0.178
Pcdh17	1.61198e-51	0.311847	0.327	0.201
Emc3	2.52128e-51	0.377863	0.381	0.25
Dpysl2	2.69337e-51	0.334782	0.41	0.272
Smox	3.296e-51	0.345749	0.364	0.232
D17H6S53E	3.46027e-51	0.131124	0.107	0.041
Tmem30a	9.39101e-51	0.397241	0.362	0.236
Kcnk1	1.02195e-50	0.409807	0.495	0.351
Trim8	1.13178e-50	0.356813	0.249	0.142
Znrf3	1.398e-50	0.303876	0.216	0.116
Slc48a1	1.5145e-50	0.442591	0.401	0.274
Tmem129	2.80759e-50	0.526393	0.175	0.09
Abhd6	6.57076e-50	0.351693	0.24	0.136
Steap3	1.55137e-49	0.33773	0.101	0.04
Mfsd5	2.09973e-49	0.304484	0.148	0.069
Sqstm1	2.31097e-49	0.428051	0.446	0.315
Wls	2.42452e-49	0.389932	0.215	0.118
Wscd1	1.34778e-48	0.454421	0.359	0.24
Surf4	1.98831e-48	0.416573	0.235	0.135
Myo6	2.88064e-48	0.291307	0.618	0.457
Dagla	3.80547e-48	0.173532	0.104	0.041
Acaa2	5.01544e-48	0.358397	0.294	0.181
Cyfip1	6.75074e-48	0.357935	0.347	0.225
Nptn	1.01916e-47	0.32936	0.362	0.234
Acss1	1.02807e-47	0.360105	0.357	0.232
Enho	1.27436e-47	0.261405	0.662	0.48
Clptm1	1.54589e-47	0.389025	0.28	0.171
Glrb	1.82784e-47	0.290927	0.218	0.12
Por	3.20607e-47	0.498529	0.275	0.171
Cpeb4	3.66725e-47	0.300134	0.319	0.197
Slc13a3	8.52607e-47	0.332023	0.187	0.098
Ndp	9.48598e-47	0.359697	0.224	0.127
Mfhas1	1.0558e-46	0.412735	0.2	0.11
Serinc3	1.32809e-46	0.154674	0.296	0.174
Plod1	1.62916e-46	0.414809	0.167	0.085
Dnajb9	1.98377e-46	0.357215	0.247	0.145
Mvd	2.42606e-46	0.402932	0.191	0.103
Mmp14	2.51162e-46	0.361361	0.273	0.165
P4ha1	2.59306e-46	0.338982	0.287	0.176
Chrdl1	2.94913e-46	0.539427	0.103	0.043
Ctsa	3.23227e-46	0.412702	0.273	0.167
Mpv17l2	3.91698e-46	0.261601	0.288	0.172
Tcn2	5.31221e-46	0.364294	0.203	0.113
Reep3	6.74767e-46	0.35314	0.315	0.201
Gsk3b	7.24796e-46	0.265193	0.424	0.283
Cep85l	1.05507e-45	0.187499	0.139	0.065
Grina	1.36799e-45	0.311137	0.658	0.515
Pik3ip1	1.96339e-45	0.306553	0.339	0.218
Lgals3bp	3.98664e-45	0.369308	0.151	0.075
Sec61a1	4.16609e-45	0.308502	0.262	0.157
Tmed5	4.3848e-45	0.27029	0.435	0.292
Folh1	4.51994e-45	0.287517	0.11	0.047
Wfs1	5.07398e-45	0.361987	0.121	0.054
Usp2	5.93941e-45	0.287927	0.315	0.197
Cpq	7.69941e-45	0.312455	0.254	0.151
Cyp51	1.2738e-44	0.355283	0.319	0.205
Sall3	1.47492e-44	0.288603	0.153	0.076
Atl2	2.34718e-44	0.31765	0.225	0.129
Slc12a9	2.37237e-44	0.363483	0.175	0.092
Adcyap1r1	2.54614e-44	0.288461	0.458	0.318
Flrt1	2.63845e-44	0.315782	0.141	0.068
Ist1	2.68131e-44	0.325532	0.171	0.089
Smim3	9.9454e-44	0.297469	0.191	0.104
Clasp2	1.25501e-43	0.100997	0.409	0.261
Paqr8	1.48726e-43	0.277201	0.558	0.411
Epas1	1.92016e-43	0.253349	0.389	0.255
Ttyh1	2.03527e-43	0.240342	0.933	0.8
Gnb1	2.99281e-43	0.306659	0.499	0.362
Hes5	4.44596e-43	0.247163	0.492	0.336
Ngef	8.16001e-43	0.31616	0.378	0.255
Soat1	8.21159e-43	0.26442	0.362	0.236
Fgfrl1	8.88713e-43	0.364329	0.209	0.119
Ephb3	1.26354e-42	0.350401	0.113	0.05
Pbxip1	1.71423e-42	0.306367	0.582	0.438
Sult1a1	3.80568e-42	0.326633	0.118	0.054
Fam20c	7.36091e-42	0.348124	0.142	0.071
Nsdhl	1.07949e-41	0.33099	0.184	0.101
Tkt	1.29226e-41	0.316222	0.447	0.321
Rasa2	2.51168e-41	0.219437	0.362	0.236
Cd164	2.54823e-41	0.363968	0.262	0.161
Tmbim1	2.59705e-41	0.298689	0.216	0.125
Eno1	2.91261e-41	0.448285	0.487	0.371
Acsl3	3.71145e-41	0.254182	0.773	0.62
Tmem50b	6.46438e-41	0.381192	0.22	0.13
Gapdh	6.98234e-41	0.565172	0.322	0.226
Idh1	7.56117e-41	0.353653	0.28	0.178
Rpn1	9.71218e-41	0.362745	0.342	0.231
Pttg1ip	1.01396e-40	0.446007	0.375	0.264
Ide	1.51106e-40	0.337688	0.204	0.117
Lmbrd1	1.53308e-40	0.288174	0.388	0.267
Lpcat3	2.0477e-40	0.334749	0.221	0.13
Eci2	2.21884e-40	0.211766	0.398	0.266
Tmem41b	3.5311e-40	0.225824	0.125	0.06
Leng8	4.13083e-40	0.118706	0.235	0.136
Cdh11	4.13536e-40	0.328474	0.196	0.111
Astn1	8.56076e-40	0.268492	0.258	0.158
Paqr6	8.73737e-40	0.219431	0.181	0.098
Pitpnc1	9.76184e-40	0.135352	0.555	0.39
Gpt	1.06839e-39	0.330678	0.153	0.08
Tfrc	1.38393e-39	0.37536	0.235	0.143
Klf9	1.99035e-39	0.342175	0.545	0.409
Slc25a5	2.51327e-39	0.243342	0.589	0.443
Mfn1	2.72594e-39	0.321413	0.288	0.185
Hmgcs1	3.44677e-39	0.250884	0.573	0.428
Cables1	4.02014e-39	0.300905	0.172	0.093
Caskin2	5.1919e-39	0.173502	0.111	0.05
Fnbp1	8.34104e-39	0.144289	0.355	0.23
Ddah1	1.00747e-38	0.230946	0.661	0.502
Rab1b	1.16779e-38	0.270974	0.221	0.131
Ddost	1.25923e-38	0.342656	0.263	0.167
Smpdl3a	1.71629e-38	0.441063	0.392	0.283
Laptm4b	1.86365e-38	0.376054	0.284	0.185
Lmf2	2.07754e-38	0.314984	0.121	0.058
Trpm3	4.78984e-38	0.286376	0.226	0.131
Elmo2	4.93817e-38	0.433543	0.209	0.125
Pcdh1	5.02318e-38	0.256031	0.132	0.066
Ahcyl1	5.95478e-38	0.274844	0.641	0.499
Kdsr	7.67442e-38	0.213428	0.205	0.118
Arxes2	8.20636e-38	0.272848	0.358	0.24
Smpd2	1.16508e-37	0.342022	0.261	0.166
Fam171a1	1.50098e-37	0.32714	0.128	0.064
Mlc1	4.90377e-37	0.242238	0.823	0.713
Hook3	6.35636e-37	0.25817	0.261	0.163
Qk	6.71487e-37	0.230179	0.865	0.722
Atp5b	7.92135e-37	0.355091	0.707	0.591
Pdpn	8.62638e-37	0.16685	0.295	0.185
Cdh2	8.98524e-37	0.237572	0.344	0.231
Kif1b	9.2112e-37	0.283128	0.709	0.568
Pfas	1.07945e-36	0.189962	0.118	0.056
Atp5a1	1.38302e-36	0.309995	0.633	0.508
Gramd3	1.42795e-36	0.302578	0.249	0.156
Clk1	2.38277e-36	0.400934	0.239	0.15
Scd1	2.39103e-36	0.285556	0.279	0.179
Oplah	2.4534e-36	0.318816	0.201	0.119
Specc1	2.46744e-36	0.214451	0.243	0.15
Nlgn3	2.85374e-36	0.188759	0.205	0.119
Actb	4.09523e-36	0.120535	0.864	0.73
Fibp	4.43062e-36	0.119702	0.279	0.173
Nwd1	5.24837e-36	0.188735	0.248	0.152
Cyp4f13	6.92009e-36	0.278987	0.152	0.082
Pnrc2	8.45891e-36	0.35507	0.289	0.192
Agpat1	9.27898e-36	0.140347	0.146	0.077
Lamp2	1.03105e-35	0.327417	0.411	0.297
Rdh11	1.18153e-35	0.343231	0.179	0.102
Uqcrc1	1.37394e-35	0.382697	0.453	0.342
Cpt1a	1.64075e-35	0.321015	0.206	0.124
Dbx2	1.92516e-35	0.243138	0.499	0.366
Abcd2	2.03158e-35	0.35627	0.295	0.196
Plbd2	2.04345e-35	0.405784	0.135	0.071
Itga6	2.54855e-35	0.298345	0.191	0.111
Sox9	4.60616e-35	0.214211	0.776	0.598
Chpt1	4.749e-35	0.265623	0.498	0.368
Fads1	5.3307e-35	0.295339	0.498	0.374
Emc1	1.33503e-34	0.343019	0.192	0.115
Lrp1	1.54694e-34	0.212458	0.466	0.333
Slc30a10	1.69613e-34	0.289941	0.197	0.116
Rhbdf1	1.71033e-34	0.286015	0.107	0.051
Oaf	1.84155e-34	0.286095	0.375	0.263
Gpi1	2.23953e-34	0.23785	0.448	0.325
Irak2	3.01823e-34	0.183905	0.218	0.131
Cyp4f14	3.87998e-34	0.316078	0.152	0.084
Slc41a1	4.0878e-34	0.241513	0.341	0.233
Hsd17b12	4.82197e-34	0.285189	0.403	0.288
Add1	5.23204e-34	0.244723	0.339	0.23
Ntsr2	5.3777e-34	0.236857	0.903	0.777
Rnd2	6.90176e-34	0.245524	0.232	0.143
Ddhd1	9.57102e-34	0.179489	0.346	0.231
Snx14	1.35484e-33	0.227125	0.153	0.084
Akap9	1.74268e-33	0.238663	0.331	0.22
Mcur1	2.06084e-33	0.275371	0.28	0.184
Lman1	2.07403e-33	0.280669	0.202	0.121
Gdpd2	2.18793e-33	0.271899	0.158	0.088
Hbp1	2.22572e-33	0.32266	0.154	0.085
Alkbh5	2.23406e-33	0.127777	0.188	0.108
Cbr3	2.25601e-33	0.228415	0.241	0.15
Tmem115	2.50153e-33	0.274024	0.139	0.074
Rcn2	2.89553e-33	0.261882	0.663	0.538
Kctd5	4.15574e-33	0.272924	0.245	0.155
Ramp1	5.36892e-33	0.219812	0.71	0.564
Serinc1	5.54359e-33	0.284675	0.595	0.473
Clmn	7.22879e-33	0.235929	0.387	0.269
Tm9sf4	7.6195e-33	0.186834	0.186	0.108
Ttyh3	7.67462e-33	0.118412	0.496	0.347
Rtn3	8.17405e-33	0.227912	0.717	0.582
Adora2b	9.71232e-33	0.367273	0.179	0.106
Itfg1	1.32243e-32	0.242988	0.226	0.142
Cdipt	1.46996e-32	0.283302	0.195	0.118
Fkbp10	1.99667e-32	0.328408	0.128	0.068
Aplp2	2.31451e-32	0.248457	0.591	0.462
Slc46a1	2.36515e-32	0.285433	0.12	0.062
Cry2	2.40052e-32	0.304703	0.205	0.126
Gaa	2.54463e-32	0.386842	0.306	0.212
Rapgef3	4.44873e-32	0.202047	0.238	0.149
Agpat3	9.16485e-32	0.236149	0.48	0.357
Spns1	1.36647e-31	0.311063	0.149	0.084
Dnm1l	1.59873e-31	0.198464	0.236	0.149
Plcd4	1.84332e-31	0.210461	0.336	0.231
Hgsnat	2.1934e-31	0.309713	0.1	0.048
Flcn	2.55239e-31	0.330425	0.116	0.06
Degs1	2.9628e-31	0.236459	0.373	0.263
Pdhb	3.03938e-31	0.19325	0.226	0.142
Vhl	3.65069e-31	0.329657	0.196	0.121
Rnpc3	3.95273e-31	0.187455	0.135	0.072
Tmem109	4.03575e-31	0.295634	0.18	0.108
Asrgl1	5.17329e-31	0.210664	0.749	0.607
Tm7sf2	5.1736e-31	0.171542	0.157	0.089
Hif1a	7.10456e-31	0.259944	0.165	0.096
Mtch2	7.80723e-31	0.277329	0.284	0.193
St3gal4	9.13674e-31	0.227338	0.276	0.183
Prr5	9.93106e-31	0.205033	0.124	0.065
Slc25a4	1.31768e-30	0.184814	0.811	0.673
Kidins220	1.36773e-30	0.168523	0.364	0.253
Klhdc7a	1.43589e-30	0.238331	0.126	0.067
Dock1	1.46526e-30	0.105791	0.247	0.156
Acp2	1.55237e-30	0.294434	0.199	0.123
Egfr	1.63557e-30	0.222949	0.181	0.108
Golph3	1.64353e-30	0.291873	0.183	0.11
Cyp7b1	1.72768e-30	0.223218	0.261	0.171
Ssr3	1.96575e-30	0.254051	0.399	0.291
Slc15a2	2.16179e-30	0.160978	0.413	0.294
Stt3b	2.94597e-30	0.294855	0.307	0.214
Ppp1r3g	3.21729e-30	0.30455	0.214	0.135
Nkain4	4.25447e-30	0.149878	0.597	0.453
Ampd2	6.82777e-30	0.349267	0.119	0.063
Ppargc1a	9.77048e-30	0.191402	0.28	0.187
Rab31	1.26899e-29	0.363874	0.298	0.208
Gpm6a	1.27897e-29	0.247645	0.937	0.866
Spag9	1.5059e-29	0.155543	0.436	0.313
Pgp	1.60081e-29	0.160564	0.376	0.261
Slc12a4	1.68186e-29	0.301847	0.222	0.142
Abhd12	1.75583e-29	0.285251	0.286	0.197
Tbc1d10a	2.30913e-29	0.258785	0.136	0.075
Wsb1	2.51701e-29	0.275832	0.217	0.138
Tiparp	2.75245e-29	0.186857	0.265	0.175
Shisa4	3.09144e-29	0.110042	0.499	0.358
Atrx	3.20487e-29	0.260271	0.369	0.263
Spire1	3.74782e-29	0.179332	0.378	0.267
Gna13	4.05778e-29	0.237152	0.41	0.301
Peli1	5.43141e-29	0.251953	0.181	0.111
Mtdh	5.63991e-29	0.225798	0.497	0.374
Axl	6.74397e-29	0.257207	0.269	0.182
Cpe	1.04322e-28	0.156716	0.963	0.926
Aco2	1.10896e-28	0.240378	0.542	0.425
Ndufv1	1.14629e-28	0.232972	0.284	0.193
Mical1	1.31926e-28	0.241174	0.124	0.067
Maob	1.84885e-28	0.244392	0.305	0.212
Rorb	2.43303e-28	0.100662	0.586	0.446
Cd320	2.60339e-28	0.254116	0.184	0.113
Nmt2	2.61669e-28	0.276018	0.195	0.123
Lrp10	2.68625e-28	0.279285	0.231	0.152
Actr1a	3.74817e-28	0.229666	0.184	0.114
Ddx5	5.21611e-28	0.448657	0.565	0.477
Tmem63b	5.5883e-28	0.195879	0.165	0.098
Decr1	5.65891e-28	0.280106	0.216	0.14
Pcyox1	6.261e-28	0.323736	0.157	0.094
Dusp11	8.56734e-28	0.138151	0.176	0.105
Aacs	9.78973e-28	0.331558	0.106	0.055
Slc25a36	1.19112e-27	0.154648	0.121	0.065
Agl	1.45789e-27	0.123276	0.272	0.182
Erlec1	1.57315e-27	0.161509	0.226	0.145
Pea15a	1.63133e-27	0.218404	0.583	0.462
Tmub2	1.88162e-27	0.333607	0.14	0.081
Ddit4	1.92489e-27	0.10364	0.219	0.138
Zbtb38	2.47218e-27	0.264264	0.17	0.103
Txndc5	2.82071e-27	0.36318	0.187	0.119
Arpc4	3.23851e-27	0.160972	0.26	0.171
Glg1	5.29635e-27	0.239687	0.29	0.201
Tspan31	6.63099e-27	0.183984	0.289	0.198
Vcp	8.62099e-27	0.167441	0.357	0.25
Mcmbp	8.85838e-27	0.116393	0.178	0.108
Lyrm4	9.19228e-27	0.168725	0.174	0.106
Gns	9.32133e-27	0.272732	0.184	0.115
Abtb2	9.99133e-27	0.222478	0.1	0.051
Ncln	1.12341e-26	0.318246	0.13	0.074
Manea	1.12923e-26	0.222517	0.161	0.097
Baalc	1.17139e-26	0.141156	0.226	0.145
Hadha	1.41749e-26	0.185269	0.287	0.196
Acaa1a	1.55392e-26	0.253833	0.284	0.198
Twf1	1.562e-26	0.243676	0.243	0.162
Aldh7a1	1.75237e-26	0.223212	0.337	0.24
Lgmn	1.95094e-26	0.216943	0.221	0.145
Lrrc58	2.0801e-26	0.153752	0.495	0.371
Ifngr1	2.31439e-26	0.231904	0.134	0.077
Sdf2	2.61652e-26	0.166878	0.35	0.248
Canx	3.70332e-26	0.19854	0.637	0.511
Zhx3	6.20719e-26	0.200217	0.221	0.144
Atp6v0a1	6.22859e-26	0.131191	0.216	0.139
Acadvl	6.40692e-26	0.17445	0.278	0.19
Slc25a1	6.85468e-26	0.210842	0.169	0.103
Mmgt2	7.29665e-26	0.144644	0.19	0.118
Fstl1	9.09295e-26	0.179588	0.203	0.13
Mars	1.11667e-25	0.321775	0.119	0.067
Ankle2	1.33623e-25	0.223572	0.126	0.071
Rbmx	1.48983e-25	0.187985	0.138	0.08
Fam107a	1.49746e-25	0.157562	0.786	0.633
Esco1	1.55994e-25	0.137935	0.115	0.063
Lss	1.66877e-25	0.26928	0.115	0.063
Tmem19	1.67165e-25	0.253417	0.126	0.072
Rnf13	1.73505e-25	0.26925	0.37	0.277
Clcn3	1.91163e-25	0.204413	0.416	0.312
Adora1	2.15643e-25	0.256688	0.156	0.094
Ssr1	2.26728e-25	0.287583	0.274	0.193
Acadl	2.27661e-25	0.176498	0.375	0.274
Rasa3	2.54559e-25	0.24058	0.188	0.12
Caskin1	2.65585e-25	0.147076	0.235	0.154
Lrrc8c	3.01995e-25	0.20596	0.117	0.065
Blcap	3.09744e-25	0.241076	0.203	0.132
Hexa	3.55684e-25	0.260865	0.189	0.121
Tmem51	3.5654e-25	0.205003	0.101	0.053
Pou3f2	3.62249e-25	0.206112	0.282	0.195
Zfp207	3.70046e-25	0.1715	0.232	0.154
Cyp46a1	6.10816e-25	0.150009	0.143	0.084
Ndufs1	6.30098e-25	0.211481	0.236	0.158
Car2	7.04682e-25	0.119835	0.745	0.6
Ssr2	7.93905e-25	0.13689	0.224	0.146
Arhgef19	8.4914e-25	0.106932	0.148	0.087
Sdc3	1.01413e-24	0.238163	0.186	0.119
Cmtm3	1.03052e-24	0.199578	0.148	0.088
Sigmar1	1.09266e-24	0.102492	0.124	0.069
Gpaa1	1.12562e-24	0.229895	0.116	0.065
Ddx3y	1.21613e-24	0.178397	0.218	0.143
Slc25a11	1.23241e-24	0.231876	0.218	0.146
St13	1.37512e-24	0.148583	0.443	0.328
Creg1	1.41968e-24	0.235709	0.259	0.18
Mboat2	1.57756e-24	0.344815	0.178	0.115
Impad1	1.59685e-24	0.278742	0.28	0.198
Serpinh1	1.60677e-24	0.132329	0.251	0.166
Vps37a	1.66159e-24	0.206732	0.16	0.098
Cyp2d22	1.67691e-24	0.240808	0.34	0.248
Lman2	1.74062e-24	0.217131	0.193	0.124
Mfap3l	1.75465e-24	0.206631	0.321	0.23
Psmc1	1.89781e-24	0.21342	0.325	0.234
Fam171b	2.11019e-24	0.153304	0.642	0.511
Kifc3	2.302e-24	0.132736	0.165	0.101
Ptdss2	2.32297e-24	0.225477	0.178	0.113
Tecr	2.57732e-24	0.151584	0.619	0.492
Limch1	2.85133e-24	0.155376	0.418	0.308
Slc35a4	2.92724e-24	0.284818	0.145	0.088
Acly	2.95817e-24	0.273407	0.194	0.127
Dido1	3.17896e-24	0.159372	0.137	0.08
Trip11	3.6176e-24	0.213471	0.184	0.117
Ppp5c	4.51952e-24	0.15683	0.199	0.128
Mdh2	5.08897e-24	0.172137	0.464	0.353
Rfc1	5.26699e-24	0.217024	0.233	0.158
Ak3	6.9303e-24	0.277796	0.286	0.206
Ythdf2	8.03086e-24	0.132483	0.115	0.064
Phyh	9.17891e-24	0.201889	0.349	0.255
Kmt2c	1.14105e-23	0.124545	0.307	0.214
Actr3b	1.2085e-23	0.204209	0.102	0.055
Sox8	1.2827e-23	0.137658	0.178	0.112
Erp44	1.48607e-23	0.219335	0.15	0.092
Cnih1	1.59145e-23	0.195238	0.254	0.175
Ppp2r1a	1.90796e-23	0.278715	0.317	0.235
Cbs	2.4025e-23	0.277663	0.334	0.247
Metap2	2.62058e-23	0.214244	0.384	0.289
Gcsh	2.74236e-23	0.227923	0.293	0.208
Rdx	2.9e-23	0.207187	0.417	0.317
Hsd17b7	2.90489e-23	0.204513	0.116	0.066
Cltc	3.02961e-23	0.164804	0.348	0.252
Ndrg4	3.46573e-23	0.220878	0.199	0.132
AW549877	3.95141e-23	0.224231	0.147	0.089
Spred1	4.93526e-23	0.225671	0.396	0.297
Stt3a	4.99418e-23	0.246305	0.127	0.075
Gstm1	5.05902e-23	0.136128	0.887	0.774
Tjp2	6.53298e-23	0.198245	0.239	0.163
Tnfrsf1a	8.1661e-23	0.178304	0.115	0.066
Tmem246	9.63806e-23	0.243752	0.215	0.146
Scara3	1.04299e-22	0.282845	0.326	0.242
Zkscan3	1.0509e-22	0.159224	0.162	0.101
Rgs7bp	1.39421e-22	0.198089	0.144	0.087
Tmx1	1.74175e-22	0.235792	0.193	0.128
Klf7	2.09636e-22	0.141688	0.227	0.152
Cds2	2.14034e-22	0.173632	0.211	0.141
Nudt9	2.37729e-22	0.143038	0.257	0.177
Zfyve21	3.77397e-22	0.256768	0.267	0.191
Wbp2	3.83499e-22	0.144605	0.356	0.261
Abat	3.9438e-22	0.210559	0.383	0.291
Ifnar1	3.95715e-22	0.272136	0.125	0.075
2610507B11Rik	4.01621e-22	0.170239	0.227	0.155
Atp5f1	6.24971e-22	0.154422	0.584	0.462
Yipf3	7.17978e-22	0.160118	0.211	0.141
Camk1d	7.36737e-22	0.161581	0.119	0.069
Cyb5b	7.40251e-22	0.280116	0.187	0.123
Cd302	1.02102e-21	0.133607	0.257	0.178
Trp53i13	1.10144e-21	0.15766	0.121	0.071
Tmem9b	1.17932e-21	0.172194	0.376	0.283
Atp5c1	1.19439e-21	0.138121	0.546	0.425
Slc20a2	1.25803e-21	0.260378	0.251	0.178
Rbp1	1.37204e-21	0.12609	0.248	0.169
Rnf215	1.37818e-21	0.211736	0.184	0.121
Amfr	1.62488e-21	0.206445	0.342	0.255
Ggt7	1.78447e-21	0.120557	0.107	0.06
Glud1	1.82828e-21	0.15107	0.809	0.68
Sall2	2.01849e-21	0.121823	0.193	0.127
Me1	2.06047e-21	0.156989	0.187	0.123
Dlat	2.11841e-21	0.146851	0.182	0.118
Aco1	2.17211e-21	0.226232	0.119	0.07
Alg2	2.24161e-21	0.301806	0.145	0.092
Ufl1	2.40922e-21	0.170407	0.181	0.119
Tnrc6a	2.46587e-21	0.116003	0.298	0.21
Arhgap5	2.7194e-21	0.204686	0.686	0.565
Jagn1	2.86344e-21	0.173069	0.152	0.096
Ap3d1	3.24485e-21	0.238492	0.188	0.125
Tpd52l2	3.81603e-21	0.114964	0.242	0.166
Tspan3	4.00983e-21	0.169942	0.735	0.622
Gas1	4.31644e-21	0.121842	0.24	0.165
Cgrrf1	4.52027e-21	0.18613	0.166	0.107
Hsdl2	4.72043e-21	0.17643	0.245	0.172
Celsr2	5.23295e-21	0.209896	0.164	0.105
Dctn5	5.26159e-21	0.202095	0.123	0.074
Dtx1	5.52748e-21	0.175825	0.195	0.13
Tmem189	5.64348e-21	0.152967	0.139	0.085
Ift27	5.65475e-21	0.142872	0.276	0.193
Atp6v0a2	5.76549e-21	0.184938	0.157	0.099
Tram1	6.09309e-21	0.241206	0.169	0.11
Map7d1	6.14202e-21	0.180987	0.23	0.158
Olfml1	6.65053e-21	0.15538	0.123	0.073
Scamp5	6.65258e-21	0.110497	0.148	0.091
Nisch	8.85925e-21	0.16388	0.344	0.257
Srrm1	8.88567e-21	0.161457	0.326	0.236
Tbc1d19	9.88088e-21	0.192363	0.114	0.067
Cmtm5	1.09216e-20	0.11015	0.669	0.518
Tpr	1.14069e-20	0.194526	0.269	0.191
Pdzd8	1.70002e-20	0.123155	0.131	0.079
Jup	1.74133e-20	0.106419	0.107	0.061
Atp6ap1	1.82499e-20	0.230095	0.27	0.197
Sel1l	2.11078e-20	0.166497	0.208	0.141
Tspan14	2.13277e-20	0.260267	0.151	0.097
Prpf39	2.17024e-20	0.114028	0.108	0.062
Grn	2.21411e-20	0.265345	0.169	0.112
Tmx3	2.23892e-20	0.185865	0.218	0.151
Fgf1	2.33002e-20	0.155477	0.221	0.15
Tmem106b	3.50328e-20	0.196095	0.272	0.196
Gatad1	3.73724e-20	0.105716	0.206	0.138
Pfkp	3.77639e-20	0.199094	0.278	0.202
Chd4	3.92414e-20	0.130192	0.399	0.299
Eif3c	3.9744e-20	0.228911	0.366	0.28
Nr2f1	4.39122e-20	0.239993	0.43	0.34
Idh3b	4.52006e-20	0.193139	0.346	0.262
Tex261	4.60486e-20	0.141186	0.18	0.118
Kmt2e	4.61424e-20	0.143938	0.361	0.271
Lamp1	4.79933e-20	0.158336	0.779	0.666
Dpy19l3	5.09968e-20	0.185832	0.149	0.094
Ak1	7.53953e-20	0.162257	0.192	0.129
Cask	7.62344e-20	0.253495	0.114	0.068
Nadk	7.68692e-20	0.212477	0.226	0.16
Btd	9.31166e-20	0.17351	0.136	0.085
Aatk	9.32317e-20	0.134211	0.111	0.065
1810013L24Rik	9.44935e-20	0.120617	0.136	0.084
Bicd2	9.45124e-20	0.25795	0.143	0.092
Fbxo44	1.05139e-19	0.184136	0.227	0.159
Idh3a	1.0733e-19	0.228987	0.24	0.172
Cth	1.09403e-19	0.222509	0.108	0.064
Aldh6a1	1.36155e-19	0.224334	0.324	0.246
Magt1	1.36468e-19	0.238946	0.233	0.166
Tpgs2	1.4581e-19	0.134933	0.112	0.066
Tubb2b	1.46572e-19	0.122057	0.577	0.449
Gpr19	1.49775e-19	0.158078	0.173	0.114
Emc7	1.54102e-19	0.13849	0.404	0.307
Ppp1r3c	1.57658e-19	0.186281	0.337	0.255
Psd2	1.73505e-19	0.109393	0.26	0.184
Aldh9a1	2.10091e-19	0.188606	0.246	0.176
Hip1	2.22755e-19	0.108099	0.173	0.113
Pygb	2.36258e-19	0.215173	0.588	0.494
Frmpd1	2.41276e-19	0.133578	0.129	0.079
Sec11c	2.7463e-19	0.105966	0.288	0.205
Chst2	2.85825e-19	0.12336	0.584	0.459
Fah	2.94113e-19	0.149946	0.102	0.059
Atp5g3	2.99343e-19	0.153598	0.544	0.43
Stat3	3.35701e-19	0.149546	0.203	0.139
Tuba4a	3.38559e-19	0.106402	0.318	0.233
Hp1bp3	3.42918e-19	0.136552	0.383	0.29
G6pc3	3.52843e-19	0.1533	0.163	0.106
Cpped1	3.53724e-19	0.233448	0.167	0.111
Sccpdh	3.98043e-19	0.20672	0.226	0.161
Hist1h1c	4.10799e-19	0.147477	0.212	0.146
Actn4	4.46152e-19	0.215336	0.174	0.117
Nacc2	4.87925e-19	0.175264	0.372	0.284
Strip1	4.96013e-19	0.253128	0.12	0.074
Atp2a2	5.31163e-19	0.184782	0.415	0.321
Acat2	5.47483e-19	0.139764	0.158	0.102
Paqr4	6.38344e-19	0.161557	0.25	0.179
Wnt7a	6.43832e-19	0.217312	0.146	0.094
Derl1	6.63959e-19	0.229175	0.225	0.16
Txndc12	6.68125e-19	0.143884	0.15	0.096
Hspa8	6.74933e-19	0.178112	0.585	0.488
Glul	6.85411e-19	0.140035	0.959	0.847
Rer1	7.18648e-19	0.11505	0.249	0.175
Fam217b	7.54623e-19	0.148285	0.115	0.069
Xpnpep1	7.74551e-19	0.189716	0.11	0.066
Itgb8	9.5184e-19	0.179642	0.286	0.208
Mthfd1	1.07944e-18	0.245684	0.188	0.13
Cdc42se1	1.15756e-18	0.156293	0.21	0.145
Rnf4	1.23109e-18	0.200674	0.106	0.063
Ryk	1.34075e-18	0.228247	0.217	0.154
Klhl9	1.35634e-18	0.117526	0.184	0.123
Txndc15	1.49484e-18	0.156423	0.279	0.205
Fam214b	1.55693e-18	0.171374	0.111	0.067
Sars	1.57354e-18	0.167478	0.209	0.146
Wbp4	1.57983e-18	0.209363	0.252	0.183
Vapa	1.68135e-18	0.123733	0.343	0.257
Calu	1.75101e-18	0.335798	0.188	0.131
Vezf1	2.35876e-18	0.244398	0.227	0.163
Abi1	2.47293e-18	0.149887	0.294	0.217
Brwd1	2.59914e-18	0.137925	0.145	0.093
Rock1	2.97203e-18	0.18473	0.267	0.195
5031439G07Rik	3.72193e-18	0.147524	0.114	0.069
Emc2	3.88736e-18	0.134171	0.258	0.185
Cers2	4.48415e-18	0.223938	0.157	0.105
Papss2	4.53926e-18	0.192925	0.198	0.137
Uqcrfs1	5.36401e-18	0.151069	0.442	0.346
Sdc2	6.48291e-18	0.199703	0.349	0.27
Limk2	6.58691e-18	0.147893	0.121	0.075
Pdia6	8.00338e-18	0.185432	0.26	0.192
Dolk	8.52555e-18	0.210092	0.109	0.066
Plxnb1	8.829e-18	0.137239	0.396	0.303
Mgrn1	9.26396e-18	0.234056	0.157	0.106
Ilvbl	1.12681e-17	0.184018	0.124	0.078
Cluh	1.39646e-17	0.171398	0.153	0.101
Slc35b2	1.4844e-17	0.246819	0.136	0.089
Klhl24	1.71636e-17	0.182077	0.151	0.1
Dnpep	1.9543e-17	0.184216	0.125	0.079
Gramd1a	1.9579e-17	0.160275	0.107	0.065
Psmd6	2.12413e-17	0.172574	0.169	0.115
Herpud1	2.14819e-17	0.128582	0.141	0.091
Jkamp	2.18248e-17	0.140734	0.239	0.171
Arid4a	2.19192e-17	0.143593	0.226	0.161
Lpar4	2.40292e-17	0.257918	0.165	0.113
Gpr37	2.49677e-17	0.196896	0.174	0.119
Kpna1	2.89259e-17	0.147314	0.136	0.087
Chka	3.7572e-17	0.147574	0.213	0.151
Zfp703	4.06849e-17	0.156145	0.119	0.075
Ypel5	4.07363e-17	0.1279	0.132	0.085
Pigx	4.40714e-17	0.1074	0.132	0.084
Sptlc1	5.2389e-17	0.147678	0.114	0.07
Mtpn	5.3516e-17	0.148095	0.318	0.241
Lmcd1	5.61654e-17	0.179844	0.138	0.09
Src	5.65161e-17	0.163549	0.174	0.119
Pld2	6.04487e-17	0.115991	0.169	0.114
Sirpa	6.91518e-17	0.203631	0.445	0.358
Lpcat1	7.60893e-17	0.163993	0.162	0.109
Polr3h	8.79527e-17	0.140289	0.356	0.272
Smim20	9.49922e-17	0.161795	0.158	0.107
Tmem97	9.54139e-17	0.151755	0.105	0.064
Snrk	1.06032e-16	0.16781	0.133	0.087
Tmod2	1.1663e-16	0.137752	0.393	0.306
Aga	1.2464e-16	0.160225	0.105	0.064
Fez1	1.28595e-16	0.202301	0.43	0.349
Ankrd11	1.3339e-16	0.16128	0.294	0.221
Ikbip	1.36925e-16	0.109226	0.164	0.11
Lhfpl2	1.49451e-16	0.204412	0.102	0.062
Dctn2	1.5333e-16	0.150333	0.24	0.176
Rab10	1.70826e-16	0.102022	0.401	0.31
Rnf139	1.74056e-16	0.202595	0.119	0.076
Lifr	2.02438e-16	0.15707	0.141	0.093
Sf3b1	2.17086e-16	0.14528	0.296	0.222
Epdr1	2.57332e-16	0.197806	0.28	0.212
Suclg1	2.65635e-16	0.132086	0.49	0.391
Sypl	2.69022e-16	0.156391	0.206	0.148
Arsa	3.39928e-16	0.160771	0.111	0.069
Cdk11b	4.28632e-16	0.156978	0.236	0.171
Fuca2	4.55291e-16	0.211266	0.132	0.087
Lcat	4.76139e-16	0.237809	0.483	0.398
Copz1	5.4853e-16	0.191836	0.182	0.128
Tmem70	5.62437e-16	0.13238	0.129	0.083
Pigq	5.82265e-16	0.167908	0.136	0.09
Tapbp	6.4872e-16	0.118174	0.143	0.095
Sucla2	6.88927e-16	0.175627	0.2	0.143
Pex19	6.89405e-16	0.105862	0.149	0.1
Secisbp2l	7.0558e-16	0.129926	0.181	0.126
Cdc5l	7.17834e-16	0.15354	0.164	0.112
Slc23a2	7.87773e-16	0.158319	0.118	0.075
Cul3	9.1096e-16	0.162455	0.17	0.118
Nr3c1	1.01675e-15	0.129885	0.34	0.261
Npc2	1.07448e-15	0.110533	0.506	0.404
Trpc4ap	1.09455e-15	0.208667	0.171	0.12
Hspa13	1.10753e-15	0.193106	0.101	0.062
Tmem175	1.15423e-15	0.179092	0.117	0.075
Atg3	1.2987e-15	0.130518	0.179	0.125
Cyc1	1.49306e-15	0.105508	0.423	0.335
Gys1	1.55552e-15	0.149163	0.106	0.066
Fech	1.55894e-15	0.149598	0.116	0.075
Stk40	1.63947e-15	0.183687	0.105	0.066
Cadm4	1.9543e-15	0.182808	0.327	0.255
Gng12	2.07806e-15	0.134313	0.41	0.323
Plekhf2	2.3e-15	0.17848	0.111	0.071
Cr1l	2.43925e-15	0.123098	0.114	0.072
Rrp8	2.50181e-15	0.18904	0.113	0.072
Gorasp2	2.59777e-15	0.188778	0.125	0.082
Slc31a1	2.71419e-15	0.195386	0.132	0.088
Hnrnpk	2.7807e-15	0.103052	0.483	0.385
Cat	2.97637e-15	0.152139	0.27	0.205
Atp6v1h	3.12871e-15	0.176059	0.163	0.113
Fut8	3.7731e-15	0.114846	0.228	0.168
Dazap2	3.9291e-15	0.177134	0.434	0.352
Sorl1	4.06215e-15	0.140043	0.279	0.211
Trap1	4.43056e-15	0.150124	0.129	0.085
Dhrs7	4.68259e-15	0.134931	0.252	0.187
Tax1bp1	5.08502e-15	0.129096	0.378	0.297
Dync1i2	5.1411e-15	0.130177	0.383	0.301
Ppme1	5.19703e-15	0.197962	0.138	0.093
Rftn2	5.23273e-15	0.146543	0.31	0.239
Bzw1	5.66211e-15	0.127151	0.201	0.144
Sdhd	5.79191e-15	0.149946	0.224	0.164
Acox1	6.01135e-15	0.143001	0.37	0.291
Eif5b	6.05711e-15	0.200481	0.376	0.301
Rb1cc1	6.81202e-15	0.161638	0.205	0.149
Psmd2	6.90207e-15	0.177356	0.217	0.16
Epn2	7.1802e-15	0.13131	0.188	0.133
Dner	7.43096e-15	0.174795	0.277	0.21
Dnajb14	7.68265e-15	0.167263	0.172	0.121
Uqcrc2	9.00881e-15	0.108938	0.348	0.269
Cdc42ep4	9.76026e-15	0.191186	0.215	0.158
Rpp14	1.01027e-14	0.205103	0.133	0.089
Abcb8	1.05284e-14	0.212876	0.112	0.073
Coro1b	1.05653e-14	0.183002	0.164	0.115
Klf15	1.06096e-14	0.154576	0.217	0.159
Fh1	1.12686e-14	0.144108	0.168	0.117
Pip4k2a	1.22117e-14	0.143092	0.134	0.089
Npepps	1.24458e-14	0.117411	0.37	0.29
Immt	1.27095e-14	0.131923	0.21	0.153
Fam213a	1.33567e-14	0.14132	0.741	0.629
Taz	1.39363e-14	0.118036	0.122	0.08
Nat8l	1.47155e-14	0.147705	0.131	0.087
Dkk3	1.54422e-14	0.190077	0.351	0.281
Jak1	1.59018e-14	0.147599	0.261	0.196
Kcna2	1.63293e-14	0.190079	0.222	0.164
Ginm1	1.7398e-14	0.121884	0.209	0.151
Pex2	1.82085e-14	0.143465	0.177	0.125
Aars	1.82711e-14	0.156535	0.146	0.1
4833439L19Rik	1.89409e-14	0.163374	0.276	0.212
Copb1	2.22429e-14	0.240807	0.165	0.118
Tbl1x	2.27789e-14	0.133422	0.221	0.163
Coq9	2.30018e-14	0.200008	0.185	0.134
Hsd17b11	2.44749e-14	0.188569	0.172	0.122
Fam69c	2.46296e-14	0.144564	0.104	0.066
Creb3	2.50705e-14	0.148746	0.125	0.083
Ap1b1	2.68768e-14	0.184084	0.107	0.069
Sox2	2.76496e-14	0.189847	0.575	0.48
Clk4	2.90736e-14	0.136536	0.139	0.094
Sppl2a	3.03949e-14	0.165812	0.153	0.106
Adipor1	3.28451e-14	0.175953	0.208	0.153
Cers5	3.62872e-14	0.14421	0.116	0.076
Ctsz	3.84302e-14	0.181761	0.225	0.168
Asb8	4.66023e-14	0.152169	0.127	0.085
Ogdh	4.90475e-14	0.173038	0.21	0.154
Slc25a44	5.5184e-14	0.184811	0.104	0.067
Tpi1	5.8371e-14	0.113243	0.507	0.415
Slc25a46	6.24123e-14	0.19334	0.142	0.097
Lrpap1	6.31166e-14	0.139755	0.331	0.26
Nucb1	6.31435e-14	0.140559	0.113	0.074
Arf4	6.7468e-14	0.142784	0.278	0.214
Smc3	7.78611e-14	0.125258	0.271	0.206
Pld3	8.9878e-14	0.18193	0.169	0.121
Ndrg3	9.32499e-14	0.101635	0.203	0.148
Sardh	9.43979e-14	0.149919	0.101	0.064
Sil1	9.44361e-14	0.113954	0.134	0.091
Hadh	1.04843e-13	0.118439	0.22	0.163
Pfn2	1.09333e-13	0.159614	0.434	0.36
Orai1	1.17267e-13	0.105826	0.119	0.078
Cops7a	1.2371e-13	0.132622	0.167	0.118
Sgpl1	1.54779e-13	0.209039	0.109	0.072
Fbxo8	1.57094e-13	0.158601	0.133	0.091
Eif3a	1.63869e-13	0.199307	0.303	0.238
Mxd4	1.72413e-13	0.113864	0.303	0.235
Abcd3	1.7816e-13	0.10621	0.348	0.275
Slc35a5	1.97062e-13	0.165852	0.141	0.098
Xpr1	2.22302e-13	0.147806	0.255	0.195
Sdha	2.37927e-13	0.184989	0.387	0.319
Tmed7	2.60979e-13	0.141552	0.277	0.215
Nrp1	2.84231e-13	0.19385	0.143	0.1
Rab5a	2.94034e-13	0.119862	0.144	0.099
Akap7	2.96611e-13	0.119582	0.16	0.113
Dusp1	3.01206e-13	0.177126	0.105	0.068
Tor1aip2	3.02128e-13	0.149899	0.133	0.092
Napa	4.0608e-13	0.150028	0.203	0.15
Arcn1	4.12997e-13	0.159975	0.136	0.093
Tmem44	4.17549e-13	0.11796	0.2	0.146
Agt	5.0245e-13	0.13419	0.411	0.331
Dhcr24	6.0488e-13	0.159892	0.249	0.19
Prpf40a	6.10657e-13	0.119874	0.242	0.183
Smarca2	6.77544e-13	0.124774	0.297	0.231
Cyth2	7.42597e-13	0.118624	0.126	0.085
Smarcb1	7.43186e-13	0.122772	0.227	0.171
Tfg	7.7e-13	0.151174	0.114	0.077
Yipf5	9.27357e-13	0.114277	0.201	0.148
Ilf3	9.43195e-13	0.180623	0.131	0.09
Zfp91	9.64405e-13	0.204744	0.286	0.227
Pak2	1.04827e-12	0.119371	0.247	0.187
Ubr7	1.05057e-12	0.178767	0.118	0.08
Etfdh	1.16349e-12	0.171959	0.117	0.08
Ptdss1	1.177e-12	0.143396	0.157	0.113
Psmc2	1.19001e-12	0.130301	0.169	0.122
Gpt2	1.32853e-12	0.134992	0.229	0.173
Fcgrt	1.44255e-12	0.133975	0.169	0.122
Tmem201	1.58274e-12	0.119513	0.102	0.067
Ech1	1.71324e-12	0.110388	0.321	0.252
Wipi1	1.84444e-12	0.119029	0.185	0.135
Psen1	1.86815e-12	0.193307	0.105	0.07
Tor2a	1.94973e-12	0.136125	0.105	0.069
Gcc2	2.17106e-12	0.118549	0.162	0.117
Ash1l	2.42242e-12	0.130647	0.291	0.228
Eif3l	2.45694e-12	0.213911	0.136	0.097
Idh3g	2.6647e-12	0.142515	0.277	0.217
Ubl3	2.69791e-12	0.101263	0.328	0.259
Cmip	2.93581e-12	0.201599	0.25	0.197
Vdac2	2.94754e-12	0.119708	0.356	0.286
Dirc2	3.00733e-12	0.170984	0.229	0.176
Retsat	3.17268e-12	0.128776	0.179	0.13
Clcn2	3.34606e-12	0.160923	0.106	0.07
Endod1	3.66846e-12	0.131455	0.111	0.074
Lsm6	3.82882e-12	0.105893	0.29	0.225
Lasp1	4.49539e-12	0.128104	0.181	0.133
Ttc4	4.71067e-12	0.103753	0.121	0.083
Gpr108	4.8386e-12	0.104145	0.112	0.075
Ctso	4.88505e-12	0.205072	0.273	0.218
Cul5	5.04999e-12	0.105203	0.164	0.118
Rsf1	7.31055e-12	0.122838	0.202	0.151
Clcc1	7.36952e-12	0.137997	0.151	0.108
Tpst2	7.38627e-12	0.137393	0.112	0.076
H2-K1	7.76804e-12	0.137643	0.216	0.163
Echs1	9.92127e-12	0.124089	0.322	0.256
Anapc2	1.09531e-11	0.161121	0.121	0.084
Ywhab	1.09609e-11	0.107039	0.372	0.3
Gdi2	1.15718e-11	0.13209	0.32	0.259
Kdm5a	1.30608e-11	0.122972	0.172	0.126
Paics	1.37661e-11	0.180049	0.291	0.235
Akt2	1.43933e-11	0.176206	0.262	0.206
Dld	1.46369e-11	0.106211	0.191	0.142
Crat	1.61946e-11	0.14155	0.116	0.079
Prdx6	1.63953e-11	0.179988	0.901	0.825
Elovl6	1.70452e-11	0.139156	0.131	0.092
Pnpla2	1.70967e-11	0.11992	0.113	0.077
Abcd4	1.73131e-11	0.104606	0.1	0.066
Cand1	1.88349e-11	0.171759	0.124	0.087
Abhd16a	1.88476e-11	0.109762	0.162	0.118
Tmem59	1.90201e-11	0.102887	0.584	0.498
Itgb5	2.2629e-11	0.1319	0.23	0.176
Necap2	2.57918e-11	0.112204	0.161	0.117
Gpr107	2.64701e-11	0.135527	0.117	0.081
Aldoa	2.66668e-11	0.133021	0.705	0.631
Eif2b4	2.67343e-11	0.100751	0.122	0.085
Rin2	2.81846e-11	0.161713	0.149	0.109
Rhot1	2.86043e-11	0.129908	0.111	0.076
Eif4a3	2.91031e-11	0.137629	0.159	0.116
Ldha	3.18472e-11	0.145294	0.309	0.249
Dnaja3	3.23388e-11	0.119936	0.1	0.067
Ppp6c	3.33237e-11	0.127578	0.119	0.083
Golga4	3.35945e-11	0.175962	0.163	0.121
Lonp2	3.39367e-11	0.141144	0.188	0.142
Metrn	3.64461e-11	0.106347	0.421	0.347
Copa	4.45395e-11	0.120167	0.14	0.101
Prodh	4.53314e-11	0.129727	0.356	0.291
Dbt	4.69538e-11	0.138137	0.19	0.143
Gna11	4.92118e-11	0.143774	0.17	0.126
Srm	5.21114e-11	0.101186	0.13	0.091
Mgat2	5.60204e-11	0.133624	0.106	0.072
Ptprf	6.17313e-11	0.12456	0.23	0.178
Bpnt1	6.32654e-11	0.10273	0.11	0.075
Bcap29	6.36319e-11	0.114667	0.184	0.139
Ddb1	6.44506e-11	0.116054	0.244	0.191
Dnaja2	6.76539e-11	0.140618	0.227	0.176
Fahd2a	6.86504e-11	0.106163	0.127	0.09
Slc25a39	7.12616e-11	0.107706	0.149	0.108
Cwc25	7.5466e-11	0.141971	0.101	0.069
Porcn	7.65425e-11	0.107114	0.1	0.067
Nr2f2	7.69209e-11	0.131072	0.134	0.096
Appbp2	9.54913e-11	0.130086	0.145	0.105
Kcnd2	9.56654e-11	0.11673	0.127	0.089
Cops4	9.86287e-11	0.134961	0.167	0.124
Purb	1.20014e-10	0.137081	0.353	0.293
Ccdc174	1.24534e-10	0.100364	0.121	0.085
Rhoq	1.33107e-10	0.157715	0.129	0.092
Smc1a	1.35935e-10	0.113505	0.189	0.143
Atad1	1.68862e-10	0.116516	0.189	0.144
Tmed3	1.76404e-10	0.125612	0.178	0.134
Snapin	2.19633e-10	0.125056	0.231	0.181
Anxa6	2.40091e-10	0.130979	0.153	0.114
Slc25a17	2.50464e-10	0.139443	0.107	0.074
Polr2b	3.0067e-10	0.147999	0.117	0.083
Opa3	3.09336e-10	0.143822	0.113	0.08
Tcerg1	3.28214e-10	0.136436	0.114	0.081
Sike1	3.67266e-10	0.121954	0.119	0.084
Golgb1	4.52283e-10	0.103161	0.245	0.192
Sgta	4.57819e-10	0.105948	0.17	0.128
Ganab	4.61913e-10	0.13887	0.165	0.124
Naa15	5.20734e-10	0.13277	0.172	0.131
Rock2	5.6482e-10	0.126362	0.167	0.126
Dnajc5	5.70204e-10	0.128339	0.214	0.167
Rnf181	5.88586e-10	0.111943	0.176	0.134
Nrbp1	6.09287e-10	0.108394	0.108	0.075
Cept1	7.90903e-10	0.106336	0.11	0.078
Zmpste24	8.03742e-10	0.129534	0.156	0.117
Letm1	8.13504e-10	0.122413	0.182	0.14
Copg1	8.30441e-10	0.150624	0.137	0.101
Ppig	8.81641e-10	0.117929	0.292	0.235
Pdha1	9.81232e-10	0.106368	0.266	0.212
Api5	1.19812e-09	0.145158	0.115	0.082
Herpud2	1.29238e-09	0.121586	0.133	0.097
Yars	1.42909e-09	0.109462	0.1	0.07
Tollip	1.60839e-09	0.168474	0.146	0.109
Ubxn2a	1.98798e-09	0.101281	0.143	0.106
Aph1b	1.99569e-09	0.114123	0.109	0.077
Smim15	2.70457e-09	0.123488	0.188	0.146
Dlst	3.17191e-09	0.134654	0.144	0.108
Stard7	3.29479e-09	0.13351	0.169	0.13
Abhd4	3.36766e-09	0.169643	0.265	0.218
Rbbp9	3.67205e-09	0.176194	0.137	0.103
Clip1	3.83037e-09	0.150843	0.109	0.078
Top2b	3.96213e-09	0.122895	0.173	0.133
Sun1	5.19462e-09	0.136342	0.105	0.075
Vps35	5.61192e-09	0.127534	0.205	0.162
M6pr	7.10274e-09	0.150052	0.2	0.159
Elp2	7.86565e-09	0.153404	0.126	0.094
Wdr1	8.11325e-09	0.140789	0.199	0.157
Enpp5	8.27653e-09	0.13473	0.16	0.124
Gtf2f1	9.02297e-09	0.136816	0.144	0.109
Usp4	1.01152e-08	0.110843	0.128	0.095
Sox1	1.15766e-08	0.218453	0.122	0.09
Phgdh	1.79182e-08	0.151631	0.406	0.35
Pmpcb	1.94145e-08	0.136399	0.143	0.109
Naga	1.9905e-08	0.149466	0.114	0.085
Pygo1	2.35244e-08	0.135901	0.116	0.085
Arl8b	2.70203e-08	0.136051	0.211	0.17
Gnai3	3.29563e-08	0.200775	0.133	0.1
Csad	3.50617e-08	0.108351	0.131	0.099
Dcaf11	4.07202e-08	0.11185	0.15	0.115
Opa1	4.23809e-08	0.117311	0.101	0.073
Brd2	6.06301e-08	0.112197	0.228	0.184
Maged2	7.47949e-08	0.139846	0.142	0.109
Zc3h13	8.01917e-08	0.138651	0.187	0.148
Sgcb	9.71629e-08	0.114717	0.172	0.136
Acbd3	1.12328e-07	0.133293	0.13	0.099
Dnttip2	1.50275e-07	0.116066	0.105	0.078
Pfkl	3.60155e-07	0.100847	0.145	0.113
Ppp3r1	5.19883e-07	0.10916	0.131	0.101
Hars	7.10183e-07	0.117138	0.12	0.092
Atg12	1.3008e-06	0.103105	0.122	0.094
Trove2	3.26795e-06	0.106448	0.196	0.162
Nfe2l1	5.23888e-06	0.105296	0.171	0.14
Cdc16	1.60024e-05	0.119574	0.13	0.105
Copb2	2.11008e-05	0.108155	0.125	0.1
Cct8	3.44682e-05	0.100037	0.174	0.146
Gmfb	0.000128135	0.103671	0.161	0.135

## Sheet: Cluster2
gene	p_val	avg_log2FC	pct.1	pct.2
Cst3	0	0.923155	0.998	0.968
Gstm5	0	0.920373	0.875	0.71
Apoe	0	0.709606	1	0.99
Cldn10	7.5751e-299	0.940119	0.83	0.586
Cd81	8.2024e-296	0.759992	0.968	0.878
Aldoc	9.25078e-225	0.585141	0.953	0.887
Clu	4.83086e-209	0.513803	0.984	0.917
Ndufc2	3.49812e-192	0.930305	0.725	0.533
Hsd11b1	1.04507e-189	0.99973	0.542	0.301
Ldhb	3.74432e-180	0.696194	0.835	0.674
Itm2b	1.16405e-175	0.546803	0.913	0.782
Ubb	4.78597e-158	0.746477	0.776	0.585
Car2	4.45692e-141	0.70385	0.764	0.599
Slc25a4	4.45099e-133	0.586222	0.814	0.676
Prdx1	5.77505e-132	0.640216	0.742	0.601
Scrg1	2.96762e-125	0.733711	0.674	0.494
Rgcc	2.8581e-119	0.792441	0.678	0.499
Gstm1	2.3987e-117	0.473703	0.872	0.781
Cpe	2.02506e-113	0.386681	0.974	0.924
Ndufa4	3.49898e-102	0.564682	0.77	0.638
Thrsp	1.14295e-97	0.694303	0.605	0.448
Cxcl14	2.14132e-96	0.498873	0.779	0.645
Nkain4	3.07016e-96	0.669787	0.615	0.452
Cd63	9.63892e-92	0.536249	0.767	0.636
Pla2g7	9.64699e-89	0.386425	0.883	0.782
Ptn	2.18838e-85	0.403209	0.917	0.834
Chchd10	2.76162e-82	0.398596	0.798	0.676
Atp5j	3.53878e-79	0.519535	0.711	0.585
Atp5f1	4.88879e-79	0.550764	0.607	0.459
Tspan7	4.3795e-78	0.305465	0.939	0.878
Mt1	2.47786e-74	0.320089	0.973	0.914
Hist1h2bc	7.10807e-74	0.558983	0.669	0.538
Glul	5.50266e-72	0.304832	0.941	0.854
Slc25a5	4.18807e-68	0.550857	0.589	0.446
Bmyc	1.01845e-66	0.616377	0.475	0.335
Ramp1	1.99017e-66	0.454179	0.695	0.571
Fam213a	3.03498e-66	0.440416	0.737	0.633
Cspg5	8.30752e-66	0.351528	0.873	0.779
Lxn	6.11419e-64	0.577818	0.523	0.393
Thbs4	7.24615e-64	0.828074	0.135	0.054
Cmtm5	1.1519e-63	0.457889	0.649	0.527
Dad1	1.69996e-63	0.579707	0.492	0.36
Aldoa	2.59523e-63	0.421928	0.752	0.621
Tmem59	5.97075e-63	0.491881	0.625	0.49
Cox5a	1.01391e-61	0.530267	0.549	0.425
Ndufb6	1.90376e-61	0.588097	0.417	0.289
Atp5c1	7.15336e-61	0.52127	0.548	0.428
Ntsr2	2.80909e-59	0.311568	0.893	0.782
Scg3	4.74054e-59	0.291581	0.853	0.765
Tecr	1.77316e-56	0.487214	0.624	0.494
Laptm4a	5.03575e-56	0.380254	0.72	0.605
Ttyh1	6.48703e-54	0.33403	0.878	0.817
Id4	5.00411e-53	0.377918	0.72	0.6
Rabac1	2.67377e-52	0.480244	0.515	0.389
Atp6v0e	9.14536e-52	0.568615	0.489	0.371
Fabp5	2.75222e-51	0.431746	0.631	0.522
Calm1	3.9702e-51	0.251421	0.883	0.812
Fxyd1	5.3933e-51	0.372999	0.698	0.596
Fjx1	1.00156e-50	0.51192	0.602	0.49
S100a1	1.30701e-50	0.387874	0.721	0.627
Etfb	3.95629e-50	0.525992	0.46	0.342
Mt2	1.53552e-49	0.322815	0.925	0.87
Ndufb10	2.53462e-49	0.448743	0.562	0.451
Fkbp3	2.72743e-49	0.529773	0.392	0.275
Cyba	3.11166e-49	0.548623	0.156	0.075
Cox6b1	3.9557e-49	0.358405	0.729	0.628
Mpc2	5.98962e-49	0.499803	0.44	0.322
Gjb6	3.77859e-48	0.356341	0.591	0.452
Edf1	4.19304e-48	0.452238	0.534	0.419
Ndufb11	2.9487e-47	0.506441	0.539	0.431
Prdx6	1.46362e-46	0.246453	0.89	0.83
Serpine2	1.82286e-46	0.306681	0.815	0.724
Ckb	5.18932e-45	0.194461	0.94	0.884
Ndufa6	1.37471e-44	0.463661	0.554	0.443
Cox7a2	1.50732e-44	0.381069	0.661	0.556
Sar1b	1.56649e-44	0.58527	0.333	0.227
Sparcl1	3.85501e-44	0.200836	0.963	0.922
Psph	5.34866e-44	0.502509	0.371	0.262
Tubb2a	5.16705e-43	0.403967	0.573	0.457
Ndufa12	1.55898e-42	0.42785	0.556	0.454
Ndufb8	1.64606e-42	0.504512	0.509	0.406
Gnas	1.76865e-42	0.360332	0.705	0.61
Atp5o	6.57165e-42	0.408096	0.627	0.529
Sub1	2.30705e-41	0.442613	0.568	0.461
Cystm1	4.11201e-41	0.502892	0.419	0.308
Tubb2b	1.58999e-40	0.399994	0.572	0.454
Spcs2	3.9695e-40	0.473029	0.464	0.356
Sdhb	5.16385e-40	0.462825	0.456	0.351
Suclg1	8.68364e-40	0.413844	0.498	0.392
Fbxo2	6.6099e-39	0.364872	0.595	0.474
Cnbp	1.20733e-38	0.354307	0.561	0.454
Arl6ip1	1.67713e-38	0.358105	0.641	0.544
Btbd17	1.70694e-38	0.482363	0.437	0.325
Tsc22d4	3.20315e-38	0.283689	0.801	0.735
Ndufa8	5.34867e-38	0.446461	0.472	0.368
Mdh1	9.56248e-38	0.374386	0.533	0.416
Cox6a1	1.07499e-37	0.300334	0.767	0.687
B2m	1.89162e-37	0.447355	0.384	0.284
Prdx5	1.01026e-36	0.414819	0.489	0.387
Atp5h	1.06137e-36	0.370303	0.578	0.482
Ndufv2	1.21757e-36	0.471036	0.428	0.327
Ndufs7	1.37775e-36	0.408942	0.469	0.362
Psmb1	1.96257e-36	0.406892	0.465	0.363
Fam107a	1.96435e-36	0.29173	0.737	0.649
Eci1	2.01614e-36	0.408095	0.407	0.303
Psma2	2.53233e-36	0.443078	0.38	0.282
Psmb6	1.47485e-35	0.411527	0.442	0.338
Id2	1.71424e-35	0.274063	0.721	0.623
Cd9	2.47097e-35	0.335418	0.452	0.338
Bsg	2.85083e-35	0.410127	0.597	0.508
Cd302	3.75699e-35	0.472846	0.267	0.178
Psmb2	4.03484e-35	0.427309	0.335	0.24
S100a13	4.67683e-35	0.360083	0.554	0.452
Mdk	5.42193e-35	0.481875	0.424	0.325
Mgst1	2.82597e-34	0.449946	0.307	0.212
Ndufb7	3.59629e-34	0.377902	0.524	0.423
Rab9	1.20282e-33	0.457499	0.293	0.203
Tmem9b	1.36583e-33	0.446437	0.383	0.284
Emc7	1.68272e-33	0.461045	0.406	0.309
Tmem50a	2.47517e-33	0.413684	0.433	0.334
Uqcrfs1	2.76346e-33	0.418823	0.447	0.347
Tm2d2	3.48262e-33	0.413305	0.329	0.234
Cox7b	2.14388e-32	0.355931	0.579	0.489
Gpm6a	5.03015e-32	0.158694	0.933	0.869
Ndufb2	8.50308e-32	0.445038	0.508	0.421
Hopx	1.53565e-31	0.318391	0.554	0.449
Psmb3	9.88202e-31	0.440446	0.322	0.238
Tonsl	1.18522e-30	0.36507	0.298	0.209
Snx3	2.10176e-30	0.372721	0.465	0.374
Acadl	3.26398e-30	0.418279	0.368	0.278
Tspan3	4.64438e-30	0.312759	0.717	0.629
Ndufa11	5.52078e-30	0.38261	0.476	0.388
Agt	6.11599e-30	0.367184	0.43	0.328
Prdx4	6.40536e-30	0.448561	0.187	0.117
Rnf5	2.3778e-29	0.438398	0.333	0.246
Lamp1	2.85696e-29	0.247862	0.756	0.675
Cox5b	2.91088e-29	0.350007	0.564	0.479
Ndufc1	1.12108e-28	0.311128	0.585	0.497
Pmm1	1.32521e-28	0.285593	0.612	0.514
Sod2	2.29805e-28	0.430294	0.32	0.239
Uqcrc2	2.91846e-28	0.38369	0.356	0.269
Ndufa5	1.06062e-27	0.337727	0.517	0.429
Gstk1	1.27123e-27	0.368152	0.201	0.129
Psma7	1.95605e-27	0.385405	0.471	0.377
Skp1a	2.03995e-27	0.348005	0.472	0.386
Cox6c	2.1343e-27	0.211058	0.758	0.68
Spcs1	2.32117e-27	0.417789	0.366	0.282
F3	5.25246e-27	0.220443	0.612	0.498
Ubc	7.68754e-27	0.289348	0.656	0.58
1810037I17Rik	7.82891e-27	0.271483	0.574	0.486
Dynlrb1	9.8476e-27	0.317568	0.467	0.38
Uqcrq	1.74795e-26	0.269553	0.667	0.578
Eif1	9.81445e-26	0.266189	0.753	0.678
Ppib	1.19186e-25	0.373635	0.416	0.336
Ndufa7	1.87405e-25	0.318632	0.554	0.477
Fam171b	2.78825e-25	0.292879	0.609	0.523
Abhd3	6.17901e-25	0.297147	0.488	0.395
Ranbp1	6.7961e-25	0.375652	0.31	0.232
Uqcrb	7.39024e-25	0.421634	0.396	0.32
Ndufb9	8.20308e-25	0.278775	0.618	0.545
Smdt1	1.89746e-24	0.30556	0.572	0.487
Asrgl1	2.30738e-24	0.253844	0.691	0.625
Eno1	5.05282e-24	0.407961	0.465	0.379
Prdx2	6.00947e-24	0.295411	0.522	0.438
Ctsl	6.19509e-24	0.311305	0.465	0.378
Rheb	7.59572e-24	0.359107	0.33	0.252
Atraid	1.07426e-23	0.361252	0.41	0.328
Il18	1.50009e-23	0.331312	0.395	0.312
Uqcrc1	1.50714e-23	0.300442	0.437	0.348
Timp4	1.83749e-23	0.270745	0.549	0.458
Fam162a	3.28217e-23	0.367639	0.298	0.222
Cyc1	3.35433e-23	0.351867	0.421	0.338
Adk	3.47539e-23	0.248322	0.467	0.375
Adh5	7.2287e-23	0.334599	0.243	0.171
Ndufab1	7.46968e-23	0.410031	0.357	0.284
Acsbg1	1.03938e-22	0.136157	0.714	0.611
Maob	1.26868e-22	0.323622	0.294	0.217
Hint1	1.59759e-22	0.292121	0.507	0.43
Hsbp1	2.8639e-22	0.288579	0.516	0.438
Smpdl3a	3.12272e-22	0.346119	0.373	0.291
Cisd1	3.34323e-22	0.380657	0.421	0.347
Vps29	3.41607e-22	0.362624	0.266	0.195
Ezr	4.65245e-22	0.315703	0.501	0.42
Tmem176a	5.35358e-22	0.380695	0.243	0.174
Dbx2	6.36249e-22	0.279986	0.466	0.377
Psma6	9.79847e-22	0.395398	0.279	0.208
Krtcap2	9.93567e-22	0.372618	0.345	0.272
Naaa	1.71951e-21	0.283125	0.455	0.374
Mdh2	2.15197e-21	0.307872	0.441	0.362
Atp5j2	2.2271e-21	0.248711	0.621	0.546
Idh2	2.67979e-21	0.2906	0.362	0.28
Vdac2	2.8878e-21	0.31181	0.365	0.285
Atp5d	3.00395e-21	0.31352	0.535	0.466
Higd2a	3.6574e-21	0.320389	0.384	0.31
Acat1	5.95123e-21	0.359376	0.301	0.229
Dctn3	7.35454e-21	0.347421	0.261	0.194
Ndufa9	8.64361e-21	0.340424	0.21	0.147
Cstb	1.79067e-20	0.362903	0.227	0.164
Slc25a3	1.93631e-20	0.208032	0.607	0.522
Eci2	2.36037e-20	0.308884	0.354	0.281
Sec62	2.66226e-20	0.233626	0.651	0.574
Cbr3	2.76563e-20	0.367135	0.219	0.157
Fez1	2.96014e-20	0.278758	0.438	0.349
Rcn2	3.5708e-20	0.25634	0.626	0.55
Emc4	3.59272e-20	0.402778	0.174	0.119
Ndufb5	4.02402e-20	0.32434	0.399	0.326
Ndufs8	4.40896e-20	0.340841	0.333	0.264
Mid1ip1	7.82806e-20	0.300241	0.541	0.469
Pfn1	8.34063e-20	0.302072	0.459	0.388
Mageh1	9.72905e-20	0.385199	0.257	0.192
Acsl3	1.02525e-19	0.243028	0.707	0.641
Yif1a	1.15741e-19	0.355099	0.199	0.139
S100a16	1.18191e-19	0.227688	0.656	0.587
Tpbg	1.63673e-19	0.328159	0.115	0.069
Ugp2	1.7064e-19	0.244702	0.537	0.452
Reep5	2.6728e-19	0.248953	0.546	0.469
Etfa	4.36845e-19	0.280354	0.325	0.252
Dynll1	4.52131e-19	0.225704	0.557	0.476
Cbr1	5.22614e-19	0.304646	0.197	0.138
Scp2	6.75449e-19	0.387	0.334	0.267
Ndufb3	8.29993e-19	0.302151	0.396	0.323
Eif3i	8.69766e-19	0.319183	0.25	0.185
2410015M20Rik	1.16257e-18	0.352924	0.402	0.335
Hibadh	2.17618e-18	0.310592	0.282	0.214
Hsd17b10	2.61715e-18	0.33315	0.232	0.171
Ddah1	3.33729e-18	0.2266	0.599	0.522
Dhrs7	6.01307e-18	0.301874	0.252	0.189
Snrpd3	8.95294e-18	0.286134	0.242	0.179
Cope	1.61115e-17	0.318309	0.289	0.226
Crot	1.96772e-17	0.286964	0.349	0.276
Paics	2.22632e-17	0.253963	0.304	0.233
Emc2	2.50494e-17	0.314469	0.249	0.189
Aplp1	3.49534e-17	0.198728	0.565	0.486
Psmb4	6.13143e-17	0.308476	0.332	0.268
Phyh	6.53476e-17	0.310194	0.328	0.263
Zfyve21	7.87153e-17	0.344359	0.258	0.195
Tmem147	1.35089e-16	0.37902	0.263	0.203
Cib1	2.36396e-16	0.313821	0.226	0.169
Arl3	2.69044e-16	0.263693	0.382	0.316
Uqcr11	3.16068e-16	0.164291	0.718	0.652
Anxa5	4.01591e-16	0.144405	0.363	0.286
Gpm6b	4.3725e-16	0.140897	0.915	0.881
Atp5b	4.46115e-16	0.166664	0.673	0.602
Polr3h	5.77733e-16	0.309734	0.341	0.278
Acaa2	6.01123e-16	0.332373	0.254	0.194
Eva1a	6.47918e-16	0.289959	0.384	0.315
Ech1	9.01515e-16	0.282616	0.318	0.254
Ndufb4	1.02413e-15	0.372088	0.31	0.254
Gnpda2	1.20047e-15	0.324825	0.147	0.1
Gm11627	1.34977e-15	0.288084	0.142	0.095
Rraga	1.88971e-15	0.303902	0.158	0.11
Tmbim6	1.98276e-15	0.211219	0.678	0.615
Sbds	2.21703e-15	0.303296	0.228	0.171
Acyp2	2.34276e-15	0.314164	0.219	0.164
Swi5	2.79558e-15	0.270643	0.359	0.29
Ddt	3.62895e-15	0.33897	0.272	0.216
Pdcd6	3.72898e-15	0.289878	0.259	0.2
Arpc2	4.30402e-15	0.283085	0.335	0.273
Ptov1	7.40009e-15	0.260936	0.368	0.303
Hebp1	8.3581e-15	0.504552	0.127	0.085
Adprh	9.00742e-15	0.312358	0.239	0.184
Atp5a1	1.42808e-14	0.170507	0.593	0.522
Hdhd2	1.56036e-14	0.309281	0.275	0.218
Unc50	1.75814e-14	0.295714	0.201	0.149
Sf3b5	1.76067e-14	0.270073	0.2	0.148
Lgals1	2.26842e-14	0.324747	0.201	0.151
Rab2a	4.17193e-14	0.235177	0.395	0.331
Gamt	5.0551e-14	0.275898	0.118	0.078
Chmp2a	6.67796e-14	0.266136	0.312	0.253
Pxmp2	7.31257e-14	0.244375	0.192	0.141
Atp6v1e1	8.67968e-14	0.29743	0.329	0.27
Tbcb	9.6822e-14	0.284655	0.253	0.199
Slc25a33	1.11213e-13	0.246352	0.238	0.183
Tmbim4	1.51681e-13	0.325678	0.243	0.192
Acot13	2.09781e-13	0.281406	0.279	0.226
Uqcr10	3.19654e-13	0.130416	0.697	0.633
Dpm3	3.29848e-13	0.273314	0.272	0.216
Ramp2	3.36719e-13	0.277793	0.165	0.12
Vta1	3.37439e-13	0.254215	0.18	0.133
Grpel1	3.61797e-13	0.281982	0.175	0.128
Atp6v1f	3.9083e-13	0.231573	0.381	0.321
Serinc1	4.28756e-13	0.180944	0.552	0.487
Sdhd	4.76791e-13	0.302166	0.217	0.167
Cwc15	4.99151e-13	0.270343	0.312	0.257
Npc2	6.50631e-13	0.22425	0.476	0.414
Ggh	6.95989e-13	0.275638	0.196	0.147
Timm17a	7.21216e-13	0.308379	0.224	0.174
Slc39a12	1.01881e-12	0.14693	0.468	0.391
Txn1	1.06468e-12	0.225943	0.34	0.283
Pgp	1.30738e-12	0.249371	0.332	0.275
Acsl6	1.31033e-12	0.145013	0.654	0.578
Omg	1.49212e-12	0.16927	0.377	0.307
Rbx1	1.49438e-12	0.27715	0.4	0.346
Cnpy2	1.61031e-12	0.269228	0.249	0.198
Nde1	1.72471e-12	0.213328	0.225	0.171
Sri	1.88159e-12	0.296431	0.219	0.171
Tprgl	3.28648e-12	0.318929	0.316	0.259
0610009B22Rik	3.38347e-12	0.280173	0.151	0.109
Fdx1	3.47721e-12	0.261545	0.14	0.1
Degs1	4.62347e-12	0.261083	0.33	0.276
Atp6v1g1	6.60308e-12	0.307749	0.321	0.271
Nme1	7.87003e-12	0.271305	0.29	0.237
Alkbh7	9.843e-12	0.230244	0.162	0.119
Tpi1	1.06879e-11	0.194189	0.485	0.423
Park7	1.42415e-11	0.246363	0.383	0.327
Pcbp1	1.49855e-11	0.269569	0.31	0.26
Ndufaf2	1.61967e-11	0.26247	0.162	0.121
Tm2d1	1.69392e-11	0.247348	0.197	0.152
Hagh	1.96513e-11	0.232552	0.184	0.14
S100a10	2.09725e-11	0.257928	0.206	0.159
Echs1	2.10067e-11	0.251712	0.313	0.26
Tsen34	2.30328e-11	0.267729	0.219	0.172
Eif3k	2.33734e-11	0.29372	0.249	0.2
Tmem258	3.35362e-11	0.300572	0.239	0.194
Ndufs6	3.77152e-11	0.232936	0.44	0.389
Sdhc	3.94358e-11	0.2063	0.32	0.267
Acadm	3.95128e-11	0.23572	0.258	0.209
Mcee	4.05348e-11	0.234586	0.238	0.19
Gnptg	4.19647e-11	0.241711	0.196	0.151
Psmd8	4.20835e-11	0.219147	0.216	0.17
Lap3	4.46959e-11	0.216374	0.381	0.325
Tmco1	5.81314e-11	0.220146	0.38	0.326
H2afv	7.46792e-11	0.208592	0.412	0.354
Tmem160	7.59261e-11	0.259311	0.238	0.191
Pmpcb	7.9837e-11	0.224313	0.147	0.108
Tax1bp1	8.82929e-11	0.238425	0.355	0.305
Ppp1r3g	9.85527e-11	0.2287	0.189	0.144
Chchd1	1.03955e-10	0.270847	0.27	0.223
Ndufs4	1.05817e-10	0.253206	0.285	0.238
Cnn3	1.10296e-10	0.15683	0.547	0.482
Nap1l5	1.13691e-10	0.226007	0.252	0.202
Tmem205	1.22337e-10	0.275904	0.22	0.175
Ndufv3	1.279e-10	0.266756	0.404	0.356
Gstp1	1.44162e-10	0.401271	0.156	0.12
Med28	1.51231e-10	0.266249	0.231	0.186
Nudt2	1.59024e-10	0.260243	0.115	0.081
Pigp	1.76666e-10	0.253383	0.191	0.15
Ube2a	1.81801e-10	0.196987	0.137	0.1
Lamtor5	1.98726e-10	0.311709	0.26	0.215
Cops6	2.09285e-10	0.295643	0.219	0.174
Pdzd11	2.62022e-10	0.225747	0.162	0.123
Hmgn3	2.7911e-10	0.214586	0.473	0.427
Taldo1	2.87607e-10	0.243255	0.249	0.204
Phgdh	2.91715e-10	0.143188	0.413	0.35
Nr2e1	3.15701e-10	0.196753	0.279	0.226
Arxes2	3.19212e-10	0.257482	0.304	0.257
Pqbp1	3.63501e-10	0.261905	0.189	0.149
Dnajc8	3.71961e-10	0.23204	0.309	0.258
Ilk	3.75894e-10	0.197665	0.199	0.155
Smarcb1	4.50079e-10	0.193431	0.22	0.174
Aurkaip1	5.20885e-10	0.246524	0.248	0.203
Crip2	5.26933e-10	0.219156	0.474	0.416
Tceal8	7.59353e-10	0.231519	0.23	0.186
Tmem60	7.70485e-10	0.258393	0.162	0.124
Coq7	8.75411e-10	0.276831	0.159	0.122
Fnta	8.76173e-10	0.229944	0.192	0.15
Tmed10	9.32853e-10	0.214405	0.416	0.368
Vapa	1.00892e-09	0.226317	0.315	0.266
Tmem176b	1.2344e-09	0.265135	0.342	0.293
Smim3	2.44893e-09	0.282566	0.153	0.116
Hsdl2	2.61052e-09	0.200642	0.223	0.179
Syf2	2.74544e-09	0.245129	0.294	0.25
Cideb	3.22298e-09	0.212419	0.1	0.071
Ndufa10	3.60579e-09	0.192908	0.329	0.28
Commd1	4.20839e-09	0.238084	0.141	0.107
Uqcc2	4.28443e-09	0.225761	0.344	0.296
Fuca1	4.59402e-09	0.216681	0.228	0.184
Aldh2	4.60887e-09	0.169947	0.344	0.293
Banf1	4.73522e-09	0.229472	0.209	0.169
Fam13c	5.23456e-09	0.197129	0.23	0.187
Commd6	5.36074e-09	0.261913	0.246	0.205
Rsu1	5.7816e-09	0.204886	0.154	0.118
Psmd14	5.85002e-09	0.171088	0.163	0.125
Chmp4b	7.47441e-09	0.206647	0.326	0.28
Pde6d	8.04776e-09	0.308189	0.164	0.129
Pyurf	1.12454e-08	0.249284	0.189	0.152
Ndufa3	1.14208e-08	0.182683	0.55	0.517
Ociad1	1.36772e-08	0.229295	0.313	0.271
Mif	1.40147e-08	0.167502	0.372	0.327
Sec13	1.42216e-08	0.195968	0.161	0.125
Gabarap	1.46082e-08	0.199446	0.482	0.433
Pfn2	1.67252e-08	0.163166	0.419	0.365
Vkorc1	1.83432e-08	0.250548	0.134	0.103
Ppp1r1b	1.8964e-08	0.203151	0.21	0.17
Creg1	1.89756e-08	0.2344	0.232	0.19
Slc9a3r1	1.98228e-08	0.166693	0.47	0.42
Esd	2.01978e-08	0.229182	0.162	0.127
Emx2	2.26108e-08	0.176733	0.226	0.185
Cnih4	2.33708e-08	0.251207	0.177	0.142
Tmed5	2.38911e-08	0.211327	0.362	0.315
Tmem33	2.46418e-08	0.233569	0.215	0.178
Mlf2	2.68105e-08	0.188034	0.461	0.417
Gtf2h5	2.91878e-08	0.203354	0.278	0.236
Eif1b	3.01671e-08	0.183272	0.381	0.337
Tm2d3	3.22767e-08	0.231301	0.17	0.135
Dnajc24	3.26186e-08	0.206773	0.137	0.105
Wasl	3.53645e-08	0.208128	0.234	0.194
Qdpr	4.07509e-08	0.174449	0.21	0.171
Psma5	4.17955e-08	0.226765	0.19	0.155
Pts	4.24299e-08	0.21217	0.226	0.186
H3f3b	4.57096e-08	0.18275	0.46	0.413
Prdx3	4.82674e-08	0.186863	0.153	0.119
Ift27	5.41463e-08	0.2359	0.241	0.204
Srp14	6.6095e-08	0.202723	0.346	0.302
Txnl1	6.90261e-08	0.226904	0.167	0.133
Ube2e1	7.02889e-08	0.167926	0.192	0.154
Impa1	7.05535e-08	0.251284	0.139	0.107
Coa3	7.24283e-08	0.19469	0.265	0.226
Gpx8	7.83563e-08	0.228846	0.138	0.107
Phpt1	7.95932e-08	0.253753	0.331	0.293
Spr	8.29035e-08	0.221289	0.136	0.105
1190005I06Rik	8.67899e-08	0.203784	0.222	0.183
Cfl1	1.07015e-07	0.15889	0.572	0.534
Ddrgk1	1.07728e-07	0.194298	0.271	0.232
Tsc22d3	1.08485e-07	0.171079	0.417	0.37
Rer1	1.09165e-07	0.245845	0.221	0.184
Nsmce1	1.12041e-07	0.229409	0.114	0.086
Yif1b	1.15279e-07	0.256907	0.144	0.114
Tbrg1	1.35059e-07	0.195426	0.137	0.106
Dbp	1.49652e-07	0.151666	0.36	0.319
Snx6	1.64023e-07	0.189084	0.186	0.15
Pomp	1.64253e-07	0.194326	0.311	0.271
Ndfip2	1.64626e-07	0.194111	0.179	0.144
Prpf19	1.65392e-07	0.17383	0.233	0.192
1700123O20Rik	1.69005e-07	0.224341	0.127	0.098
Atp6v1d	1.69583e-07	0.215862	0.214	0.178
Ndufs2	1.79139e-07	0.193434	0.302	0.26
Fermt2	1.87889e-07	0.123433	0.57	0.521
Med21	1.95435e-07	0.18447	0.121	0.092
Bcap29	2.29145e-07	0.209188	0.177	0.142
Atg3	2.47093e-07	0.205019	0.163	0.13
Psat1	2.53135e-07	0.161474	0.362	0.316
Rsph9	2.95331e-07	0.192154	0.153	0.121
Ccnh	2.96823e-07	0.17856	0.169	0.136
Cd320	3.0375e-07	0.194324	0.154	0.122
Ndufa1	3.03846e-07	0.195767	0.334	0.295
Pfdn1	3.10968e-07	0.184393	0.284	0.244
Dhrs1	3.32796e-07	0.182666	0.248	0.208
Pcbp2	3.35147e-07	0.12994	0.372	0.326
Glrx2	3.44807e-07	0.249787	0.252	0.215
Churc1	3.54003e-07	0.217944	0.142	0.112
Fezf2	4.07871e-07	0.127481	0.169	0.135
Mzt2	4.24578e-07	0.169209	0.123	0.094
Adhfe1	4.34254e-07	0.202869	0.238	0.203
Paip2	4.38967e-07	0.145083	0.314	0.27
Atxn10	4.41728e-07	0.153816	0.339	0.297
Acot1	4.44241e-07	0.177834	0.186	0.152
Enho	4.7108e-07	0.112154	0.56	0.51
BC031181	5.12262e-07	0.227154	0.357	0.322
Tmed3	5.53038e-07	0.213567	0.169	0.137
Idh3b	5.7972e-07	0.124466	0.316	0.272
Cyp2j9	5.81115e-07	0.153108	0.284	0.243
Tmem100	6.14828e-07	0.206583	0.313	0.273
Sdc2	6.87047e-07	0.196291	0.317	0.28
Atp5g3	6.94866e-07	0.1373	0.492	0.446
Csnk2b	7.30476e-07	0.190044	0.165	0.135
Zwint	7.67621e-07	0.160948	0.202	0.165
Derl2	7.73609e-07	0.243808	0.147	0.117
Polr2j	7.81346e-07	0.19544	0.165	0.134
Cuta	8.01055e-07	0.193551	0.273	0.237
Rab18	8.17067e-07	0.168235	0.24	0.201
D10Jhu81e	1.1109e-06	0.17316	0.204	0.17
Rap1a	1.18105e-06	0.203694	0.149	0.119
Psmd6	1.2189e-06	0.17509	0.15	0.121
Anp32a	1.30732e-06	0.17559	0.387	0.351
Asf1a	1.32857e-06	0.178568	0.121	0.094
Cdc42	1.3327e-06	0.155457	0.413	0.371
Acadvl	1.382e-06	0.201845	0.237	0.202
Pdlim4	1.39709e-06	0.178205	0.209	0.175
Tomm22	1.4263e-06	0.215578	0.214	0.181
Plin3	1.56005e-06	0.224333	0.192	0.161
Uqcrh	1.60751e-06	0.118633	0.625	0.59
Emp2	1.73652e-06	0.183137	0.282	0.245
2410004B18Rik	1.76989e-06	0.176474	0.128	0.1
Ccdc107	1.81966e-06	0.176486	0.17	0.139
Hadh	1.8379e-06	0.17479	0.202	0.169
Slirp	1.86151e-06	0.178029	0.296	0.258
Commd4	1.89877e-06	0.157029	0.165	0.134
Hsd17b12	1.95671e-06	0.127063	0.348	0.305
Idh3a	2.03953e-06	0.180637	0.214	0.181
Slc35a2	2.46675e-06	0.202393	0.156	0.126
Ginm1	2.47513e-06	0.16841	0.19	0.158
Fkbp2	2.69872e-06	0.168138	0.358	0.32
Psma4	2.95467e-06	0.186584	0.223	0.191
Akirin2	3.27379e-06	0.176924	0.14	0.112
Ufc1	3.7634e-06	0.18517	0.191	0.16
Dynlt3	3.83763e-06	0.15636	0.219	0.185
Cetn3	3.86475e-06	0.190856	0.232	0.199
Ldha	4.12816e-06	0.200925	0.29	0.255
Snrpd2	4.34456e-06	0.216588	0.25	0.217
Gadd45gip1	4.54289e-06	0.185483	0.194	0.163
Lhx2	4.58568e-06	0.119809	0.449	0.407
Smim14	4.80901e-06	0.200856	0.224	0.192
Btf3	4.84473e-06	0.261145	0.169	0.142
Paqr6	5.32641e-06	0.230573	0.137	0.111
Osgep	5.33819e-06	0.138231	0.149	0.12
Supt4a	5.48144e-06	0.221216	0.126	0.101
Gadd45g	5.70348e-06	0.257324	0.228	0.196
Fam192a	5.93613e-06	0.14973	0.135	0.107
Nop10	6.10108e-06	0.15051	0.242	0.209
Ebpl	6.20706e-06	0.249434	0.164	0.137
Pigx	6.21148e-06	0.186113	0.114	0.089
Ergic3	6.29222e-06	0.181454	0.278	0.243
Agpat5	6.5511e-06	0.129815	0.39	0.348
Cox14	6.78011e-06	0.236087	0.397	0.365
Nfu1	6.98919e-06	0.18528	0.125	0.1
Ssb	7.37297e-06	0.128348	0.335	0.295
Ap2s1	7.42799e-06	0.209574	0.203	0.173
Ccdc90b	8.11551e-06	0.151785	0.131	0.105
Sox21	9.06565e-06	0.171284	0.186	0.156
Snrpd1	9.08796e-06	0.173878	0.212	0.181
Ifrd1	9.60891e-06	0.108399	0.173	0.143
Clta	9.93812e-06	0.136849	0.307	0.27
Yipf4	1.07994e-05	0.204851	0.164	0.138
Ppa2	1.08664e-05	0.169589	0.147	0.12
H1f0	1.11391e-05	0.21345	0.262	0.23
Arf5	1.16606e-05	0.165401	0.3	0.265
Cnih1	1.21295e-05	0.136986	0.218	0.186
AI413582	1.2762e-05	0.174637	0.305	0.27
Txndc17	1.33091e-05	0.147013	0.177	0.148
Hsd17b4	1.34568e-05	0.1737	0.257	0.222
Timm8b	1.3729e-05	0.110202	0.337	0.3
Tsg101	1.45577e-05	0.144306	0.146	0.119
Cav2	1.52958e-05	0.183147	0.185	0.156
Sdf2	1.58461e-05	0.234497	0.294	0.265
Bcas2	1.64465e-05	0.142766	0.182	0.152
Ndufs3	1.69807e-05	0.214509	0.222	0.196
Chmp5	1.7157e-05	0.199523	0.196	0.168
Tmem14c	1.72627e-05	0.205809	0.155	0.13
Psmd4	1.7639e-05	0.136979	0.252	0.218
Timm13	1.80659e-05	0.170809	0.391	0.36
Tpgs1	2.02604e-05	0.166066	0.14	0.115
Snapc5	2.15197e-05	0.14397	0.192	0.162
Brk1	2.15818e-05	0.166068	0.325	0.294
Gabarapl2	2.15906e-05	0.24995	0.251	0.224
Drap1	2.15931e-05	0.168993	0.285	0.25
Polr2c	2.1915e-05	0.152064	0.121	0.097
Psmb5	2.2165e-05	0.241841	0.186	0.161
Mien1	2.24354e-05	0.144389	0.297	0.264
Pak1ip1	2.24555e-05	0.167358	0.129	0.105
Mocs2	2.25031e-05	0.162747	0.22	0.19
Ostc	2.31654e-05	0.19285	0.181	0.153
Lamtor3	2.37142e-05	0.205209	0.118	0.096
C1qbp	2.43099e-05	0.191592	0.16	0.134
Cat	2.43151e-05	0.172136	0.244	0.213
Imp3	2.47398e-05	0.164405	0.108	0.085
Efhd1	2.665e-05	0.117924	0.104	0.081
Tmem218	2.73591e-05	0.187421	0.127	0.103
Hadhb	2.75472e-05	0.160961	0.289	0.258
Med10	2.76626e-05	0.144882	0.104	0.082
Tmem208	2.7682e-05	0.130343	0.224	0.194
Gldc	2.8406e-05	0.11196	0.322	0.284
Nudt9	2.9297e-05	0.192709	0.219	0.189
Eif4a3	2.94113e-05	0.151331	0.147	0.121
Sap18	2.98614e-05	0.309257	0.155	0.132
Dazap2	3.04532e-05	0.163735	0.4	0.363
Samm50	3.32191e-05	0.154415	0.139	0.114
Smim4	3.36887e-05	0.159446	0.188	0.16
Ubxn1	3.41121e-05	0.164966	0.261	0.229
Rab10	3.55511e-05	0.164392	0.356	0.324
Smim8	3.56007e-05	0.181156	0.144	0.119
Arpc3	3.65614e-05	0.201773	0.123	0.1
Aamdc	3.74619e-05	0.156567	0.242	0.21
Zmat5	3.82743e-05	0.126761	0.127	0.103
Emc6	4.12e-05	0.158739	0.22	0.19
Thoc7	4.31877e-05	0.159311	0.195	0.167
Cops5	4.38725e-05	0.128666	0.143	0.118
Trappc2	4.49654e-05	0.203119	0.1	0.08
Minos1	4.61937e-05	0.11792	0.456	0.425
Blvrb	4.62474e-05	0.140545	0.114	0.091
Pgls	4.75517e-05	0.147508	0.158	0.132
Fzd2	4.82254e-05	0.138135	0.224	0.194
Rbm8a	4.89315e-05	0.17109	0.194	0.167
Tlcd1	5.21234e-05	0.105843	0.289	0.254
Hddc2	5.23015e-05	0.138213	0.136	0.111
Bud31	5.27822e-05	0.198963	0.162	0.137
Osbpl1a	5.29804e-05	0.137193	0.295	0.263
Sgce	5.39831e-05	0.153915	0.116	0.094
Ppp1r35	5.43628e-05	0.183631	0.101	0.08
Prodh	5.72334e-05	0.119125	0.334	0.298
Ppa1	5.88954e-05	0.159528	0.12	0.098
Hnrnpc	6.24953e-05	0.139359	0.309	0.277
Psma1	6.29082e-05	0.153321	0.201	0.173
Tspan15	6.5807e-05	0.1589	0.209	0.18
Snrpb	6.84133e-05	0.139398	0.214	0.186
Txndc15	7.26565e-05	0.17516	0.244	0.215
Coa6	7.51474e-05	0.161546	0.105	0.084
Eny2	7.75083e-05	0.145713	0.152	0.128
Ube2e3	7.91512e-05	0.147891	0.151	0.126
Mtch2	8.06309e-05	0.179224	0.237	0.208
Dgcr6	8.06574e-05	0.203024	0.246	0.218
Hspe1	8.31888e-05	0.16555	0.341	0.315
Gatm	8.52085e-05	0.149316	0.201	0.173
Tkt	8.93155e-05	0.10053	0.377	0.342
Bnip3	9.5224e-05	0.160093	0.113	0.092
Trappc1	0.000100024	0.170624	0.136	0.113
Ssr2	0.000104381	0.174949	0.184	0.158
Lamtor1	0.00010804	0.160393	0.235	0.205
Pmvk	0.00010822	0.178507	0.214	0.187
Cdc123	0.000110853	0.132698	0.153	0.129
Zfp428	0.000115115	0.17347	0.17	0.146
Fis1	0.000120557	0.153082	0.349	0.319
Trappc4	0.000126823	0.211807	0.183	0.158
Gclm	0.000128343	0.167576	0.268	0.237
Cox17	0.000130186	0.174446	0.348	0.319
Pa2g4	0.000133294	0.136821	0.158	0.133
Fh1	0.000134964	0.150964	0.148	0.124
Cyp4f14	0.000140996	0.130401	0.116	0.094
Tbca	0.000148211	0.136768	0.216	0.189
Pcsk1n	0.000151388	0.107705	0.448	0.413
Mpv17	0.00015652	0.168492	0.205	0.18
Decr1	0.000162763	0.157001	0.177	0.152
Srp19	0.0001683	0.137419	0.216	0.189
Rab11a	0.000182256	0.146134	0.18	0.154
Polr2i	0.000185372	0.176042	0.187	0.162
Bcap31	0.00020056	0.177684	0.195	0.171
Capza2	0.000210284	0.132562	0.344	0.314
Dcxr	0.000213418	0.15487	0.115	0.095
H2-K1	0.000214758	0.12636	0.197	0.17
Sdc4	0.000219577	0.121312	0.661	0.652
Scg5	0.000230304	0.243308	0.162	0.141
Smu1	0.000237821	0.125831	0.125	0.104
Nudcd2	0.000243996	0.145095	0.121	0.1
Maged2	0.000244469	0.132744	0.135	0.112
Atp1b1	0.00026447	0.103292	0.452	0.418
Sptssa	0.000270255	0.139413	0.196	0.172
Lysmd2	0.000270831	0.165892	0.225	0.199
Arl6ip5	0.000271443	0.231831	0.155	0.133
Ier3ip1	0.000271479	0.194565	0.234	0.21
Ndp	0.000288849	0.109271	0.169	0.143
Psmc2	0.000300674	0.15132	0.15	0.128
Cnep1r1	0.000329678	0.138482	0.104	0.085
Arxes1	0.000331074	0.177379	0.109	0.091
Arl2	0.000339998	0.128982	0.15	0.128
Manf	0.000366004	0.179891	0.22	0.195
Jkamp	0.000375335	0.135416	0.206	0.182
Ddah2	0.000382514	0.116402	0.164	0.14
Tmem128	0.000399971	0.119596	0.11	0.091
Hnrnpab	0.000421528	0.129993	0.16	0.137
Eif3g	0.000462126	0.11049	0.159	0.137
Tuba4a	0.000464784	0.105907	0.277	0.245
Vamp8	0.000472233	0.169389	0.162	0.14
Ppp1r7	0.000477385	0.149537	0.103	0.084
1110004F10Rik	0.000477708	0.16379	0.26	0.236
Fuom	0.000498858	0.16239	0.176	0.154
Hspa2	0.000524981	0.101507	0.301	0.271
Exosc4	0.000534309	0.184615	0.112	0.094
Epdr1	0.000539	0.114968	0.25	0.221
Tusc3	0.000569356	0.131866	0.175	0.153
Tmem165	0.00058224	0.123457	0.114	0.095
Baalc	0.000589971	0.131043	0.181	0.159
D8Ertd738e	0.000615111	0.112554	0.43	0.403
Rpn2	0.000615762	0.143989	0.303	0.277
Psmd12	0.000632224	0.248631	0.161	0.139
Stx7	0.000634388	0.127559	0.175	0.152
Ppp1ca	0.00068204	0.158405	0.275	0.25
Pex7	0.000682364	0.114284	0.1	0.082
Abhd16a	0.000699533	0.134522	0.144	0.123
Smox	0.000701642	0.120665	0.283	0.256
Anapc13	0.000718131	0.105683	0.36	0.331
Rab14	0.000777304	0.101833	0.403	0.373
Sec11c	0.00079506	0.157205	0.242	0.219
Cyp20a1	0.00084693	0.118994	0.11	0.092
Eif6	0.000879645	0.165792	0.136	0.117
Sys1	0.000891941	0.150207	0.22	0.197
Hcfc1r1	0.000908535	0.115313	0.251	0.228
Endog	0.000940498	0.139575	0.119	0.1
Mff	0.00101839	0.141186	0.276	0.251
Pxmp4	0.00104227	0.101945	0.122	0.102
Ubl5	0.00105093	0.111008	0.384	0.357
Snrpe	0.00105619	0.163952	0.179	0.159
Txndc9	0.00108335	0.144629	0.154	0.134
Cuedc2	0.00110221	0.153257	0.193	0.172
Ssu72	0.00112621	0.160189	0.184	0.164
Sec61b	0.00112927	0.16756	0.254	0.23
Cct8	0.00121243	0.120496	0.169	0.148
Psmc4	0.00126073	0.168581	0.175	0.154
Timm17b	0.00132302	0.145027	0.114	0.097
Anapc11	0.00134839	0.119238	0.276	0.251
Psmc5	0.00136864	0.130273	0.225	0.202
Cript	0.00137408	0.181002	0.169	0.149
Eif5	0.00140278	0.120052	0.47	0.444
Mat2b	0.00143721	0.146509	0.121	0.103
Dld	0.00145535	0.115785	0.17	0.149
Fundc2	0.00150154	0.130193	0.122	0.104
Bccip	0.00150871	0.133909	0.125	0.107
Hint2	0.00164648	0.142451	0.169	0.149
Erp29	0.00166067	0.16966	0.214	0.192
Erlec1	0.00171371	0.150318	0.179	0.159
Prkar1a	0.00172023	0.153545	0.345	0.322
Rexo2	0.00172339	0.139949	0.199	0.177
Fam216a	0.00172691	0.14515	0.11	0.093
Yipf1	0.00178883	0.10118	0.122	0.104
Pcmt1	0.00188154	0.133277	0.209	0.186
Pebp1	0.0020245	0.113212	0.363	0.341
Ccdc124	0.00203615	0.131229	0.167	0.147
Cacybp	0.00214068	0.152891	0.192	0.173
Gng5	0.00223849	0.152952	0.357	0.339
Fcgrt	0.00224544	0.13124	0.147	0.128
Pex2	0.00224899	0.155859	0.152	0.133
Rbbp7	0.00229609	0.118221	0.186	0.165
Wdr61	0.00230664	0.124036	0.126	0.108
Cox20	0.00235411	0.100678	0.235	0.212
Mkks	0.0023615	0.178305	0.139	0.121
Pin1	0.00259422	0.180187	0.174	0.155
Isca2	0.00261162	0.161994	0.181	0.161
Nol7	0.0026231	0.111311	0.24	0.218
Dnajc9	0.0027185	0.13498	0.102	0.086
Dnajc19	0.00277104	0.160059	0.196	0.176
Nt5c	0.00295542	0.100867	0.16	0.141
Fcf1	0.00321174	0.118221	0.11	0.094
Ddx39b	0.0034315	0.117964	0.233	0.212
Gpt	0.00344508	0.122243	0.109	0.093
Atp5g1	0.00349136	0.190123	0.283	0.266
Surf1	0.00370238	0.134409	0.118	0.102
Adora2b	0.00374469	0.190394	0.135	0.119
Higd1a	0.00384471	0.222452	0.208	0.191
Yipf3	0.00387468	0.148508	0.172	0.153
Commd3	0.00390336	0.129873	0.164	0.146
Tmem70	0.00396239	0.101133	0.106	0.09
Prr13	0.00401845	0.12777	0.184	0.165
Cgrrf1	0.00410376	0.140181	0.134	0.117
Anp32e	0.00414422	0.167125	0.191	0.171
Ost4	0.00429035	0.174551	0.251	0.233
Scand1	0.0043076	0.171509	0.226	0.205
Mapre1	0.00436944	0.100783	0.275	0.253
Eif3e	0.00437567	0.104068	0.123	0.107
Romo1	0.00455545	0.143093	0.334	0.315
Ctsz	0.00474793	0.192554	0.196	0.177
Pla2g16	0.0047531	0.122674	0.254	0.233
Smim11	0.00499085	0.151288	0.198	0.179
Pdia6	0.00502109	0.169658	0.222	0.204
Rit1	0.00510823	0.127769	0.112	0.096
Myl12a	0.00517453	0.119471	0.123	0.108
Slc25a11	0.00532399	0.120349	0.178	0.158
Hes5	0.00551733	0.145175	0.388	0.367
Trappc3	0.00563138	0.144087	0.134	0.118
Fkbp1a	0.00568544	0.148359	0.298	0.277
Tmed9	0.00569228	0.104883	0.194	0.176
Pnpla8	0.0060295	0.104345	0.194	0.175
Yaf2	0.00618076	0.14472	0.157	0.14
Glrx3	0.00623929	0.149257	0.133	0.118
Hapln1	0.00648164	0.114484	0.29	0.27
Mxd4	0.00649925	0.124689	0.266	0.246
Pcbd2	0.00678048	0.133064	0.128	0.112
Akr1b10	0.00703621	0.113205	0.142	0.126
Fahd2a	0.00733624	0.109496	0.11	0.095
Tiprl	0.0078952	0.157206	0.119	0.105
U2af1	0.00818866	0.124092	0.128	0.113
Fam104a	0.00871484	0.122361	0.16	0.143
Dpy30	0.00879976	0.124222	0.125	0.11
Gtf3c6	0.00905725	0.134805	0.122	0.107
Dap3	0.00943376	0.12344	0.152	0.136
Retsat	0.00958918	0.117348	0.154	0.138

## Sheet: Cluster3
gene	p_val	avg_log2FC	pct.1	pct.2
Gfap	0	2.90111	0.958	0.454
Fxyd6	0	2.5227	0.427	0.032
6330403K07Rik	0	2.24131	0.746	0.223
Serpinf1	0	2.1191	0.35	0.019
Igfbp5	0	2.09261	0.645	0.231
Id1	0	1.59608	0.468	0.116
Id3	0	1.56781	0.9	0.445
Nrp2	0	1.49247	0.301	0.041
Aqp4	1.64376e-293	1.47907	0.86	0.67
Slc38a1	1.03118e-224	1.39349	0.305	0.068
Fbxo2	5.18903e-221	1.37659	0.755	0.47
Padi2	1.13843e-217	1.28097	0.458	0.152
Ccdc3	6.95786e-204	1.11516	0.201	0.032
Grin3a	7.93306e-183	1.23816	0.318	0.088
C4b	3.33227e-179	1.3743	0.322	0.094
Tnfrsf21	3.24676e-164	0.894237	0.178	0.031
Cxxc5	1.78338e-153	1.22682	0.417	0.168
Il6st	4.44607e-150	1.18235	0.369	0.134
Ncan	7.12026e-146	1.37085	0.661	0.446
Slc6a6	1.12029e-145	1.17074	0.154	0.027
Nbl1	9.6048e-139	0.971235	0.2	0.046
Marcks	4.51785e-134	1.26385	0.425	0.187
Tagln3	2.38234e-131	1.02537	0.648	0.394
Sulf2	7.43584e-125	0.919543	0.132	0.023
Hspb8	7.45341e-124	1.0796	0.334	0.129
Btbd3	3.05418e-111	0.902101	0.232	0.072
Matn4	8.97774e-106	0.743799	0.126	0.024
Tprkb	2.42102e-100	0.79253	0.675	0.451
Dner	3.55742e-100	0.964271	0.417	0.204
Prkag2	4.60659e-99	0.858486	0.163	0.042
Ass1	7.33624e-97	0.878551	0.235	0.08
Rdh5	1.3978e-96	0.878837	0.17	0.046
Aldh1a1	3.74681e-91	1.03639	0.318	0.139
Pbx1	1.52095e-90	0.974024	0.594	0.377
Adamts9	1.93192e-87	0.863248	0.148	0.038
Kcne1l	3.0889e-87	0.736235	0.175	0.051
Gpm6b	6.8511e-87	0.505886	0.938	0.882
Fam19a5	7.09019e-85	0.977042	0.35	0.167
Fabp7	6.09317e-84	0.97281	0.669	0.511
Vwa1	2.69144e-81	0.839471	0.206	0.071
Cadps	3.23198e-80	0.847637	0.157	0.045
Tab2	5.54466e-80	0.918522	0.281	0.121
Plec	3.39164e-79	0.812637	0.184	0.06
Unc5c	5.28112e-79	1.01411	0.142	0.038
Cd44	2.0869e-78	0.664941	0.121	0.029
Tnc	1.14689e-77	0.778752	0.232	0.087
Gprc5b	1.09807e-75	0.839956	0.58	0.392
Shank1	3.84142e-71	0.918902	0.143	0.042
Ppp1r1a	7.80228e-71	0.774856	0.354	0.176
Kcnj3	3.6277e-70	0.801286	0.117	0.03
Fth1	4.38101e-69	0.662704	0.944	0.937
Psap	7.43476e-68	0.650484	0.806	0.699
Robo2	4.69417e-66	0.953819	0.181	0.065
Mtch1	9.81435e-66	0.785981	0.366	0.198
Msx1	1.55548e-64	0.783885	0.239	0.103
Gnai2	6.16631e-64	0.713072	0.668	0.521
Prune2	9.20838e-64	0.740608	0.132	0.039
Gabra2	5.49173e-63	0.795308	0.49	0.315
Vim	7.91324e-63	0.737078	0.337	0.176
Bmpr1a	1.42756e-61	0.758399	0.369	0.202
Enpp2	3.78942e-60	0.526462	0.139	0.045
Epha5	1.1541e-59	0.683492	0.31	0.154
Hmgcs1	2.03031e-57	0.728652	0.595	0.446
Rgs6	2.34154e-57	0.841645	0.118	0.035
Fxyd1	5.96567e-56	0.825301	0.709	0.607
Prss23	3.28929e-55	0.545622	0.11	0.032
Plekhb1	6.26059e-55	0.69118	0.446	0.277
Kif5a	7.2355e-55	0.83166	0.197	0.083
Scd1	1.21816e-53	0.795852	0.334	0.186
Fndc5	1.38788e-53	0.594075	0.124	0.04
Pkp4	3.43327e-52	0.702092	0.176	0.071
Camk2a	6.39326e-51	0.970895	0.287	0.153
Lrp4	6.86065e-51	0.693056	0.292	0.153
Nav2	2.64902e-50	0.842472	0.283	0.149
Ctnnbip1	9.33629e-50	0.753342	0.412	0.255
Ckb	1.64935e-49	0.395395	0.941	0.89
Slc20a1	1.96382e-49	0.729464	0.375	0.223
Arhgef4	3.44362e-49	0.858136	0.267	0.138
Sirpa	3.73931e-49	0.638865	0.522	0.361
Pdgfd	1.89265e-48	0.759126	0.143	0.053
Slc7a2	4.13623e-48	0.653526	0.374	0.221
Ctnna2	5.4357e-48	0.91433	0.258	0.129
Ddn	1.56827e-45	0.866673	0.162	0.067
Tmem44	1.01091e-44	0.630638	0.274	0.145
Pik3r1	2.91325e-44	0.707815	0.372	0.228
Zfhx4	5.06413e-44	0.485006	0.114	0.039
Prkca	1.57745e-43	0.791121	0.245	0.125
Cdk2ap1	2.51958e-42	0.638097	0.177	0.08
Mvb12b	5.74076e-40	0.569869	0.174	0.078
Fgfbp3	1.01573e-39	0.547524	0.148	0.062
Chst2	6.21722e-39	0.556187	0.601	0.474
Prdx6	3.98712e-38	0.334444	0.896	0.836
Ralgps2	5.66603e-38	0.562133	0.16	0.071
Nfkbia	7.28742e-38	0.707833	0.341	0.217
Angpt1	1.52734e-37	0.612278	0.174	0.081
Slc6a8	2.7012e-37	0.562328	0.146	0.063
Sema6a	3.01048e-37	0.56439	0.154	0.068
Rasl10b	1.95499e-36	0.6508	0.113	0.043
Pink1	6.96272e-36	0.58116	0.38	0.25
Gria1	8.25264e-36	0.599122	0.183	0.088
Fgf1	2.52241e-35	0.615958	0.267	0.155
Tnfrsf19	2.06766e-34	0.584356	0.327	0.202
Id2	3.36567e-34	0.490042	0.72	0.634
Nfix	1.44247e-33	0.571145	0.455	0.328
Pcsk1n	2.40147e-33	0.532701	0.532	0.408
Fgf14	5.50019e-33	0.836978	0.133	0.058
Ski	2.51388e-32	0.632149	0.186	0.095
Tmem47	3.97723e-32	0.382201	0.742	0.661
Cryab	1.30402e-31	0.549341	0.426	0.305
Ifitm3	5.50927e-31	0.396574	0.148	0.068
Glud1	8.06073e-31	0.386543	0.768	0.702
Ftl1	9.12169e-31	0.603459	0.531	0.412
Uba52	1.94751e-30	0.701791	0.257	0.154
Lcat	2.5732e-30	0.494619	0.532	0.404
Ccdc74a	8.17946e-30	0.521662	0.154	0.075
Lgi4	1.95514e-29	0.551454	0.354	0.236
Capn2	2.03647e-29	0.548999	0.327	0.215
Git1	2.72102e-29	0.586439	0.127	0.058
Adcy2	4.06245e-29	0.55784	0.334	0.218
Sptbn1	3.49701e-28	0.462717	0.501	0.383
Fau	1.24344e-27	0.737094	0.413	0.306
Cpe	1.71591e-27	0.279371	0.968	0.931
Tmsb4x	2.1865e-27	0.387304	0.658	0.548
Pacrg	3.97809e-26	0.488861	0.321	0.213
Psd	5.57892e-26	0.562695	0.108	0.048
Kank1	6.26217e-26	0.548883	0.213	0.124
Ntm	1.06201e-25	0.23599	0.795	0.711
Rlbp1	1.59445e-25	0.491449	0.268	0.169
Slc16a1	1.62741e-25	0.559774	0.189	0.106
Tpt1	1.18936e-24	0.60107	0.34	0.238
Grik2	2.64322e-24	0.701456	0.139	0.07
Itih5	2.74995e-24	0.51108	0.21	0.124
Scd2	2.92306e-24	0.274796	0.858	0.8
Kcnq3	3.66976e-24	0.560561	0.123	0.059
Ttc3	3.8711e-24	0.454086	0.522	0.416
Plp1	7.4958e-24	0.359712	0.363	0.253
Fads1	8.40341e-24	0.474277	0.501	0.391
Cd9	8.65154e-24	0.472777	0.462	0.35
Pfdn5	8.8239e-24	0.555614	0.526	0.428
Ctnnb1	1.91553e-23	0.521505	0.295	0.198
Gdf10	7.99179e-23	0.351051	0.107	0.049
Tma7	3.04136e-22	0.439433	0.301	0.203
Plat	4.08218e-22	0.502024	0.136	0.071
Mgat5	5.37978e-22	0.475615	0.227	0.142
Maz	1.68475e-21	0.394408	0.102	0.048
Pygb	4.11253e-21	0.380773	0.602	0.505
Scrn1	1.70367e-20	0.347187	0.149	0.082
Nme7	2.09177e-20	0.412133	0.178	0.104
Lats2	3.57539e-20	0.371901	0.106	0.051
Pcx	4.96633e-20	0.413302	0.177	0.103
Mlc1	5.85114e-20	0.323156	0.793	0.732
Cyb5r3	9.52899e-20	0.411537	0.161	0.092
Ddr1	9.54537e-20	0.429569	0.263	0.175
Gpx4	1.14565e-19	0.491316	0.407	0.314
1500009C09Rik	1.40757e-19	0.410493	0.316	0.219
Cnp	2.05184e-19	0.450215	0.408	0.315
Cox8a	3.36612e-19	0.46653	0.791	0.78
Usf2	3.52469e-19	0.348233	0.255	0.167
Kif1c	4.41616e-19	0.411031	0.185	0.112
Mapk3	7.44257e-19	0.371714	0.15	0.085
Stat3	1.24752e-18	0.518751	0.225	0.145
Guk1	1.46396e-18	0.388769	0.286	0.198
Vamp4	1.81119e-18	0.423829	0.199	0.126
Ninj1	2.08719e-18	0.402459	0.128	0.07
Eef1a1	2.28021e-18	0.449166	0.532	0.447
Kif5b	2.47101e-18	0.395013	0.407	0.311
Slc16a2	2.47893e-18	0.386544	0.226	0.146
Trp53inp2	2.69256e-18	0.416761	0.188	0.116
Palm	2.72142e-18	0.367621	0.13	0.071
Thy1	2.84147e-18	0.41616	0.229	0.149
Eef2	4.33746e-18	0.451945	0.464	0.371
Bag3	4.66471e-18	0.389953	0.107	0.055
Thra	4.94312e-18	0.487928	0.362	0.278
Marcksl1	8.15843e-18	0.353359	0.15	0.086
Nebl	1.0896e-17	0.417992	0.292	0.205
Pea15a	1.13196e-17	0.41084	0.561	0.481
Sorbs2	1.26026e-17	0.471394	0.139	0.08
Paqr4	3.28547e-17	0.425178	0.267	0.187
Abat	4.13697e-17	0.413125	0.393	0.302
Cbx6	4.54318e-17	0.478449	0.207	0.136
Apc2	4.88844e-17	0.365824	0.118	0.064
Tmsb10	5.1478e-17	0.403972	0.138	0.079
Chst11	6.85386e-17	0.366485	0.137	0.078
Oxct1	9.9242e-17	0.346038	0.574	0.489
Arhgef10l	1.11642e-16	0.398113	0.123	0.068
Itsn1	1.14391e-16	0.422754	0.283	0.202
Dbi	1.54705e-16	0.191805	0.91	0.88
Capzb	1.61051e-16	0.488378	0.345	0.261
Mt3	3.81016e-16	0.500488	0.869	0.887
Fkbp9	3.84175e-16	0.357338	0.175	0.109
Zcchc24	5.53949e-16	0.390709	0.329	0.246
Bmpr1b	6.79098e-16	0.469209	0.315	0.234
Ptprt	2.19743e-15	0.306533	0.235	0.158
Mbd3	2.62372e-15	0.417953	0.206	0.137
Ppp1r9b	3.03128e-15	0.461159	0.19	0.124
Magi3	3.2425e-15	0.423182	0.164	0.102
Rab13	3.3941e-15	0.319447	0.106	0.057
Pcp4	3.70861e-15	0.423803	0.132	0.077
S100a6	6.22495e-15	0.385539	0.393	0.308
Nrxn2	8.1147e-15	0.327408	0.494	0.414
Nsmf	8.459e-15	0.434322	0.261	0.187
Ntsr2	1.46919e-14	0.204294	0.852	0.799
Mtss1l	1.71281e-14	0.483007	0.319	0.243
Cox7a2l	2.69261e-14	0.401318	0.319	0.242
Mapt	3.61244e-14	0.35069	0.331	0.25
Trim9	3.82225e-14	0.316874	0.422	0.334
Ptprf	4.14015e-14	0.373875	0.255	0.182
Golim4	7.25022e-14	0.379851	0.142	0.087
Nacc2	7.59688e-14	0.422652	0.374	0.296
Wdr89	1.05182e-13	0.397722	0.259	0.189
Glo1	1.2065e-13	0.345764	0.334	0.258
Sdcbp	1.94086e-13	0.348497	0.267	0.196
Emp2	2.10951e-13	0.329882	0.322	0.245
Acox1	2.2715e-13	0.383935	0.378	0.301
Plekhb2	2.51158e-13	0.365899	0.153	0.097
Eef1g	2.69726e-13	0.367694	0.334	0.258
Dennd5a	4.88191e-13	0.3623	0.207	0.143
Zc3h7b	5.84168e-13	0.305067	0.15	0.095
H2-D1	6.19374e-13	0.335897	0.117	0.069
Lpar4	8.16185e-13	0.334467	0.179	0.119
Plxdc2	9.34318e-13	0.346435	0.142	0.089
Fam184a	1.00924e-12	0.336657	0.175	0.116
Cdk19	1.16751e-12	0.34428	0.143	0.09
Mllt6	1.34262e-12	0.289028	0.1	0.057
Tsc22d4	1.59137e-12	0.246007	0.77	0.746
Pigt	1.68644e-12	0.319044	0.135	0.084
Fam168b	1.72552e-12	0.319038	0.282	0.21
Ncs1	1.77995e-12	0.37516	0.112	0.066
Myo6	3.20494e-12	0.25341	0.561	0.485
Aldh5a1	3.3577e-12	0.300894	0.168	0.111
Sptssa	3.84346e-12	0.292642	0.237	0.17
Zfp664	4.05144e-12	0.291681	0.148	0.094
Glul	4.56899e-12	0.202956	0.899	0.869
Kif1a	9.78964e-12	0.353316	0.354	0.282
Col11a2	1.0985e-11	0.327329	0.149	0.097
Cox7c	1.16713e-11	0.403456	0.522	0.469
Plxnb1	1.32687e-11	0.351164	0.388	0.317
1190005I06Rik	1.65623e-11	0.378935	0.247	0.184
Il1rapl1	2.01972e-11	0.436196	0.127	0.079
Agap3	2.16282e-11	0.295315	0.116	0.071
Hsd17b4	2.16823e-11	0.517499	0.286	0.222
Rhoq	2.32419e-11	0.282366	0.146	0.095
Tbc1d9b	2.49675e-11	0.277581	0.138	0.088
Arf3	2.58033e-11	0.348612	0.191	0.135
Entpd5	2.62259e-11	0.245115	0.101	0.059
Sbk1	3.92163e-11	0.25612	0.129	0.082
Il11ra1	4.24023e-11	0.276249	0.229	0.166
Uqcr11	6.39311e-11	0.335254	0.675	0.664
Rcn2	6.66855e-11	0.243533	0.616	0.56
Efemp1	7.20569e-11	0.26046	0.104	0.062
Rbms1	8.01756e-11	0.292178	0.101	0.061
Ptms	8.28371e-11	0.371471	0.456	0.401
Ank	9.21594e-11	0.321685	0.247	0.184
Ifitm2	1.06307e-10	0.300105	0.107	0.065
Anp32e	1.27616e-10	0.228155	0.232	0.168
Tuba4a	1.29371e-10	0.286056	0.313	0.245
Add3	1.34998e-10	0.267941	0.535	0.47
Llgl1	1.47369e-10	0.276427	0.174	0.12
Zfp651	1.57296e-10	0.317705	0.123	0.078
Man2a2	1.71641e-10	0.276429	0.151	0.101
Slc44a1	2.17335e-10	0.259379	0.127	0.082
Scg5	2.37724e-10	0.321505	0.196	0.14
Wipi2	2.56285e-10	0.337575	0.172	0.12
Gadd45g	2.66391e-10	0.334166	0.259	0.196
Cplx2	3.00928e-10	0.283702	0.25	0.189
Pkig	3.26157e-10	0.294379	0.201	0.144
Aldh1l1	3.39556e-10	0.280593	0.395	0.325
Chd3	3.50315e-10	0.344569	0.168	0.116
Mpv17l	3.59351e-10	0.269439	0.175	0.122
Tns3	3.77208e-10	0.298903	0.174	0.123
Slc38a3	4.00519e-10	0.277445	0.37	0.304
March2	4.74365e-10	0.268831	0.255	0.192
Hey1	4.93458e-10	0.278439	0.209	0.153
Dlg4	5.48676e-10	0.285929	0.114	0.072
Tenm3	6.00746e-10	0.39991	0.238	0.18
Thbs4	6.18804e-10	0.260196	0.107	0.066
Szrd1	8.85733e-10	0.299962	0.13	0.086
Sash1	1.13467e-09	0.239747	0.462	0.392
Lamb2	1.32775e-09	0.291196	0.146	0.099
Arhgef26	1.45333e-09	0.30292	0.354	0.288
Canx	1.50703e-09	0.258708	0.595	0.533
Asap1	1.64924e-09	0.331377	0.135	0.09
Mbp	1.6744e-09	0.230865	0.331	0.266
Adcyap1r1	3.18055e-09	0.297123	0.406	0.343
Meis2	3.47513e-09	0.334259	0.195	0.144
Cnih2	3.99203e-09	0.251426	0.121	0.079
Mut	4.01804e-09	0.278226	0.223	0.167
Prex1	4.55787e-09	0.3256	0.303	0.244
Atp1a1	6.29795e-09	0.309614	0.121	0.08
Phyhipl	6.87528e-09	0.223642	0.445	0.378
Nenf	7.26051e-09	0.236555	0.203	0.15
Pcbp4	7.81577e-09	0.255115	0.161	0.113
Abr	7.90388e-09	0.219542	0.394	0.323
Camk2g	1.04357e-08	0.256275	0.344	0.281
Rnf182	1.19779e-08	0.234393	0.201	0.149
Uqcrh	1.19829e-08	0.307088	0.612	0.595
Map4k4	1.29538e-08	0.304685	0.216	0.165
Pde4dip	1.34485e-08	0.512715	0.111	0.073
Tmbim6	1.54083e-08	0.189221	0.675	0.622
Dclk2	1.54324e-08	0.406844	0.107	0.07
Ap2b1	1.72473e-08	0.294928	0.16	0.114
D17Wsu92e	1.89583e-08	0.284505	0.107	0.07
Apba2	2.20575e-08	0.248138	0.298	0.236
Zeb2	2.30653e-08	0.283324	0.232	0.178
Ywhae	2.45262e-08	0.207743	0.68	0.653
Csf1	3.4026e-08	0.288841	0.116	0.078
Nadk2	3.49769e-08	0.298066	0.211	0.161
Cbx5	4.16871e-08	0.274152	0.329	0.274
Dmd	4.89615e-08	0.223144	0.366	0.306
Eif3f	5.57767e-08	0.341031	0.308	0.255
Agt	5.66217e-08	0.336917	0.398	0.343
Tulp4	6.0729e-08	0.280362	0.153	0.11
Fat1	6.12326e-08	0.253865	0.124	0.085
Rhoa	7.1102e-08	0.292377	0.341	0.287
Smad5	7.62621e-08	0.239257	0.137	0.096
Nxt2	8.29509e-08	0.229083	0.131	0.091
Lrp1b	8.46233e-08	0.283082	0.224	0.172
Kcna2	1.00878e-07	0.237623	0.224	0.172
Wdr17	1.04719e-07	0.262262	0.206	0.154
Pebp1	1.05973e-07	0.233518	0.398	0.34
Rassf2	1.07288e-07	0.243907	0.142	0.101
Lrrc4c	1.18752e-07	0.439265	0.176	0.132
D8Ertd738e	1.19428e-07	0.22236	0.459	0.403
Amer2	1.21146e-07	0.229632	0.228	0.177
Gclm	1.27286e-07	0.245887	0.29	0.238
Hcfc1r1	1.40065e-07	0.402658	0.278	0.228
Bcan	1.48017e-07	0.122943	0.832	0.779
Bola2	1.58047e-07	0.239255	0.262	0.209
Neo1	1.64311e-07	0.152845	0.197	0.147
AI413582	1.77121e-07	0.260959	0.325	0.271
D10Jhu81e	1.87094e-07	0.242959	0.221	0.172
Sgpl1	1.92623e-07	0.361446	0.113	0.076
Ankrd40	2.04818e-07	0.245337	0.215	0.165
Sdc3	2.21017e-07	0.336429	0.174	0.129
Wwtr1	2.22035e-07	0.166145	0.141	0.1
Hopx	2.43655e-07	0.158765	0.519	0.465
Stx4a	2.64097e-07	0.278461	0.191	0.146
Ube2m	2.78388e-07	0.236733	0.103	0.069
Farp1	3.01376e-07	0.351069	0.321	0.269
Acadsb	3.38429e-07	0.235893	0.22	0.172
Ddit4l	3.51267e-07	0.247331	0.134	0.095
2010320M18Rik	3.9541e-07	0.199928	0.122	0.085
Dynll2	3.97084e-07	0.199565	0.271	0.218
Nudt3	4.01269e-07	0.249447	0.337	0.286
Col9a3	4.01552e-07	0.289604	0.124	0.088
Pccb	4.16e-07	0.228077	0.183	0.138
Gnas	4.55676e-07	0.184488	0.67	0.624
Ppm1k	4.84982e-07	0.26444	0.148	0.108
Atpif1	5.26849e-07	0.233395	0.397	0.339
Mmd2	5.27359e-07	0.156503	0.798	0.774
Wnk1	5.86517e-07	0.209704	0.23	0.182
Ccnd2	6.01605e-07	0.268965	0.218	0.172
Itpkb	6.09759e-07	0.299246	0.143	0.105
2900011O08Rik	7.08707e-07	0.256885	0.155	0.116
Map4	7.23465e-07	0.26982	0.273	0.222
Them4	7.32112e-07	0.335857	0.218	0.174
Rnf10	7.32579e-07	0.291189	0.204	0.159
Dtx1	7.89326e-07	0.344116	0.181	0.14
Abhd4	8.05997e-07	0.215804	0.277	0.223
Ndrg2	8.12761e-07	0.135363	0.906	0.884
Pura	8.74739e-07	0.196405	0.378	0.32
Ptgr2	9.66503e-07	0.33952	0.196	0.153
Clstn1	1.01446e-06	0.300643	0.287	0.241
Mettl9	1.03759e-06	0.175827	0.18	0.137
Pde4d	1.08663e-06	0.246042	0.1	0.068
Gsn	1.13351e-06	0.280217	0.161	0.121
Trp53bp2	1.15759e-06	0.183483	0.255	0.204
Gabbr1	1.20612e-06	0.24457	0.509	0.455
Fgfr1	1.23135e-06	0.226871	0.427	0.379
Tom1l1	1.33258e-06	0.253018	0.168	0.128
Srebf2	1.46877e-06	0.296002	0.237	0.191
Suclg2	1.61801e-06	0.182476	0.126	0.09
Sorl1	1.6518e-06	0.307208	0.271	0.221
Rpa1	1.68969e-06	0.224368	0.151	0.112
Eid1	1.82691e-06	0.253922	0.193	0.15
Ppp1r14b	1.9986e-06	0.198931	0.162	0.122
Epn1	2.00162e-06	0.25821	0.152	0.114
Elmo2	2.0873e-06	0.227918	0.181	0.139
Tmem256	2.21559e-06	0.242894	0.508	0.472
Taf13	2.31101e-06	0.274534	0.183	0.141
Klhdc8b	2.54135e-06	0.234978	0.121	0.087
Ccser2	2.67674e-06	0.245427	0.188	0.147
Clic4	2.69627e-06	0.228954	0.122	0.088
Capns1	2.77181e-06	0.216489	0.286	0.235
Ormdl3	2.9891e-06	0.227341	0.136	0.099
Ube2r2	3.0349e-06	0.196158	0.241	0.195
Id4	3.08182e-06	0.179754	0.655	0.621
Mt2	3.18337e-06	0.184691	0.907	0.879
Ccdc136	3.41537e-06	0.253738	0.108	0.077
Phgdh	4.00941e-06	0.233933	0.407	0.357
Nfe2l1	4.16544e-06	0.282587	0.181	0.143
Slc20a2	4.48249e-06	0.215932	0.235	0.19
Atp6ap1	4.85893e-06	0.161767	0.257	0.209
Nxn	4.91732e-06	0.188273	0.146	0.109
Abhd17a	5.06694e-06	0.26926	0.161	0.124
Ehmt2	5.08888e-06	0.205094	0.109	0.078
Cdip1	5.25785e-06	0.216138	0.279	0.232
Tgoln1	5.3061e-06	0.234106	0.219	0.177
Krcc1	5.48859e-06	0.183778	0.177	0.137
Sorbs1	5.64229e-06	0.295772	0.21	0.171
Bcl2l1	5.72725e-06	0.22788	0.104	0.074
Purb	6.10631e-06	0.243319	0.351	0.302
Ptp4a2	6.17919e-06	0.240501	0.254	0.211
Tmco3	7.43524e-06	0.171003	0.136	0.1
A330048O09Rik	7.74473e-06	0.149551	0.1	0.07
4930402H24Rik	8.13027e-06	0.207153	0.424	0.371
Anapc13	8.16652e-06	0.23623	0.379	0.332
Strn3	8.24209e-06	0.259317	0.238	0.195
Gsta4	8.52176e-06	0.189441	0.204	0.162
Pkm	8.58571e-06	0.220739	0.53	0.481
Gpr162	8.66735e-06	0.23708	0.148	0.113
Rbl2	8.85306e-06	0.179341	0.106	0.076
Wasf3	8.92591e-06	0.204992	0.236	0.193
Bri3	9.08938e-06	0.166564	0.18	0.139
Rhobtb3	9.33844e-06	0.199727	0.128	0.094
Sfxn5	9.35193e-06	0.153869	0.598	0.557
Epas1	9.35754e-06	0.218194	0.328	0.28
Ckap4	9.86989e-06	0.21431	0.1	0.07
Aes	1.05327e-05	0.224387	0.288	0.246
Cox6c	1.06723e-05	0.270816	0.682	0.697
Atox1	1.09629e-05	0.241779	0.346	0.303
Snph	1.23832e-05	0.20865	0.117	0.085
Mpnd	1.32309e-05	0.202916	0.133	0.1
B2m	1.50374e-05	0.2773	0.343	0.3
Calm3	1.5646e-05	0.17979	0.521	0.482
Wsb2	1.57388e-05	0.224078	0.108	0.079
Akt2	1.59946e-05	0.215315	0.258	0.214
Slc39a7	1.63088e-05	0.18834	0.103	0.074
Arrb1	1.69818e-05	0.217477	0.186	0.148
Ost4	1.70954e-05	0.247043	0.274	0.232
Mcc	1.73946e-05	0.231798	0.155	0.12
Tecpr2	1.87717e-05	0.208159	0.112	0.082
Ybx1	1.88072e-05	0.177424	0.41	0.363
Mapre1	1.97658e-05	0.198495	0.298	0.253
Sirt2	2.02229e-05	0.204519	0.334	0.29
Nat14	2.05655e-05	0.238476	0.122	0.091
Use1	2.07277e-05	0.292495	0.241	0.202
Bag1	2.10312e-05	0.219366	0.24	0.198
Pitpna	2.20843e-05	0.277788	0.147	0.114
Ctbp1	2.38012e-05	0.167149	0.225	0.183
Npc2	2.49504e-05	0.207045	0.461	0.423
Snx27	2.585e-05	0.188073	0.19	0.152
Mprip	2.59438e-05	0.221497	0.16	0.125
Prrc2a	2.63034e-05	0.224748	0.14	0.108
Trim2	2.83189e-05	0.196833	0.303	0.258
Irak1	2.88335e-05	0.181406	0.132	0.1
Pfdn2	2.88429e-05	0.298592	0.192	0.157
Utrn	3.00743e-05	0.234883	0.126	0.095
Ubtf	3.0372e-05	0.190586	0.161	0.125
Ndufa1	3.04801e-05	0.220168	0.344	0.298
Ndufa2	3.46712e-05	0.199957	0.595	0.581
Arhgef12	3.56269e-05	0.174335	0.311	0.269
Khdrbs3	3.6209e-05	0.208423	0.107	0.078
Timp2	4.03639e-05	0.17713	0.258	0.215
Bnip3l	4.0389e-05	0.216829	0.202	0.164
Phka1	4.17546e-05	0.102079	0.232	0.189
Mfsd1	4.19647e-05	0.126706	0.103	0.074
Ghitm	4.27706e-05	0.239614	0.329	0.289
Fis1	4.41859e-05	0.201842	0.362	0.321
Notch1	4.4588e-05	0.314968	0.271	0.234
Rtn1	4.50982e-05	0.194146	0.273	0.229
Stk11	4.52697e-05	0.159089	0.139	0.106
Mbnl2	4.53062e-05	0.219066	0.228	0.19
Ppp1r3c	4.59473e-05	0.211963	0.312	0.269
Tomm7	4.72396e-05	0.20744	0.402	0.364
Fkbp8	4.86084e-05	0.186937	0.264	0.224
Lpin1	4.86233e-05	0.194307	0.108	0.08
Acaca	4.93642e-05	0.206826	0.113	0.084
Metrn	5.01036e-05	0.180043	0.402	0.359
Ctdsp1	5.2689e-05	0.183014	0.12	0.09
Rtn4	5.32659e-05	0.201011	0.309	0.266
Atat1	5.37906e-05	0.166691	0.119	0.089
Tob2	5.54982e-05	0.146536	0.143	0.111
Rdx	5.91401e-05	0.285517	0.37	0.335
Egln1	6.3656e-05	0.19702	0.101	0.074
Naca	6.44507e-05	0.271008	0.292	0.258
Tprgl	6.51588e-05	0.159046	0.312	0.266
Adora1	6.8804e-05	0.223208	0.135	0.105
Btbd9	6.91388e-05	0.183344	0.114	0.085
Negr1	6.9873e-05	0.168643	0.25	0.207
Zfp106	7.01077e-05	0.281202	0.209	0.173
Slc30a9	7.12065e-05	0.262786	0.159	0.125
Minos1	7.15283e-05	0.205252	0.464	0.428
Cntfr	7.16708e-05	0.198423	0.218	0.18
Eef1b2	7.48425e-05	0.189735	0.279	0.24
Gstz1	7.78118e-05	0.193336	0.129	0.098
Eif3h	8.7416e-05	0.214037	0.254	0.216
Pkd2	9.00564e-05	0.160788	0.127	0.097
Ppt1	9.11752e-05	0.167619	0.242	0.202
Sik3	9.47657e-05	0.133644	0.205	0.166
Agtrap	9.94693e-05	0.217885	0.125	0.096
Gfpt1	9.97792e-05	0.170918	0.104	0.078
Bmpr2	0.000104075	0.158488	0.173	0.138
Mboat7	0.000107064	0.271119	0.151	0.12
Sar1a	0.000109106	0.146378	0.183	0.148
Btbd1	0.000124627	0.16877	0.169	0.135
Hnrnpul2	0.000126638	0.199195	0.125	0.096
Tapbp	0.000127382	0.207489	0.132	0.103
1110008P14Rik	0.000134774	0.16288	0.165	0.133
Npc1	0.000144749	0.266288	0.226	0.191
Psd2	0.000145066	0.176586	0.236	0.197
Aplp2	0.000146544	0.154417	0.523	0.487
Hk1	0.00015967	0.210208	0.181	0.148
Rundc3a	0.000166637	0.21528	0.11	0.084
Pou2f1	0.000167008	0.181357	0.174	0.141
Rnf7	0.000169383	0.158814	0.255	0.217
Tuba1b	0.000171717	0.170444	0.31	0.273
Rab5c	0.000175672	0.19974	0.223	0.188
Hhatl	0.000177973	0.286978	0.116	0.089
Atrn	0.00018267	0.185356	0.133	0.104
Limd1	0.000183305	0.121011	0.104	0.077
Fbxl5	0.000191074	0.143321	0.111	0.084
Kif5c	0.000199166	0.119971	0.1	0.075
BC029722	0.000203453	0.20576	0.118	0.091
Timm8b	0.000205662	0.209103	0.343	0.303
Pdha1	0.000206982	0.176417	0.258	0.22
Laptm4b	0.000214749	0.218948	0.24	0.204
Asphd2	0.000215477	0.253286	0.105	0.079
Ncdn	0.000221971	0.13947	0.175	0.142
Tom1l2	0.000225165	0.154719	0.194	0.158
Sparcl1	0.000234754	0.128744	0.963	0.926
Nsg1	0.000236693	0.159031	0.108	0.083
Scarb2	0.000238667	0.172847	0.304	0.263
Mapk8ip1	0.00024056	0.189483	0.187	0.154
Cdc42ep4	0.00024121	0.197706	0.203	0.167
Dync1h1	0.000257445	0.164904	0.161	0.129
Prdx2	0.000271675	0.176528	0.482	0.452
Tomm5	0.00027204	0.118579	0.165	0.132
Gt(ROSA)26Sor	0.000274104	0.195085	0.115	0.089
Wwc2	0.000280677	0.117392	0.128	0.099
Tollip	0.000281497	0.180324	0.144	0.115
Ptprd	0.000287771	0.10909	0.165	0.133
Kcnk2	0.000297001	0.140059	0.381	0.341
Grik5	0.000304332	0.176081	0.172	0.141
Rgma	0.000309524	0.33378	0.293	0.262
Fbxl3	0.000317248	0.177471	0.148	0.119
Zfp219	0.000321322	0.207903	0.122	0.095
Mlec	0.00033982	0.153813	0.136	0.107
Nap1l5	0.000350542	0.142677	0.246	0.208
Trps1	0.000352893	0.214636	0.352	0.316
Dtx3	0.000356117	0.183978	0.251	0.216
Zmynd11	0.000359009	0.184595	0.253	0.219
Tmem127	0.000366337	0.183859	0.119	0.093
Lamp1	0.000372282	0.118884	0.713	0.689
Nlgn1	0.000389216	0.270838	0.279	0.243
B3galt1	0.000390835	0.202375	0.273	0.236
Yap1	0.000392429	0.20944	0.103	0.078
Ubl5	0.000411252	0.20979	0.392	0.359
Atp5e	0.000426317	0.208585	0.591	0.58
Efcab14	0.000443003	0.186061	0.193	0.162
Sppl3	0.00045766	0.129757	0.112	0.086
Rab31	0.000461139	0.181897	0.26	0.225
Bloc1s1	0.000469463	0.264224	0.177	0.149
Phpt1	0.00047404	0.203607	0.33	0.297
Cux1	0.000492214	0.210521	0.149	0.122
Ccni	0.000537439	0.18789	0.155	0.126
Sdc4	0.000538749	0.168368	0.68	0.651
Trim35	0.000565972	0.189271	0.128	0.102
Ids	0.00058502	0.151196	0.104	0.08
Polr2m	0.000620836	0.153898	0.202	0.169
Sema6d	0.000638112	0.258651	0.222	0.191
Prkd1	0.000687644	0.147794	0.162	0.133
Ppia	0.000715461	0.235636	0.359	0.333
Tanc2	0.000731829	0.161286	0.109	0.085
Lrp1	0.000765693	0.208052	0.389	0.36
H2afj	0.000813818	0.171852	0.331	0.297
Map7d2	0.000827965	0.118917	0.168	0.137
Wbp1	0.00084285	0.154606	0.105	0.082
Swi5	0.000869376	0.19553	0.334	0.301
Epm2aip1	0.000882312	0.12016	0.109	0.085
Ptpn11	0.000895447	0.148094	0.128	0.102
Bax	0.000898259	0.219695	0.209	0.18
Tln1	0.000929113	0.195949	0.112	0.089
Ddx3x	0.000937341	0.247977	0.233	0.202
Fabp5	0.000970152	0.241029	0.555	0.543
Gnb1	0.000978897	0.151636	0.425	0.389
Map1a	0.0010361	0.150633	0.168	0.139
Mxi1	0.00105367	0.193818	0.196	0.167
R3hdm2	0.00107217	0.1368	0.128	0.102
Taf1	0.00107774	0.163763	0.125	0.1
Smdt1	0.00109079	0.191426	0.522	0.502
Rftn2	0.00112406	0.142353	0.289	0.252
Fam32a	0.00112549	0.107943	0.218	0.184
Ogdh	0.00120307	0.184746	0.192	0.164
Gpd2	0.00127543	0.10447	0.298	0.259
Celf4	0.00131732	0.193099	0.151	0.125
Oxr1	0.00134426	0.16014	0.133	0.107
Ppp2cb	0.00134783	0.118203	0.113	0.089
Olig1	0.00135616	0.189635	0.213	0.181
Exoc4	0.00139055	0.260088	0.164	0.138
Wdr1	0.0014225	0.120189	0.194	0.164
Map1lc3a	0.00143238	0.143901	0.328	0.295
Dph3	0.00148362	0.161196	0.137	0.112
Enah	0.00152286	0.143119	0.34	0.306
Hddc3	0.00162802	0.172795	0.106	0.084
Arhgap12	0.00164802	0.175215	0.14	0.115
Ei24	0.00172856	0.145463	0.145	0.118
Ammecr1l	0.00173429	0.165909	0.108	0.086
Serf1	0.00176627	0.11275	0.14	0.114
Wipi1	0.00178752	0.206804	0.17	0.144
Pi4ka	0.00184892	0.180102	0.142	0.117
Mgst1	0.0018686	0.16141	0.26	0.228
Mpst	0.00188584	0.131614	0.1	0.078
Aggf1	0.00194176	0.163289	0.128	0.104
Uqcr10	0.00202509	0.188079	0.634	0.648
Sdf4	0.00207106	0.201314	0.25	0.221
Ubqln1	0.00217482	0.203391	0.157	0.132
Fryl	0.00218071	0.134998	0.101	0.08
BC031181	0.00219933	0.114176	0.361	0.325
Tmem100	0.00222988	0.121184	0.313	0.277
Lars2	0.00225313	0.338511	0.085	0.112
Tsn	0.00228459	0.158378	0.261	0.229
Paqr8	0.00230953	0.143287	0.477	0.44
Fbrsl1	0.00235548	0.112008	0.232	0.202
2810459M11Rik	0.00235892	0.14042	0.189	0.16
Chpt1	0.00235926	0.149487	0.423	0.394
Vma21	0.00247848	0.156991	0.133	0.11
Asap2	0.00249507	0.187766	0.143	0.119
App	0.00258643	0.125963	0.253	0.221
Nek7	0.00259314	0.164189	0.142	0.117
Chtop	0.00259637	0.11747	0.162	0.136
Hnrnpa0	0.00264655	0.214445	0.17	0.143
Dip2b	0.00271987	0.222488	0.126	0.103
Ppdpf	0.00282971	0.229898	0.222	0.194
Naa50	0.00286423	0.135879	0.116	0.093
Lgals1	0.00292352	0.190818	0.185	0.159
Cdk16	0.0029572	0.132897	0.117	0.095
Gpt2	0.0029693	0.113943	0.213	0.183
Ptpra	0.00298544	0.134435	0.402	0.372
Magi1	0.00305702	0.202448	0.123	0.101
Nucks1	0.00309481	0.149112	0.272	0.241
Pbxip1	0.00312973	0.138085	0.496	0.467
Sh3bgrl3	0.00318347	0.100119	0.168	0.14
Lbh	0.00354623	0.116447	0.133	0.109
Ckap5	0.00355671	0.114353	0.322	0.29
Cnot6	0.00357488	0.19816	0.108	0.087
Ahi1	0.00357688	0.128982	0.271	0.24
Camk2d	0.0037277	0.228146	0.159	0.136
H1f0	0.00382041	0.139708	0.264	0.234
Extl3	0.00385757	0.160598	0.136	0.113
Smarcc1	0.00386442	0.130729	0.151	0.127
Smarcc2	0.00400906	0.185123	0.209	0.184
Slc14a1	0.00404114	0.160625	0.272	0.241
Ufm1	0.00409718	0.155195	0.114	0.093
Atp1b3	0.00429031	0.158462	0.183	0.157
Kif21a	0.00454546	0.18957	0.228	0.203
Serf2	0.00459301	0.226886	0.36	0.339
Magi2	0.00517628	0.110154	0.222	0.195
Fgfr1op2	0.00520274	0.109563	0.116	0.095
Pcif1	0.00530705	0.165675	0.142	0.119
BC005537	0.00536091	0.190953	0.24	0.213
Hypk	0.00537803	0.103135	0.135	0.112
Snta1	0.0054211	0.160195	0.203	0.177
Mobp	0.00554048	0.137098	0.119	0.097
Gtf2i	0.00563258	0.165964	0.333	0.307
Cox6a1	0.00563812	0.11834	0.707	0.702
Tmod2	0.00583523	0.111906	0.354	0.323
Rnf187	0.00599427	0.13225	0.269	0.238
Aktip	0.00600548	0.14735	0.14	0.119
Ndn	0.00613023	0.105627	0.165	0.141
Vamp2	0.0061365	0.188767	0.251	0.227
Snx5	0.00614055	0.164837	0.183	0.159
Macrod2	0.00624455	0.212383	0.11	0.09
Mpdz	0.00628111	0.206435	0.108	0.089
2510009E07Rik	0.00629695	0.104737	0.124	0.103
Ccdc90b	0.00667085	0.140179	0.129	0.108
Anp32b	0.00705642	0.165632	0.158	0.136
Snrpg	0.00717379	0.139152	0.202	0.176
Brd3	0.00752575	0.130586	0.162	0.139
Vegfb	0.00779584	0.134591	0.221	0.196
Sec61g	0.00830136	0.177151	0.127	0.108
Dnajc18	0.00830221	0.148362	0.128	0.108
Eef1d	0.00839571	0.140894	0.293	0.266
Anapc5	0.0085214	0.167397	0.124	0.105
Arih1	0.008571	0.127664	0.101	0.082
Vapb	0.00861385	0.115621	0.135	0.114
Usp47	0.00866103	0.137914	0.1	0.082
Pnmal2	0.00891698	0.125572	0.123	0.103
Efr3a	0.00893547	0.125211	0.138	0.116
Prkacb	0.00903237	0.13049	0.12	0.101
Slc25a23	0.00906776	0.215124	0.187	0.165
Ctdsp2	0.00955543	0.118157	0.172	0.15
Ssrp1	0.00955851	0.164358	0.191	0.167
Mapk4	0.00959769	0.270978	0.213	0.193
Plxnb2	0.00974902	0.110575	0.127	0.107
Polr2l	0.00981001	0.1288	0.113	0.094
Tcf3	0.00991105	0.16825	0.101	0.083
Itga6	0.00995574	0.106856	0.149	0.127

## Sheet: Cluster4
gene	p_val	avg_log2FC	pct.1	pct.2
Id3	0	2.09241	0.98	0.463
Id2	4.02187e-144	1.11784	0.895	0.628
Aqp4	3.5381e-140	1.02745	0.914	0.676
Id1	7.56059e-130	1.18054	0.426	0.136
Lcat	4.46985e-104	1.05692	0.714	0.399
Dner	4.40963e-100	1.12146	0.494	0.21
Apoe	2.97081e-88	0.532296	1	0.991
Cldn10	3.57647e-55	0.5979	0.833	0.624
Hes5	1.39218e-46	0.706993	0.579	0.359
Fjx1	1.99445e-45	0.710413	0.695	0.502
Id4	1.13686e-44	0.649271	0.79	0.615
Clu	2.37119e-41	0.396636	0.977	0.927
Prdx6	7.90424e-41	0.413209	0.935	0.837
Car2	8.55169e-41	0.540043	0.807	0.622
Ldhb	7.84337e-40	0.476663	0.858	0.698
Ptn	1.90766e-37	0.437405	0.954	0.845
Tnc	2.0279e-36	0.67437	0.222	0.095
Gja1	2.45348e-36	0.399986	0.929	0.831
Htra1	4.05696e-36	0.430878	0.879	0.748
Kcnk1	1.3576e-34	0.617078	0.559	0.373
Fbxo2	1.57527e-34	0.558429	0.692	0.487
Pla2g7	2.49512e-34	0.432719	0.907	0.796
Prss23	1.12225e-33	0.569432	0.114	0.035
Bcan	2.90454e-32	0.411137	0.915	0.776
Ntsr2	1.25421e-28	0.369356	0.917	0.798
Ckb	3.94266e-28	0.300922	0.962	0.891
Cxxc5	8.49373e-27	0.592339	0.324	0.185
Tagln3	1.90267e-26	0.463503	0.584	0.409
Pacrg	2.2507e-26	0.556866	0.363	0.216
Cspg5	1.41707e-25	0.358006	0.903	0.792
Acsl6	2.4799e-25	0.401707	0.747	0.584
Ugp2	2.63655e-25	0.455776	0.616	0.46
Grin3a	4.01785e-25	0.624122	0.214	0.105
Scg3	8.76589e-25	0.317764	0.906	0.775
Ednrb	1.14256e-24	0.458118	0.657	0.499
Nfkbia	5.22411e-24	0.57737	0.358	0.222
Ttyh1	6.01401e-24	0.357149	0.924	0.824
Oaf	1.39985e-23	0.528834	0.427	0.28
Fabp7	9.65286e-23	0.460401	0.664	0.518
Fabp5	3.17367e-22	0.443545	0.676	0.536
Hapln1	1.23539e-20	0.47176	0.402	0.266
Itm2b	2.17251e-20	0.306033	0.893	0.804
Gpr37l1	2.44098e-20	0.270795	0.89	0.794
Bmpr1b	3.13105e-20	0.453859	0.369	0.235
Prdx1	3.87891e-20	0.393794	0.751	0.622
Glul	6.99242e-20	0.276594	0.964	0.866
Tmem100	8.56757e-20	0.45161	0.41	0.273
Aldoc	2.09724e-19	0.260476	0.973	0.896
Lxn	5.14679e-19	0.474068	0.547	0.412
Rgcc	9.95758e-19	0.316048	0.671	0.527
Mgll	1.08933e-18	0.381071	0.78	0.652
Cd63	1.42012e-18	0.319944	0.781	0.656
Eva1a	1.6679e-18	0.471904	0.453	0.321
Crip2	2.36167e-18	0.395149	0.565	0.419
Ncan	3.08329e-18	0.342196	0.603	0.459
Btbd17	3.13886e-18	0.463849	0.48	0.34
Serpinf1	3.64187e-17	0.512982	0.112	0.049
Phyhipl	7.84948e-17	0.405511	0.509	0.378
Gstm5	1.25284e-16	0.269281	0.854	0.737
Mt2	1.27751e-16	0.292711	0.959	0.877
Tsc22d4	4.60306e-16	0.29306	0.84	0.743
Efemp1	8.24391e-16	0.427872	0.13	0.063
Slco1c1	1.19328e-15	0.336267	0.536	0.4
Agt	2.73375e-15	0.429254	0.462	0.342
Cd81	3.97597e-15	0.157055	0.964	0.892
Sparcl1	7.00356e-15	0.200737	0.98	0.927
Arl6ip1	8.14867e-15	0.353597	0.672	0.558
Lamp1	1.70849e-14	0.296561	0.788	0.685
Hspb8	1.87758e-14	0.396199	0.235	0.144
Bmyc	2.76176e-14	0.387928	0.474	0.357
Cmtm5	4.62662e-14	0.343553	0.656	0.546
Acsl3	4.90643e-14	0.290693	0.769	0.648
Slc7a2	9.50223e-14	0.41469	0.333	0.23
BC004004	9.66536e-14	0.337373	0.211	0.126
Cst3	1.23926e-13	0.190991	0.997	0.973
S1pr1	1.32438e-13	0.235013	0.781	0.645
F3	1.43673e-13	0.240854	0.648	0.513
Tspan7	1.55129e-13	0.206864	0.961	0.886
Gpm6a	1.78663e-13	0.222695	0.953	0.878
Slc25a4	1.99366e-13	0.256762	0.806	0.698
Pou3f4	2.42145e-13	0.382346	0.127	0.065
Slc20a1	2.73927e-13	0.398914	0.334	0.233
Tprkb	3.49809e-13	0.299791	0.59	0.467
Naaa	4.23735e-13	0.35632	0.498	0.384
Omg	5.06268e-13	0.331359	0.431	0.315
Gdf10	1.11888e-12	0.331035	0.107	0.052
Ddit4l	1.24595e-12	0.397594	0.166	0.095
Acsbg1	1.52331e-12	0.246278	0.758	0.624
Rcn2	1.58762e-12	0.252104	0.681	0.559
Tril	1.6978e-12	0.268543	0.629	0.499
Btbd3	1.74324e-12	0.398811	0.151	0.084
Slc38a3	2.1862e-12	0.346281	0.412	0.305
Ppp1r3g	4.15617e-12	0.380873	0.233	0.148
Phgdh	5.16606e-12	0.319509	0.474	0.356
Atp5c1	7.74964e-12	0.329116	0.554	0.446
Ndufc2	2.48285e-11	0.199639	0.688	0.565
Ctsl	2.75218e-11	0.301677	0.496	0.39
Ubc	5.03091e-11	0.306458	0.687	0.59
Dclk1	5.77347e-11	0.281393	0.766	0.678
Slc39a12	7.19352e-11	0.251441	0.511	0.4
Arxes2	7.52994e-11	0.35464	0.355	0.261
Nr2e1	7.95183e-11	0.37963	0.323	0.232
Pmm1	8.70862e-11	0.304011	0.635	0.528
Ndufb10	1.02433e-10	0.275523	0.568	0.468
Mmd2	1.26978e-10	0.190112	0.873	0.771
Abhd3	1.38914e-10	0.273321	0.516	0.408
Sox2	1.92396e-10	0.260516	0.61	0.495
Ldha	2.24456e-10	0.329228	0.351	0.257
Dhcr24	2.32542e-10	0.414889	0.279	0.199
Sdhb	2.7421e-10	0.275196	0.47	0.367
Tmem59	2.80686e-10	0.262421	0.621	0.511
Cav2	3.52529e-10	0.36013	0.234	0.158
Sox9	5.0166e-10	0.234917	0.735	0.632
Atp5b	1.00644e-09	0.22287	0.727	0.61
Laptm4a	1.03386e-09	0.220515	0.727	0.622
Atp1b1	1.17584e-09	0.213402	0.525	0.419
Smpdl3a	1.32281e-09	0.321138	0.39	0.303
Atp5o	1.53832e-09	0.259027	0.639	0.544
Tubb2a	1.61007e-09	0.266294	0.574	0.475
Capn2	1.99745e-09	0.289593	0.305	0.222
Aldoa	2.23404e-09	0.21317	0.737	0.642
Bud31	2.93414e-09	0.326298	0.207	0.138
Fam213a	3.55203e-09	0.229369	0.746	0.648
Rgs20	3.89401e-09	0.175102	0.492	0.389
Scrg1	4.42061e-09	0.211174	0.635	0.524
Elovl5	4.70022e-09	0.310734	0.522	0.428
Cxcl14	5.50527e-09	0.161609	0.786	0.665
Ggh	6.65546e-09	0.255515	0.224	0.153
Hopx	6.70593e-09	0.228382	0.567	0.465
Scara3	6.73473e-09	0.32529	0.34	0.256
Slc14a1	6.94666e-09	0.237867	0.33	0.239
Fxyd1	7.2469e-09	0.224912	0.706	0.612
AI464131	7.32527e-09	0.24075	0.378	0.284
Uqcrfs1	9.82767e-09	0.240522	0.46	0.362
Slc25a3	1.02852e-08	0.205601	0.637	0.534
Gjb6	1.13589e-08	0.194268	0.584	0.474
Atp5j	1.28315e-08	0.227806	0.701	0.606
Mt1	1.28681e-08	0.148696	0.983	0.923
Slc25a5	1.29367e-08	0.24467	0.572	0.47
Ttpa	1.66848e-08	0.258216	0.107	0.06
Cd151	2.42692e-08	0.354584	0.175	0.116
Mmgt2	2.4731e-08	0.32633	0.192	0.13
Rab9	2.67539e-08	0.316264	0.293	0.217
Uqcrc2	2.70407e-08	0.284629	0.367	0.282
Atp5g3	2.77009e-08	0.22497	0.546	0.45
Suclg1	2.91542e-08	0.244633	0.504	0.408
Tmem44	3.59062e-08	0.282691	0.222	0.154
Psph	3.96428e-08	0.286468	0.36	0.279
Rlbp1	4.81685e-08	0.327723	0.244	0.175
6330403K07Rik	5.02294e-08	0.217533	0.363	0.27
Nap1l5	5.04344e-08	0.252181	0.285	0.208
Ndufs8	5.77463e-08	0.29666	0.352	0.274
Crot	5.85789e-08	0.274741	0.371	0.286
Mertk	6.83699e-08	0.30006	0.46	0.376
Pou3f3	7.83044e-08	0.26756	0.494	0.404
Efhd1	8.04898e-08	0.241286	0.133	0.083
Hhatl	8.7332e-08	0.349053	0.14	0.089
Vdac2	9.68629e-08	0.196139	0.381	0.297
S100a16	1.06533e-07	0.192593	0.692	0.596
Grina	1.39616e-07	0.198315	0.635	0.542
Nrp2	1.51299e-07	0.300636	0.109	0.065
Vegfa	1.55103e-07	0.313577	0.233	0.166
Trim9	1.56996e-07	0.198542	0.428	0.338
Cox10	1.64128e-07	0.273161	0.17	0.114
Hadhb	1.67649e-07	0.217527	0.339	0.26
Sar1b	1.71124e-07	0.261793	0.318	0.244
Elovl2	1.9272e-07	0.251843	0.214	0.15
Ctsb	2.05684e-07	0.224805	0.615	0.532
Uqcrc1	2.15329e-07	0.219045	0.442	0.362
Mfge8	2.16603e-07	0.186676	0.841	0.736
Atraid	2.20633e-07	0.230435	0.422	0.34
Fam13c	2.58067e-07	0.227579	0.26	0.192
Tkt	2.73357e-07	0.338088	0.433	0.344
Tm7sf2	2.87024e-07	0.272591	0.153	0.101
Retsat	2.89775e-07	0.238413	0.198	0.138
Slc1a3	2.9518e-07	0.142177	0.947	0.926
Fgfr1	3.00514e-07	0.231213	0.461	0.38
Fut8	3.19361e-07	0.200434	0.247	0.178
Slc4a4	3.37347e-07	0.163026	0.828	0.736
Slc7a11	4.02587e-07	0.185613	0.391	0.309
Tuba4a	4.79194e-07	0.29434	0.32	0.248
Sc5d	4.97551e-07	0.303633	0.264	0.197
Cth	6.08938e-07	0.218812	0.115	0.071
Tbrg1	6.1295e-07	0.279787	0.161	0.11
Pdpn	6.63731e-07	0.25841	0.272	0.206
Nrxn2	7.76e-07	0.222575	0.502	0.417
Tmem50a	9.45141e-07	0.260711	0.424	0.35
Them4	1.0095e-06	0.311889	0.237	0.175
Degs1	1.02111e-06	0.309494	0.354	0.283
Vapa	1.02691e-06	0.229942	0.344	0.272
Zcchc18	1.03062e-06	0.272619	0.323	0.253
Rnf13	1.08127e-06	0.244058	0.37	0.294
Bsg	1.126e-06	0.19187	0.596	0.521
Atp5f1	1.18088e-06	0.189123	0.569	0.484
Spcs2	1.2274e-06	0.218544	0.447	0.374
Acadl	1.27621e-06	0.263972	0.363	0.292
Ccdc90b	1.38155e-06	0.271042	0.157	0.108
Lman1	1.45178e-06	0.297182	0.191	0.136
Alg5	1.54077e-06	0.242545	0.118	0.075
Vwa1	1.60053e-06	0.303936	0.126	0.082
Mboat7	1.72132e-06	0.245981	0.172	0.12
Tm2d2	1.7288e-06	0.233303	0.318	0.249
Fermt2	1.73905e-06	0.158257	0.612	0.526
Slc3a2	1.88352e-06	0.181329	0.462	0.381
Pcbp1	1.89951e-06	0.270836	0.334	0.266
Chst1	1.92465e-06	0.218518	0.403	0.323
Psmb1	2.04873e-06	0.234131	0.457	0.379
Msx1	2.17024e-06	0.240367	0.165	0.114
Tmbim4	2.24676e-06	0.270591	0.259	0.199
Cd302	2.26806e-06	0.285441	0.252	0.192
Cat	2.29395e-06	0.280905	0.284	0.215
Ndufb6	2.57646e-06	0.328505	0.376	0.311
Fam184a	2.60231e-06	0.314133	0.17	0.119
Hsp90b1	2.71648e-06	0.237451	0.578	0.499
Cope	2.86443e-06	0.231509	0.302	0.235
Ctsd	2.90115e-06	0.202365	0.526	0.443
Ephx2	3.08277e-06	0.241563	0.224	0.165
Fez1	3.10453e-06	0.198381	0.441	0.362
Sdf2	3.289e-06	0.210161	0.337	0.267
Chst2	3.28946e-06	0.124117	0.587	0.481
Slc15a2	3.54205e-06	0.214143	0.389	0.317
Tax1bp1	3.61896e-06	0.286775	0.381	0.311
Angpt1	3.73011e-06	0.240901	0.132	0.088
Emc7	4.00792e-06	0.232071	0.393	0.325
Adhfe1	4.14329e-06	0.248613	0.268	0.207
Cd47	4.51505e-06	0.249299	0.383	0.311
Mras	4.54594e-06	0.218269	0.413	0.339
Slc25a33	4.79722e-06	0.241708	0.25	0.191
Fam19a5	4.85371e-06	0.238545	0.241	0.182
Ssu72	6.2272e-06	0.289497	0.219	0.165
Tspan31	6.62012e-06	0.274019	0.274	0.215
Cox5a	6.91543e-06	0.217999	0.518	0.446
Sod3	7.07822e-06	0.231511	0.115	0.075
Sdc2	7.41037e-06	0.194613	0.354	0.283
Nfe2l2	7.7109e-06	0.306535	0.213	0.161
Mdh1	7.80262e-06	0.192915	0.51	0.436
Ctnnbip1	8.21797e-06	0.137706	0.338	0.267
Nde1	8.5849e-06	0.214458	0.237	0.179
Lmo4	9.02127e-06	0.153409	0.385	0.31
Gnas	9.713e-06	0.174829	0.703	0.625
Ttc3	1.0253e-05	0.211403	0.499	0.422
Aplp2	1.05368e-05	0.201548	0.568	0.486
Tprgl	1.12243e-05	0.253736	0.332	0.267
Tmco1	1.1381e-05	0.171465	0.41	0.333
Aldh1a1	1.16747e-05	0.233006	0.208	0.154
Ntrk2	1.22351e-05	0.162491	0.872	0.802
Cbr3	1.22411e-05	0.261271	0.221	0.167
Slc16a2	1.27873e-05	0.197687	0.205	0.151
Rbp1	1.28792e-05	0.270212	0.24	0.184
Cd320	1.31314e-05	0.247878	0.174	0.126
Nipa1	1.32418e-05	0.245357	0.143	0.1
Gstk1	1.33754e-05	0.239923	0.192	0.141
Serinc1	1.34941e-05	0.183604	0.581	0.496
Hist1h2bc	1.36404e-05	0.207784	0.63	0.56
Ckap4	1.45981e-05	0.224748	0.109	0.071
Atxn10	1.5632e-05	0.187208	0.371	0.301
Chchd3	1.60095e-05	0.22283	0.295	0.236
S100a13	1.66522e-05	0.177153	0.557	0.468
Tpp1	1.67739e-05	0.244223	0.31	0.249
Tex264	1.70071e-05	0.175869	0.229	0.175
Mgst1	1.76591e-05	0.294533	0.283	0.229
Mmp14	1.81974e-05	0.23117	0.242	0.186
Dap3	1.97402e-05	0.26089	0.183	0.136
Cideb	2.01815e-05	0.248375	0.112	0.074
Edf1	2.06376e-05	0.209638	0.512	0.438
Cyp2j6	2.08238e-05	0.259203	0.201	0.15
Sqstm1	2.30326e-05	0.184451	0.408	0.34
Naga	2.35722e-05	0.238314	0.129	0.089
Nr1d1	2.40323e-05	0.209105	0.296	0.238
Psma2	2.44459e-05	0.260481	0.356	0.298
Kank1	2.66592e-05	0.23655	0.179	0.131
Lap3	2.68529e-05	0.205893	0.396	0.333
Snx3	2.73914e-05	0.209423	0.452	0.389
Amer2	2.88072e-05	0.231052	0.231	0.179
Eci1	3.13246e-05	0.216516	0.385	0.32
Slc12a4	3.36998e-05	0.215002	0.21	0.157
Timp4	3.50884e-05	0.152465	0.552	0.472
Tnfrsf19	3.68099e-05	0.197904	0.27	0.211
Sdc4	3.78735e-05	0.110546	0.737	0.649
Dbp	3.87621e-05	0.153559	0.391	0.324
Ndufb7	3.92569e-05	0.214996	0.503	0.44
Yipf3	3.97293e-05	0.195066	0.203	0.154
Sdhd	4.15312e-05	0.200519	0.227	0.174
Fut9	4.22953e-05	0.175119	0.495	0.422
Pfn1	4.24138e-05	0.133825	0.467	0.399
Epha5	4.29311e-05	0.174863	0.221	0.167
Paqr7	4.31615e-05	0.163543	0.353	0.288
Ccdc88a	4.34657e-05	0.173198	0.617	0.538
Aco2	4.47497e-05	0.155403	0.527	0.447
Med19	4.54021e-05	0.156207	0.169	0.123
Emc2	4.54303e-05	0.266457	0.251	0.198
Nme7	4.70481e-05	0.175482	0.152	0.109
Ass1	4.81466e-05	0.177051	0.135	0.093
Acat1	4.90756e-05	0.143129	0.298	0.24
Ctso	5.10535e-05	0.188587	0.287	0.227
Taldo1	5.3491e-05	0.180962	0.265	0.21
Mpv17l2	5.63302e-05	0.227125	0.245	0.195
Creg1	5.82711e-05	0.24434	0.248	0.195
Pfn2	6.22557e-05	0.164131	0.446	0.372
Mff	6.25659e-05	0.18149	0.313	0.253
Slc48a1	6.30016e-05	0.193855	0.358	0.299
Fdps	6.50419e-05	0.173254	0.163	0.119
Tmed7	6.52512e-05	0.187375	0.283	0.226
Arxes1	6.79304e-05	0.176537	0.131	0.092
Aldh7a1	6.92221e-05	0.185837	0.316	0.259
Eci2	7.49273e-05	0.181719	0.35	0.292
2900011O08Rik	7.51643e-05	0.296885	0.159	0.118
Ndufv2	8.72576e-05	0.185057	0.404	0.344
Itih5	8.83862e-05	0.180103	0.175	0.13
Tcn2	8.88818e-05	0.191239	0.174	0.13
Tspan3	9.03803e-05	0.11902	0.734	0.642
Atp6v1e1	9.04714e-05	0.154812	0.338	0.279
Aldh1l1	9.24184e-05	0.151236	0.394	0.329
Fkbp2	9.70414e-05	0.173058	0.388	0.324
Cs	9.8996e-05	0.167159	0.448	0.378
Cyc1	9.9577e-05	0.152925	0.414	0.351
Ctsz	0.000101258	0.15574	0.23	0.178
Pnp	0.00010203	0.209546	0.16	0.119
G0s2	0.000103565	0.213237	0.104	0.071
Slc9a3r1	0.000107167	0.173941	0.489	0.427
Ifitm2	0.000108586	0.214727	0.1	0.068
Tubb5	0.00011002	0.135516	0.236	0.183
Cnpy3	0.000113564	0.248614	0.129	0.093
Tmem205	0.000114281	0.200541	0.23	0.181
Wnt7a	0.000123568	0.21664	0.143	0.104
Pdcd6	0.000129971	0.214897	0.262	0.209
Commd4	0.000130262	0.154813	0.183	0.138
Gclm	0.000139694	0.19234	0.293	0.24
Paics	0.000147138	0.225533	0.295	0.245
Cnih1	0.000150655	0.249194	0.238	0.19
Mtdh	0.000153206	0.198199	0.459	0.398
Psmb4	0.000163064	0.153427	0.34	0.277
Cnbp	0.000163978	0.183673	0.535	0.472
Ginm1	0.000164822	0.209296	0.208	0.161
Swap70	0.00017463	0.19054	0.113	0.079
Mcur1	0.000174648	0.159748	0.254	0.202
Aldh6a1	0.000180149	0.177532	0.316	0.26
Ndufa12	0.000181611	0.187669	0.534	0.471
Hsdl2	0.00018234	0.269701	0.233	0.186
Slc25a20	0.000182496	0.148674	0.105	0.072
Psma6	0.000183287	0.141287	0.273	0.22
Mad2l2	0.000185251	0.232481	0.101	0.069
Gnpda2	0.000186742	0.197004	0.146	0.108
Add3	0.000189048	0.137276	0.544	0.473
Osbpl1a	0.000189519	0.208985	0.318	0.267
Leprotl1	0.000200135	0.218458	0.143	0.105
Stt3b	0.000201668	0.218211	0.283	0.232
Alkbh7	0.000203117	0.226763	0.166	0.126
Ppib	0.00020518	0.169366	0.406	0.349
Alcam	0.000209945	0.14073	0.384	0.321
Pmvk	0.000210545	0.175326	0.239	0.19
Cdc42se1	0.000221657	0.173678	0.202	0.157
Tmed10	0.000226588	0.136466	0.441	0.375
Reep5	0.000229652	0.150368	0.548	0.481
Atp6ap2	0.000231176	0.189918	0.241	0.192
Phlda1	0.000232204	0.150949	0.107	0.074
Sdsl	0.00023644	0.143399	0.108	0.075
Dync1i2	0.000240154	0.166388	0.374	0.316
Tifa	0.000242287	0.206192	0.115	0.081
Fkbp3	0.000245659	0.205765	0.349	0.296
Tom1l1	0.000248236	0.200839	0.171	0.13
Lims1	0.000251955	0.131527	0.173	0.131
Tmem218	0.000257089	0.176186	0.144	0.106
Skp1a	0.00026343	0.167726	0.465	0.4
Dhcr7	0.00027562	0.19773	0.209	0.163
Cyp4f14	0.000290849	0.17272	0.133	0.097
Pdia3	0.000295742	0.23966	0.348	0.296
Mars	0.000300061	0.15777	0.11	0.077
Gstm1	0.000319354	0.127542	0.863	0.796
Prdx2	0.000320368	0.15881	0.511	0.452
Vcam1	0.000322008	0.188179	0.365	0.307
Pigp	0.00032784	0.136585	0.2	0.156
Serbp1	0.000340487	0.18381	0.421	0.365
Gpr37	0.000360138	0.2174	0.169	0.129
Tank	0.000362588	0.150917	0.158	0.119
Cox7b	0.000366272	0.181942	0.555	0.505
Dad1	0.000368096	0.143677	0.442	0.383
Atp6v0e	0.000369421	0.188782	0.45	0.392
Fh1	0.000380696	0.153036	0.167	0.126
Smim8	0.000397963	0.204146	0.16	0.122
S100a10	0.000399822	0.213385	0.21	0.166
Manbal	0.000403486	0.134053	0.234	0.184
Jagn1	0.000411378	0.1444	0.144	0.106
Acot13	0.000421808	0.153193	0.284	0.234
Txndc5	0.00042938	0.217695	0.171	0.132
Laptm4b	0.00043009	0.220436	0.251	0.205
Osgep	0.000435297	0.188276	0.163	0.124
Fam20a	0.000435595	0.142253	0.251	0.201
Tmem14c	0.00044125	0.182175	0.172	0.133
Pfkm	0.00044671	0.13631	0.413	0.354
Rdh11	0.000462337	0.222189	0.154	0.117
Mocs2	0.000469949	0.204251	0.238	0.194
Klf15	0.000471549	0.194366	0.214	0.169
Rdx	0.00047176	0.188612	0.39	0.336
Cyp2j9	0.000514291	0.132426	0.302	0.248
Enho	0.000529843	0.141289	0.584	0.517
Acot1	0.000556747	0.224027	0.197	0.156
Atp5d	0.000591377	0.116318	0.538	0.476
Tgfb2	0.000595397	0.237225	0.206	0.166
Chmp2a	0.000596639	0.166696	0.313	0.262
Ndufa8	0.000628833	0.163186	0.442	0.386
Mageh1	0.00064146	0.121092	0.251	0.202
Mdh2	0.000664743	0.115731	0.435	0.374
Stt3a	0.000672472	0.115562	0.117	0.084
Trp53bp2	0.000694764	0.229034	0.249	0.207
Hmgcr	0.000701119	0.170672	0.25	0.205
Gamt	0.000734926	0.172005	0.116	0.084
Ndufs7	0.000746481	0.140382	0.434	0.381
Akt2	0.000747683	0.158654	0.266	0.216
Ech1	0.000748701	0.166605	0.313	0.264
Ebpl	0.000759411	0.257616	0.177	0.14
Rasa2	0.000772494	0.155784	0.311	0.261
Vta1	0.000780031	0.165083	0.18	0.14
Tsen34	0.00078334	0.184057	0.221	0.179
Ccdc28b	0.000870638	0.207003	0.181	0.141
Calr	0.000885341	0.131013	0.499	0.439
Slc30a10	0.000888664	0.142839	0.171	0.132
Etfb	0.000973437	0.212173	0.411	0.363
Ndufb3	0.000979614	0.14433	0.388	0.335
M6pr	0.000985719	0.172071	0.208	0.166
Asph	0.00099799	0.185897	0.25	0.206
Lrp10	0.00100704	0.224672	0.208	0.168
Gabrg1	0.00101517	0.190584	0.271	0.224
Itgb8	0.00107961	0.141312	0.27	0.222
Dnajc9	0.001084	0.175347	0.118	0.088
Phyh	0.0010902	0.208201	0.32	0.273
Btd	0.00111811	0.143839	0.127	0.095
Canx	0.00119276	0.141306	0.594	0.536
Lmcd1	0.00120185	0.132954	0.132	0.098
Ndufs4	0.00121202	0.15507	0.291	0.245
Rabac1	0.00121464	0.10423	0.468	0.412
Syf2	0.00125682	0.114107	0.308	0.256
Pts	0.00128833	0.14155	0.236	0.192
Eprs	0.00129053	0.203319	0.227	0.186
Scamp2	0.00129108	0.188576	0.188	0.149
Eno1	0.00129396	0.120476	0.452	0.393
Tlcd1	0.00129524	0.201669	0.308	0.258
Capza2	0.00129916	0.126805	0.37	0.317
Emc3	0.00134262	0.147137	0.326	0.276
Erp29	0.00134745	0.133647	0.238	0.194
Hagh	0.00134786	0.128413	0.186	0.146
Adora2b	0.00135632	0.133411	0.156	0.12
Papss2	0.00137275	0.138838	0.188	0.149
Pmpcb	0.00139007	0.207827	0.147	0.114
Gde1	0.0013938	0.152125	0.297	0.25
Surf4	0.00140177	0.160135	0.195	0.155
Srm	0.00141363	0.147955	0.13	0.098
Hey1	0.00142975	0.19722	0.193	0.156
Psat1	0.00144153	0.114306	0.379	0.322
Uqcrb	0.00148799	0.171898	0.38	0.332
Snrpb	0.00153727	0.145244	0.231	0.189
Manea	0.00155397	0.217893	0.141	0.109
Mvk	0.00156712	0.173889	0.132	0.101
Mthfd1	0.00157144	0.173788	0.178	0.141
Minos1	0.00159305	0.13572	0.482	0.428
Slc12a9	0.00161243	0.186006	0.142	0.109
Hsd17b11	0.00161908	0.150642	0.168	0.131
Cpeb4	0.0016227	0.178336	0.266	0.222
Tmem18	0.00163347	0.133813	0.101	0.073
Slc27a1	0.00167872	0.11731	0.48	0.422
Hspa2	0.00168171	0.12438	0.323	0.274
Apex1	0.00169075	0.106331	0.102	0.074
Pla2g16	0.00170324	0.149958	0.279	0.235
1190005I06Rik	0.00174503	0.188343	0.23	0.188
Alg2	0.00179265	0.146281	0.135	0.102
Col9a3	0.00184074	0.208259	0.119	0.09
Hnrnpd	0.00184612	0.207995	0.161	0.128
Gpx8	0.00186097	0.179205	0.144	0.112
Srebf1	0.00191589	0.147384	0.305	0.256
Ndufa11	0.00193412	0.229219	0.452	0.403
Selenbp1	0.00197692	0.163981	0.164	0.129
Spry2	0.00204003	0.105801	0.355	0.304
Csf1	0.00204527	0.182959	0.109	0.08
Nav2	0.00208453	0.125094	0.198	0.16
Capzb	0.0021207	0.100417	0.314	0.267
Acadm	0.00212093	0.132535	0.258	0.216
Fuca1	0.00216187	0.165062	0.231	0.191
Frmpd1	0.00216762	0.125771	0.118	0.088
Wls	0.00216985	0.139089	0.173	0.138
Maob	0.00227264	0.203015	0.271	0.23
Tmem9	0.00234691	0.171717	0.177	0.142
Ppp2ca	0.00237535	0.150629	0.285	0.243
Npc1	0.00238068	0.199306	0.231	0.192
Tmem176b	0.00240022	0.166621	0.346	0.301
Rnf181	0.00240469	0.229505	0.174	0.142
Cmpk1	0.00241375	0.137367	0.149	0.115
Tor2a	0.00243543	0.172386	0.102	0.076
Ddost	0.00249307	0.171509	0.224	0.186
Zfp36l2	0.00252379	0.132289	0.161	0.127
Lamtor1	0.00255798	0.101483	0.251	0.209
Ndufs2	0.00256637	0.150621	0.31	0.266
Inf2	0.00258478	0.115116	0.104	0.077
Tmem9b	0.00273234	0.136499	0.349	0.301
Abca5	0.00284154	0.226192	0.1	0.074
Ctnnbl1	0.00287285	0.184366	0.119	0.091
Serpinh1	0.00290661	0.167213	0.219	0.183
Ifngr1	0.00295817	0.126526	0.116	0.088
Ezr	0.00309205	0.16895	0.489	0.433
Snx6	0.00313595	0.142998	0.192	0.156
Sec13	0.00317581	0.150249	0.164	0.13
Etfa	0.00324927	0.138732	0.306	0.265
Pef1	0.00332759	0.177808	0.104	0.079
Tfrc	0.00333346	0.203774	0.196	0.161
Psmd3	0.00333732	0.189488	0.144	0.113
Tmbim1	0.00335918	0.119036	0.179	0.143
Timp2	0.00336856	0.150524	0.256	0.217
Igdcc4	0.00339695	0.142001	0.24	0.201
Pld3	0.00342801	0.140066	0.163	0.13
Vdac1	0.00343289	0.175021	0.351	0.31
2410015M20Rik	0.00352911	0.128624	0.393	0.346
Rrp8	0.00358039	0.148282	0.107	0.08
Paqr4	0.00375664	0.15297	0.23	0.193
Rab2a	0.00375705	0.10703	0.393	0.341
Dda1	0.00377216	0.145642	0.166	0.133
Slc35f6	0.00385848	0.15283	0.121	0.092
Ubqln2	0.00390261	0.141813	0.278	0.238
Sdhc	0.00393951	0.132563	0.318	0.275
Rnf139	0.0039403	0.173365	0.111	0.084
Rheb	0.00394963	0.198093	0.31	0.265
Cisd1	0.00399458	0.121986	0.405	0.359
Mdk	0.00401897	0.107181	0.391	0.342
Ap3m1	0.00401994	0.162725	0.167	0.135
Gpr162	0.00407364	0.189199	0.145	0.114
Sdcbp	0.00408012	0.107677	0.241	0.201
Gadd45gip1	0.00409855	0.196303	0.201	0.167
Eif4g3	0.00412115	0.148059	0.294	0.252
Dnajc24	0.00414961	0.122892	0.14	0.11
Pamr1	0.00415915	0.214023	0.122	0.094
Gsta4	0.00419283	0.127945	0.198	0.164
Lgals1	0.00424112	0.121915	0.195	0.159
Tm2d3	0.00429586	0.109777	0.173	0.14
Cyp20a1	0.00432585	0.116108	0.123	0.094
Dag1	0.00441898	0.149789	0.414	0.369
Psma7	0.00442054	0.117756	0.44	0.393
Decr1	0.0044491	0.14589	0.189	0.155
Tmem106b	0.00446404	0.155076	0.25	0.211
Ndufa6	0.00461444	0.143728	0.511	0.463
1700123O20Rik	0.00474637	0.152001	0.131	0.102
Wdr61	0.00479058	0.163228	0.14	0.11
Psmd8	0.00484002	0.140556	0.213	0.177
Lpcat3	0.00492906	0.181003	0.181	0.149
Ndufa10	0.00495402	0.173766	0.325	0.288
Hadh	0.00495641	0.256201	0.206	0.174
Bpnt1	0.00496437	0.156723	0.107	0.081
Fbxo8	0.00497849	0.166567	0.127	0.099
Plcd4	0.00513402	0.117247	0.295	0.252
Ndfip2	0.00514867	0.147866	0.182	0.149
Thy1	0.00522699	0.149772	0.189	0.156
Psmc6	0.00523057	0.134396	0.136	0.107
Blcap	0.00545968	0.125413	0.179	0.146
AI413582	0.00568287	0.134017	0.318	0.274
Tonsl	0.00569112	0.338691	0.265	0.225
Foxg1	0.00573722	0.131207	0.188	0.153
Pttg1ip	0.00578783	0.188571	0.323	0.287
Dhrs7	0.00596769	0.182594	0.234	0.2
Cib1	0.00597843	0.134493	0.213	0.179
Mpv17l	0.00605465	0.19858	0.154	0.126
Jkamp	0.00606154	0.130748	0.22	0.185
Psmc4	0.00614085	0.101557	0.191	0.156
Pyurf	0.0062096	0.144184	0.191	0.157
Tjp2	0.00627248	0.135681	0.213	0.178
Slc35a5	0.00629302	0.159034	0.133	0.106
Slc25a46	0.0064501	0.160578	0.132	0.105
Fdft1	0.0065182	0.128111	0.3	0.26
Chic2	0.00653656	0.115842	0.124	0.096
Cd164	0.00659215	0.174869	0.215	0.182
Atp5h	0.00670101	0.118277	0.541	0.499
Adcy2	0.00671059	0.116913	0.267	0.228
Idh1	0.00674496	0.123563	0.236	0.198
Tmem128	0.00675241	0.14383	0.119	0.094
Il18	0.00681201	0.105071	0.371	0.326
Tusc3	0.00692596	0.115598	0.188	0.156
Ssr2	0.00697123	0.120053	0.195	0.162
Slitrk2	0.00721553	0.120971	0.22	0.185
G3bp2	0.00774989	0.164223	0.224	0.191
Gnptg	0.00776089	0.160017	0.189	0.159
Cpne3	0.00808898	0.195329	0.193	0.162
Map7d1	0.00817572	0.155666	0.205	0.173
Abhd4	0.00821893	0.108732	0.268	0.226
Tspan14	0.00835384	0.133668	0.135	0.107
Dnm1l	0.00835951	0.151559	0.199	0.166
Ubxn6	0.00839533	0.107158	0.147	0.118
Hp1bp3	0.00908822	0.187867	0.342	0.309
Tmem147	0.00927332	0.10235	0.25	0.213
Vps36	0.00933273	0.166817	0.114	0.089
Atp6v1a	0.00941512	0.136148	0.314	0.275
Churc1	0.00952838	0.139957	0.145	0.117
Fastk	0.00954505	0.148728	0.135	0.108
Derl1	0.00976678	0.130354	0.206	0.173
Akap9	0.00990659	0.175668	0.277	0.243

## Sheet: Cluster5
gene	p_val	avg_log2FC	pct.1	pct.2
Frzb	0	1.60449	0.261	0.014
Ascl1	2.53028e-228	1.43048	0.267	0.035
Emx1	1.25445e-225	1.17269	0.19	0.016
Fabp7	1.56432e-210	2.18841	0.846	0.508
Islr	5.08672e-179	1.11902	0.177	0.019
Tmem132b	6.17046e-175	1.36548	0.305	0.059
Mfap2	1.81751e-166	0.979808	0.148	0.014
Cyp1b1	3.37971e-152	0.78601	0.146	0.015
Cdh4	4.64962e-151	1.39009	0.324	0.075
1500015O10Rik	4.75025e-142	1.14513	0.208	0.033
Thrsp	3.35922e-129	1.64561	0.742	0.465
Lpar1	1.72423e-128	0.956138	0.177	0.026
Calcrl	8.5614e-124	0.614465	0.105	0.009
Samd5	3.17263e-123	0.687453	0.102	0.009
Cntnap2	1.62101e-119	1.13203	0.286	0.07
Hopx	8.57298e-112	1.65945	0.741	0.455
Riiad1	1.62824e-111	1.17986	0.255	0.059
Marcksl1	2.26944e-110	1.19555	0.298	0.081
Gng2	5.27359e-110	0.901928	0.178	0.031
Hist3h2ba	6.60442e-110	0.978085	0.149	0.022
Ucp2	3.73641e-108	0.695536	0.105	0.011
Abca8a	1.19444e-103	0.781865	0.135	0.019
Lrrc1	1.05847e-96	0.963126	0.158	0.028
Cd9	6.71046e-95	1.31737	0.616	0.347
1700019D03Rik	1.32408e-94	1.02699	0.192	0.041
Efnb1	1.08139e-89	0.679522	0.128	0.02
Emid1	1.25482e-88	0.898564	0.165	0.032
Sfrp1	1.15409e-87	0.781702	0.154	0.028
Ptma	2.11215e-82	1.41171	0.606	0.358
Arl4c	5.33415e-80	0.809554	0.16	0.033
Fam174b	1.08574e-79	0.582453	0.101	0.014
Atp1a1	2.06959e-78	0.967335	0.251	0.074
Lima1	1.61098e-76	0.909994	0.209	0.055
Plxna2	2.79789e-75	0.810859	0.152	0.032
Tspan18	4.60024e-75	0.639567	0.12	0.02
Ctnnbip1	5.06934e-74	1.2159	0.512	0.257
Bex1	8.48788e-74	0.713148	0.117	0.02
Slc38a1	1.32276e-72	0.855339	0.264	0.082
Tnc	1.6734e-72	0.954355	0.277	0.092
Ecm2	2.23999e-72	0.650083	0.122	0.022
Mif	4.45928e-70	1.17352	0.56	0.324
Trim2	1.35801e-69	1.05715	0.485	0.25
Jun	1.84682e-68	1.7387	0.387	0.179
Myl9	2.27329e-68	0.799462	0.175	0.044
Bex4	2.81344e-67	0.662073	0.116	0.021
Hmgn2	5.35067e-67	1.20662	0.26	0.091
H3f3b	6.0132e-66	1.14784	0.624	0.411
Gnb4	3.85117e-64	0.698232	0.141	0.032
Dbi	1.35255e-60	0.777064	0.917	0.881
Ptgds	5.82287e-60	1.33491	0.28	0.104
Mr1	1.61686e-59	0.84004	0.168	0.046
Fezf2	2.16098e-58	1.01944	0.315	0.132
Tshz2	3.46993e-57	0.810633	0.14	0.034
Stmn1	1.60301e-56	0.627489	0.179	0.051
Junb	3.27818e-56	1.51807	0.165	0.046
Afap1l2	8.52939e-56	0.666758	0.12	0.026
Sowaha	2.08265e-52	0.573727	0.113	0.025
Cthrc1	5.05516e-52	0.59087	0.12	0.028
Bex2	3.26657e-51	0.956223	0.313	0.137
Ass1	1.4914e-50	0.83501	0.236	0.088
Tuba1a	4.0572e-50	0.828677	0.686	0.551
Ftl1	3.33903e-48	1.23043	0.601	0.414
Jund	5.96776e-48	1.02839	0.435	0.241
Fos	1.63161e-46	1.83921	0.167	0.054
Pawr	1.15841e-45	0.480265	0.1	0.022
Shroom3	1.68701e-45	0.611481	0.108	0.025
Hmgb1	2.57821e-45	0.895029	0.444	0.253
H2afv	3.91006e-45	1.01323	0.545	0.356
App	2.90414e-43	0.810788	0.398	0.214
Snrpg	3.66155e-43	0.95947	0.337	0.17
Gas1	5.9763e-42	0.994897	0.335	0.173
Cd82	9.98087e-42	0.583999	0.131	0.038
2810459M11Rik	1.04247e-41	0.811446	0.318	0.154
Dmrta2	1.12602e-41	0.759747	0.229	0.093
Aif1l	2.3619e-41	0.673666	0.131	0.038
Slc35f1	1.79272e-40	0.735108	0.167	0.057
Rcn3	2.53988e-40	0.520877	0.108	0.028
Pdcd4	2.07401e-38	0.933433	0.372	0.21
Eef1a1	6.28696e-38	0.893736	0.594	0.448
Ptprz1	1.20206e-37	0.532303	0.859	0.805
Bcl2	1.15857e-36	0.798436	0.325	0.167
Btg2	3.89605e-36	0.880384	0.147	0.05
Marcks	1.724e-35	0.772049	0.364	0.202
Notch2	3.02549e-35	1.37571	0.306	0.167
Ccnd2	2.16053e-33	0.990848	0.31	0.169
Fau	2.25644e-33	0.855962	0.481	0.307
Ranbp1	2.45453e-33	0.840367	0.396	0.239
Pcx	2.80329e-33	0.787798	0.229	0.104
Sox1	5.20509e-33	0.698368	0.209	0.091
E130114P18Rik	2.45473e-32	0.748972	0.348	0.195
Btf3	6.77427e-32	0.817824	0.275	0.14
Maged1	2.01884e-31	0.768102	0.357	0.207
Fzd1	2.14847e-31	0.542295	0.148	0.054
Hmgn1	3.2565e-31	0.824308	0.448	0.293
Itih3	3.27179e-31	0.832132	0.344	0.195
Sumo2	9.00292e-31	0.782219	0.274	0.139
Tpt1	1.546e-30	0.815955	0.394	0.24
Naca	4.32511e-30	0.83362	0.404	0.253
Nav1	4.83347e-30	0.556362	0.117	0.038
Prox1	7.44079e-30	0.563794	0.127	0.044
Golim4	1.03299e-29	0.600387	0.197	0.087
Tmcc1	1.30479e-29	0.685683	0.386	0.23
Fam210b	1.75752e-29	0.657818	0.161	0.064
Erh	3.32292e-29	0.819631	0.247	0.123
Tmem59l	5.69704e-29	0.524908	0.109	0.035
H3f3a	6.13521e-29	0.770121	0.378	0.231
Stx6	6.79423e-29	0.634313	0.158	0.063
Cyba	7.42674e-29	0.702447	0.195	0.086
Ephb1	8.04115e-29	0.692846	0.26	0.132
1810037I17Rik	2.88694e-28	0.703702	0.637	0.496
Ppia	4.32513e-28	0.75112	0.482	0.327
Btg1	5.99141e-28	0.754416	0.288	0.158
Rbm3	6.60807e-28	0.51606	0.135	0.05
Ybx1	6.71153e-28	0.796594	0.506	0.36
Vim	1.45793e-27	0.605895	0.327	0.184
Enpp2	1.48968e-27	1.20788	0.135	0.05
Zbtb20	3.62128e-27	0.47942	0.889	0.83
Ndufc2	3.78692e-27	0.669939	0.682	0.565
Fxn	2.15581e-26	0.697551	0.18	0.08
Kif21a	2.61722e-26	0.67259	0.336	0.198
Oaz1	4.06816e-26	0.780824	0.626	0.501
Tubb2b	5.91018e-26	0.64706	0.592	0.471
Tubb5	3.24299e-25	0.720881	0.306	0.179
Trmt112	4.58236e-25	0.57441	0.204	0.097
Kctd4	5.60694e-25	0.50353	0.117	0.042
Pebp1	8.91542e-25	0.617659	0.481	0.338
Eif5a	1.51223e-24	0.704363	0.405	0.269
Hnrnpa1	4.46647e-24	0.486001	0.126	0.049
Npm1	8.69847e-24	0.621264	0.333	0.203
Zfp422	2.11751e-23	0.593536	0.142	0.06
Ddah2	2.4264e-23	0.649096	0.254	0.139
Sox4	2.70805e-23	0.678731	0.197	0.097
H2afz	7.21388e-23	0.5776	0.225	0.116
Tspan15	1.4227e-22	0.610367	0.303	0.18
Sumo1	1.88251e-22	0.582831	0.315	0.186
Rnf208	1.97485e-22	0.415833	0.108	0.04
Crip1	2.20107e-22	0.444937	0.191	0.092
Arx	5.37546e-22	0.500744	0.125	0.05
H2-Ke6	5.3836e-22	0.5852	0.125	0.05
Gpx1	7.53415e-22	0.662314	0.244	0.135
Fam3c	2.69338e-21	0.549185	0.18	0.087
Hes6	3.50545e-21	0.668101	0.145	0.065
Rcn1	5.99046e-21	0.456862	0.113	0.045
Tmsb10	9.97704e-21	0.645821	0.169	0.08
Psenen	1.43885e-20	0.596396	0.257	0.147
Siva1	1.55113e-20	0.640516	0.106	0.041
Snrpd2	1.5535e-20	0.66783	0.337	0.217
Nop10	3.5296e-20	0.664189	0.327	0.209
Hes5	3.60737e-20	0.735704	0.492	0.364
Ndn	5.90046e-20	0.629727	0.242	0.137
Cav1	6.19092e-20	0.393804	0.101	0.038
Pbx1	7.17199e-20	0.492462	0.522	0.392
Ywhaq	9.4976e-20	0.556724	0.386	0.264
Ankrd10	1.01892e-19	0.463879	0.132	0.058
Ppdpf	1.2486e-19	0.634447	0.305	0.191
Krt10	1.29622e-19	0.665509	0.196	0.104
Tspan33	2.56038e-19	0.450796	0.121	0.051
Zfp706	3.02835e-19	0.594298	0.419	0.297
Atpif1	3.76149e-19	0.54111	0.469	0.338
Chd7	3.82688e-19	0.577845	0.196	0.103
Klhdc8b	3.85597e-19	0.603714	0.171	0.086
S100a11	5.04682e-19	0.377666	0.102	0.04
Pdlim7	6.02027e-19	0.358276	0.11	0.044
Nedd8	6.17161e-19	0.664019	0.469	0.349
Vkorc1	7.89863e-19	0.448836	0.198	0.104
St6galnac5	8.39814e-19	0.579367	0.348	0.227
Gsap	1.08854e-18	0.539005	0.195	0.103
Ypel3	1.18762e-18	0.60779	0.407	0.283
Zbtb18	1.58634e-18	0.450034	0.15	0.071
Ppp1ca	1.73731e-18	0.599662	0.366	0.249
Serf1	1.76356e-18	0.783735	0.201	0.112
Cnn3	2.06525e-18	0.552414	0.588	0.49
Ost4	2.10727e-18	0.633429	0.347	0.23
Srsf6	2.39872e-18	0.529843	0.207	0.113
Hcfc1r1	2.46506e-18	0.566407	0.341	0.226
Mpzl1	3.61481e-18	0.43071	0.143	0.067
Cdk4	3.98355e-18	0.568009	0.224	0.128
Vps37b	5.6568e-18	0.469389	0.117	0.051
Eef1g	6.70893e-18	0.616949	0.373	0.259
Echdc2	1.197e-17	0.444917	0.175	0.09
Sec61g	1.23046e-17	0.581769	0.195	0.105
Ap1s2	1.82093e-17	0.485458	0.13	0.06
Cotl1	1.85917e-17	0.610039	0.303	0.196
Tiparp	1.87542e-17	0.608941	0.297	0.189
Cnbp	2.50296e-17	0.567778	0.561	0.471
1110004F10Rik	2.6915e-17	0.574395	0.347	0.235
Sumo3	4.3233e-17	0.562454	0.208	0.117
Scp2	5.21291e-17	0.602723	0.386	0.275
Spcs2	5.99431e-17	0.63416	0.486	0.372
Srp14	6.06054e-17	0.558416	0.423	0.305
Cav2	6.10689e-17	0.659633	0.253	0.157
Polr2k	8.83431e-17	0.394368	0.126	0.058
Slc20a2	9.15957e-17	0.547129	0.294	0.188
Psmg4	1.28257e-16	0.611906	0.185	0.102
Gadd45g	1.56004e-16	0.709285	0.304	0.197
B9d1	1.67289e-16	0.596936	0.172	0.092
Txnl4a	1.69241e-16	0.52199	0.187	0.102
Tmsb4x	2.16754e-16	0.576469	0.657	0.554
Pgrmc1	2.22423e-16	0.490481	0.255	0.156
Serf2	2.68515e-16	0.641489	0.444	0.336
Gsta4	2.86438e-16	0.551169	0.26	0.16
Cpd	2.93628e-16	0.391531	0.14	0.068
Cables1	3.47922e-16	0.597833	0.191	0.106
Sparc	3.66589e-16	0.33437	0.573	0.434
Gng5	4.04621e-16	0.554305	0.449	0.336
Med28	4.94381e-16	0.603216	0.289	0.189
Syt11	5.04105e-16	0.385401	0.733	0.681
Grin2b	5.12136e-16	0.463126	0.206	0.116
Snrpf	8.06407e-16	0.602183	0.206	0.12
Rbx1	8.43544e-16	0.587151	0.455	0.351
Snrpe	8.50333e-16	0.605062	0.253	0.158
Ei24	9.00119e-16	0.550474	0.204	0.116
Tuba1b	1.09752e-15	0.528644	0.382	0.271
Uba52	1.20578e-15	0.687861	0.255	0.16
Myl6	1.31625e-15	0.495388	0.314	0.209
Cald1	1.62979e-15	0.34315	0.225	0.129
Dtymk	1.73569e-15	0.498495	0.184	0.102
Hspe1	2.06698e-15	0.575748	0.419	0.315
Vps72	2.10669e-15	0.392091	0.132	0.064
Tmem256	2.14616e-15	0.52749	0.57	0.47
Emx2	2.35032e-15	0.548867	0.287	0.188
Sptssa	2.3681e-15	0.61242	0.265	0.172
Gltp	3.35475e-15	0.680927	0.138	0.07
Gria1	3.50014e-15	0.465197	0.175	0.094
Gm1673	3.75957e-15	0.61521	0.291	0.193
Fus	3.88192e-15	0.49051	0.404	0.293
Ece2	4.04075e-15	0.389537	0.101	0.044
Park7	5.22682e-15	0.534779	0.436	0.333
Acsf2	8.80715e-15	0.386387	0.119	0.057
Magi1	9.04303e-15	0.506032	0.179	0.099
Golga7	1.33731e-14	0.508972	0.201	0.117
Clic1	1.38645e-14	0.447131	0.169	0.092
Hsp90aa1	1.4255e-14	0.170657	0.432	0.326
Hnrnpr	1.61053e-14	0.47383	0.27	0.172
Lsm7	2.34505e-14	0.44479	0.136	0.069
Eif4a2	4.79464e-14	0.556909	0.333	0.235
Dnajc15	5.25702e-14	0.532139	0.217	0.133
Eef1d	5.26544e-14	0.602357	0.36	0.264
Tipin	5.81664e-14	0.489966	0.132	0.068
Dcakd	6.64706e-14	0.371898	0.146	0.076
H2-D1	7.90582e-14	0.438797	0.137	0.07
Morf4l2	8.50637e-14	0.437626	0.181	0.103
Pdcd5	8.69097e-14	0.63748	0.256	0.169
Sh3bgrl3	8.75662e-14	0.549501	0.222	0.139
Hnrnpa3	1.0704e-13	0.454776	0.185	0.106
Cfl1	1.15701e-13	0.427589	0.618	0.537
Hnrnpa2b1	1.25292e-13	0.442779	0.605	0.545
Tsc22d1	1.30712e-13	0.595089	0.357	0.266
Hnrnpc	1.63412e-13	0.51861	0.377	0.278
Grcc10	1.74335e-13	0.478694	0.235	0.147
Polr2e	1.82212e-13	0.5958	0.21	0.128
Tmed2	2.09436e-13	0.524287	0.3	0.205
Actg1	2.35499e-13	0.432445	0.274	0.177
Morf4l1	2.35547e-13	0.481401	0.26	0.17
Mrfap1	2.66366e-13	0.502454	0.397	0.301
Anapc11	3.63407e-13	0.495401	0.352	0.251
Atxn1	3.88959e-13	0.418727	0.171	0.097
Arf4	3.98603e-13	0.489701	0.317	0.223
Pgpep1	4.013e-13	0.401939	0.146	0.078
Tpcn1	4.78844e-13	0.481581	0.216	0.131
Ap2m1	5.39067e-13	0.489365	0.269	0.179
Psmb2	6.39532e-13	0.549447	0.349	0.254
Kctd1	6.59352e-13	0.447267	0.165	0.092
S100a6	7.27271e-13	0.465619	0.409	0.311
Igsf3	7.42625e-13	0.290855	0.1	0.047
Ddx39b	7.62497e-13	0.482255	0.303	0.211
Zfp36l1	8.43013e-13	0.47372	0.43	0.327
Ttc28	8.81631e-13	0.403697	0.185	0.108
Psme1	1.12291e-12	0.42905	0.161	0.091
Gpx4	1.27963e-12	0.47828	0.422	0.318
Dars	1.33528e-12	0.5021	0.224	0.143
Nedd4	1.45327e-12	0.518676	0.454	0.368
Klhl7	1.48747e-12	0.330024	0.119	0.06
Atp5g2	1.5325e-12	0.426055	0.181	0.108
Tmem258	1.61839e-12	0.491786	0.29	0.199
Pigp	1.63462e-12	0.561127	0.235	0.154
Ampd3	1.67407e-12	0.427697	0.13	0.068
Malat1	1.7467e-12	0.459762	0.999	0.996
Ptprs	1.83656e-12	0.479686	0.35	0.255
Pkig	2.28147e-12	0.554138	0.225	0.146
Polr1d	2.60326e-12	0.462733	0.218	0.137
Atp6v1g1	2.72872e-12	0.511017	0.369	0.276
Gabarap	2.88699e-12	0.416871	0.527	0.438
Nek6	3.22095e-12	0.35099	0.118	0.06
Acp1	3.4004e-12	0.404285	0.195	0.116
Ubb	4.07521e-12	0.576911	0.674	0.621
Ubl5	4.3963e-12	0.448376	0.454	0.357
Cacybp	4.46751e-12	0.64557	0.254	0.172
Hnrnph2	4.87932e-12	0.324957	0.166	0.095
Rab11fip2	5.26629e-12	0.371648	0.181	0.107
Cnrip1	5.85064e-12	0.395445	0.159	0.091
Cetn3	6.00254e-12	0.495087	0.289	0.201
Pfn1	6.06628e-12	0.487175	0.487	0.398
Ube2n	6.46769e-12	0.363784	0.179	0.106
Eif1b	6.73327e-12	0.605416	0.434	0.341
Bcas2	7.79423e-12	0.493694	0.235	0.154
2310022B05Rik	8.19381e-12	0.40863	0.57	0.49
Tra2b	8.5328e-12	0.42356	0.247	0.163
Itm2b	1.12996e-11	0.354193	0.808	0.809
Emg1	1.25669e-11	0.569256	0.206	0.133
Uqcc2	1.2973e-11	0.489298	0.389	0.301
Ccni	1.30615e-11	0.380856	0.2	0.125
Pdlim4	1.32241e-11	0.566412	0.257	0.178
Psme2	1.46377e-11	0.403256	0.125	0.067
Nsg1	1.51177e-11	0.336754	0.147	0.082
Eif1	1.99649e-11	0.41683	0.751	0.69
Hint1	2.36396e-11	0.441991	0.523	0.441
Paip2	2.47806e-11	0.437805	0.368	0.274
Set	2.68944e-11	0.425549	0.251	0.169
Jam3	2.73695e-11	0.325723	0.139	0.077
Bri3	2.83841e-11	0.47858	0.216	0.139
Stard3nl	3.21317e-11	0.425822	0.16	0.094
Rab34	3.38189e-11	0.410298	0.236	0.154
Col9a3	3.50308e-11	0.315737	0.155	0.088
Fbrsl1	3.58442e-11	0.463944	0.285	0.2
Ccdc136	4.07633e-11	0.409487	0.137	0.077
Unc119	4.3406e-11	0.468109	0.117	0.062
Pitpnm2	5.23993e-11	0.321265	0.123	0.066
Srsf2	6.52136e-11	0.357986	0.349	0.257
Gstp1	6.65796e-11	0.55611	0.195	0.124
Psph	6.94635e-11	0.441832	0.368	0.279
Polr2f	7.47721e-11	0.460288	0.301	0.219
Fkbp3	7.54626e-11	0.486711	0.384	0.294
Tcf3	7.60571e-11	0.340328	0.143	0.081
Dpm3	7.63758e-11	0.454376	0.307	0.223
Smim14	7.6732e-11	0.476463	0.274	0.194
Tceal8	8.02578e-11	0.584191	0.27	0.191
Sfxn1	8.66894e-11	0.478035	0.386	0.301
Rhoc	8.7649e-11	0.431117	0.164	0.098
Eif3h	1.02294e-10	0.580973	0.296	0.215
Swi5	1.0588e-10	0.47486	0.385	0.3
Eef2	1.08996e-10	0.464481	0.453	0.376
Dpm1	1.25864e-10	0.387141	0.129	0.072
Tma7	1.27078e-10	0.390804	0.295	0.209
Csmd1	1.30101e-10	0.332251	0.14	0.078
Myef2	1.35086e-10	0.320326	0.117	0.063
Jakmip1	1.54409e-10	0.284128	0.112	0.059
Arf5	1.56998e-10	0.425994	0.355	0.268
Cbx3	1.61259e-10	0.637256	0.242	0.166
Ran	1.77563e-10	0.532641	0.249	0.173
Hnrnpk	1.96269e-10	0.481208	0.481	0.402
Srsf5	2.17063e-10	0.410225	0.403	0.318
Psma5	2.18401e-10	0.446747	0.232	0.158
Asf1a	2.38119e-10	0.388411	0.159	0.096
Prdx2	2.78361e-10	0.438038	0.519	0.451
Supt4a	2.83874e-10	0.503118	0.166	0.103
Tceal3	2.90943e-10	0.396628	0.192	0.122
Pcca	3.43428e-10	0.317256	0.154	0.091
Lamtor2	3.69714e-10	0.522328	0.32	0.238
Abhd14a	3.96939e-10	0.412279	0.168	0.104
Hsp90ab1	4.57851e-10	0.281732	0.666	0.609
S100a16	4.65582e-10	0.392565	0.653	0.598
Zcchc18	6.38123e-10	0.441191	0.335	0.252
Proca1	6.86619e-10	0.385969	0.106	0.057
Ssr3	7.0211e-10	0.467433	0.387	0.311
Scg5	7.36895e-10	0.420584	0.212	0.142
Ppp2r2a	7.50095e-10	0.423998	0.19	0.122
Lsm5	7.77862e-10	0.367853	0.108	0.058
Rheb	8.17625e-10	0.493194	0.346	0.264
Asphd2	9.00423e-10	0.373598	0.136	0.079
Thbs4	9.22292e-10	0.193321	0.122	0.067
Trappc6a	1.27045e-09	0.416842	0.109	0.06
Npdc1	1.34194e-09	0.325693	0.32	0.236
S100a10	1.37049e-09	0.43521	0.238	0.165
Pcnp	1.44045e-09	0.47192	0.192	0.127
Pcsk6	1.69064e-09	0.376172	0.155	0.095
Glo1	1.79902e-09	0.545679	0.336	0.262
Kat6b	1.98913e-09	0.316677	0.145	0.086
Tomm7	2.14095e-09	0.4913	0.437	0.364
Ramp2	2.87156e-09	0.415132	0.191	0.126
Eif3i	2.92952e-09	0.387646	0.271	0.194
Eif3f	2.98955e-09	0.476684	0.335	0.256
Smim11	3.37516e-09	0.478335	0.251	0.179
Zfand6	3.54352e-09	0.414121	0.269	0.193
Atxn7l3b	3.57805e-09	0.35025	0.552	0.478
Rnf187	3.80729e-09	0.399213	0.314	0.237
Fubp1	4.0139e-09	0.453884	0.217	0.15
D030056L22Rik	4.29941e-09	0.33129	0.103	0.057
Hspd1	4.4191e-09	0.41898	0.238	0.168
Igf1r	4.59464e-09	0.382112	0.155	0.095
Llph	4.63266e-09	0.385701	0.137	0.082
Slc1a3	4.9218e-09	0.241509	0.941	0.926
Eef1e1	5.22764e-09	0.373603	0.115	0.065
Gpx8	5.92405e-09	0.639049	0.171	0.11
Srsf3	6.23529e-09	0.374759	0.307	0.233
Ywhae	6.28108e-09	0.350579	0.69	0.654
Itm2c	6.37323e-09	0.331316	0.672	0.653
Rnf7	7.36143e-09	0.376227	0.293	0.216
Gtf2h5	7.98832e-09	0.510181	0.313	0.241
Akr1a1	8.25158e-09	0.450104	0.315	0.243
Phactr1	8.42468e-09	0.46142	0.294	0.219
Znhit3	8.87753e-09	0.410582	0.109	0.062
Rnf5	8.99795e-09	0.383761	0.34	0.259
Dnajc9	9.4604e-09	0.456225	0.14	0.086
Tomm40	1.01551e-08	0.375712	0.187	0.124
Hsbp1	1.02109e-08	0.443053	0.516	0.45
Zdhhc20	1.06041e-08	0.256781	0.147	0.09
Cstb	1.15065e-08	0.507217	0.238	0.173
Btf3l4	1.15944e-08	0.259435	0.108	0.061
Tspan6	1.2475e-08	0.380498	0.118	0.069
Tmpo	1.25198e-08	0.206789	0.106	0.058
Anxa7	1.2775e-08	0.341092	0.12	0.07
Paqr6	1.29168e-08	0.393628	0.175	0.113
Fndc3a	1.29179e-08	0.289499	0.108	0.06
Prmt1	1.33674e-08	0.549209	0.118	0.069
Ube2d2a	1.39971e-08	0.423291	0.232	0.165
Robo2	1.44712e-08	0.248531	0.127	0.074
Celsr1	1.45456e-08	0.255336	0.106	0.059
Mllt3	1.53697e-08	0.320727	0.108	0.061
Cox6b2	1.67659e-08	0.371837	0.108	0.061
Mpv17	1.73153e-08	0.392806	0.251	0.181
Chchd7	1.77754e-08	0.248092	0.135	0.081
Txn1	1.81989e-08	0.411499	0.366	0.291
Chchd6	1.90745e-08	0.384036	0.135	0.082
Pomp	1.90872e-08	0.396404	0.352	0.275
Hdac3	2.02662e-08	0.331432	0.19	0.127
Atp6v1f	2.08755e-08	0.411005	0.405	0.329
Cttnbp2	2.22847e-08	0.256476	0.155	0.096
Bbx	2.326e-08	0.305554	0.118	0.069
Gclc	2.51094e-08	0.292506	0.121	0.071
Cirbp	2.57402e-08	0.381878	0.247	0.176
Setbp1	2.64726e-08	0.366369	0.12	0.071
Nme1	2.70162e-08	0.478583	0.314	0.244
Ostc	2.88375e-08	0.385915	0.22	0.155
Nudt21	3.1242e-08	0.266085	0.107	0.061
Bola2	3.29539e-08	0.430421	0.279	0.211
Srp9	3.3421e-08	0.367544	0.2	0.137
Cct5	3.34668e-08	0.40962	0.204	0.141
Psma3	3.43457e-08	0.424257	0.246	0.179
Rab14	3.46794e-08	0.356423	0.443	0.376
Hspa2	3.53586e-08	0.374574	0.349	0.273
Bhlhb9	3.7385e-08	0.23707	0.121	0.072
Ddah1	3.86818e-08	0.320524	0.592	0.535
Dkk3	4.19631e-08	0.349579	0.363	0.293
Ap3s1	4.22316e-08	0.352383	0.146	0.092
Coro2b	4.59806e-08	0.475174	0.191	0.132
Copz2	4.92158e-08	0.363218	0.117	0.069
Cdc26	4.94297e-08	0.33403	0.133	0.082
Cdk2ap2	5.25521e-08	0.347125	0.195	0.133
Pax6	5.35893e-08	0.400572	0.253	0.185
Srsf7	5.3752e-08	0.374684	0.219	0.154
Pcna	5.67251e-08	0.287858	0.113	0.066
Sec61b	6.14835e-08	0.461109	0.297	0.231
Polr2d	6.26773e-08	0.348612	0.135	0.084
Dpy30	7.63702e-08	0.4027	0.166	0.11
2610001J05Rik	7.7011e-08	0.421589	0.198	0.138
Galnt16	8.23989e-08	0.265213	0.154	0.097
Ddx5	8.35411e-08	0.365259	0.546	0.493
Gabarapl2	8.5309e-08	0.392558	0.296	0.226
Samd8	9.55937e-08	0.294285	0.159	0.104
Hnrnpab	1.00046e-07	0.394341	0.199	0.138
Kif1a	1.02348e-07	0.355918	0.355	0.285
Eef1b2	1.08042e-07	0.525144	0.305	0.241
Nap1l5	1.09692e-07	0.461607	0.277	0.209
Fam216a	1.17811e-07	0.388072	0.146	0.094
Map1b	1.20033e-07	0.358205	0.244	0.177
Cox7a2l	1.22122e-07	0.349729	0.318	0.246
Adam23	1.34259e-07	0.269048	0.172	0.114
Rbm7	1.34497e-07	0.396603	0.152	0.1
Atp5l	1.43321e-07	0.394535	0.258	0.191
U2af1	1.7362e-07	0.432108	0.168	0.113
Dpm2	1.79929e-07	0.368762	0.156	0.103
Cdh2	1.80326e-07	0.380902	0.319	0.252
Nap1l1	1.8447e-07	0.330814	0.201	0.141
Bnip3l	1.90569e-07	0.373924	0.229	0.165
Cers4	2.04941e-07	0.341334	0.123	0.076
Tomm20	2.06162e-07	0.264729	0.174	0.116
Cnpy2	2.19694e-07	0.390662	0.271	0.205
Spg20	2.21504e-07	0.27319	0.12	0.073
Hypk	2.23571e-07	0.488372	0.165	0.111
Hexim1	2.23985e-07	0.388756	0.189	0.132
Nono	2.25162e-07	0.36607	0.139	0.089
Polr2l	2.45099e-07	0.401679	0.143	0.093
Phpt1	2.47193e-07	0.383691	0.369	0.297
Nfib	2.53323e-07	0.334808	0.553	0.502
Comt	2.62356e-07	0.299796	0.309	0.24
Brd8	2.64415e-07	0.298584	0.17	0.114
Luc7l	2.71648e-07	0.312951	0.147	0.095
Dynlrb1	2.89316e-07	0.373497	0.458	0.394
Pnrc1	3.08568e-07	0.33096	0.139	0.089
Uhrf2	3.34058e-07	0.228659	0.11	0.066
Zfp637	3.56305e-07	0.439541	0.14	0.093
Fkbp4	3.63015e-07	0.41029	0.229	0.169
Fgfbp3	3.64227e-07	0.327596	0.112	0.068
Cbr1	4.03447e-07	0.40804	0.205	0.147
Psip1	4.07301e-07	0.405998	0.344	0.276
Ogt	4.21649e-07	0.386185	0.329	0.261
Zmiz1	4.3742e-07	0.314601	0.225	0.163
Nhp2	4.74993e-07	0.414422	0.141	0.093
Hnrnph1	4.80716e-07	0.310853	0.241	0.178
Mycbp2	4.92938e-07	0.328946	0.266	0.2
Naa50	4.99519e-07	0.31855	0.142	0.093
Trnau1ap	5.27749e-07	0.339177	0.117	0.072
Crip2	5.56893e-07	0.332241	0.486	0.424
Sap18	5.81172e-07	0.359566	0.19	0.134
Epha5	5.86557e-07	0.376922	0.227	0.166
Anp32e	6.02634e-07	0.4184	0.231	0.171
Nxt2	6.55779e-07	0.390837	0.141	0.092
Gcsh	6.88317e-07	0.398502	0.285	0.224
Snrpc	7.22774e-07	0.266856	0.118	0.074
Gria2	7.91367e-07	0.366742	0.522	0.473
Ccdc80	8.16043e-07	0.460093	0.142	0.093
Dhrs1	8.93969e-07	0.35904	0.277	0.213
Eif3k	1.03944e-06	0.410813	0.265	0.207
Oxa1l	1.07912e-06	0.368164	0.141	0.094
Slc14a1	1.16212e-06	0.348949	0.305	0.241
Camk1	1.18493e-06	0.255653	0.13	0.083
Wtap	1.24551e-06	0.312539	0.12	0.077
Nt5c3b	1.32169e-06	0.295341	0.122	0.078
Edf1	1.36114e-06	0.31987	0.504	0.439
Snx3	1.43362e-06	0.356128	0.446	0.389
Pam	1.49311e-06	0.175442	0.156	0.105
Cct3	1.53213e-06	0.373683	0.236	0.178
Timm22	1.66797e-06	0.288015	0.111	0.07
Dusp1	1.67096e-06	0.632156	0.116	0.074
Gaa	1.69437e-06	0.365555	0.294	0.23
Adh5	1.74496e-06	0.424119	0.238	0.183
Dstn	1.79123e-06	0.361112	0.226	0.168
Puf60	1.85143e-06	0.388315	0.231	0.175
Sf3b5	1.92523e-06	0.42893	0.209	0.156
Cbfb	1.93835e-06	0.263755	0.116	0.073
Rsl24d1	1.98043e-06	0.309577	0.122	0.079
Psmb6	1.99868e-06	0.372868	0.414	0.356
Zwint	2.00831e-06	0.397254	0.224	0.17
Mcts1	2.02886e-06	0.27365	0.119	0.075
Hnrnpf	2.04535e-06	0.334768	0.184	0.13
H2afy	2.05855e-06	0.326596	0.246	0.186
Bax	2.09404e-06	0.383932	0.239	0.18
G3bp1	2.15356e-06	0.342819	0.188	0.135
Nckap5	2.19089e-06	0.366426	0.171	0.119
Thap3	2.2949e-06	0.303544	0.157	0.107
Med10	2.4579e-06	0.307033	0.128	0.084
Ergic3	2.46562e-06	0.384178	0.307	0.247
Snrpd3	2.50522e-06	0.412365	0.242	0.189
Ube2d3	2.52314e-06	0.369845	0.287	0.228
Cd164	2.56973e-06	0.303301	0.239	0.18
Dab1	2.67267e-06	0.213284	0.394	0.321
Zfp414	2.76383e-06	0.292686	0.107	0.067
Lage3	2.84156e-06	0.375396	0.162	0.114
Zfp931	2.94073e-06	0.24145	0.122	0.079
Pla2g16	3.22864e-06	0.310363	0.298	0.234
Hsd17b10	3.30497e-06	0.387192	0.236	0.18
Huwe1	3.31255e-06	0.220879	0.181	0.128
Mbtd1	3.3305e-06	0.27853	0.115	0.072
Thyn1	3.38093e-06	0.245012	0.123	0.08
Tmem80	3.43923e-06	0.283244	0.152	0.104
Rbm4b	3.47259e-06	0.340926	0.141	0.096
1500011B03Rik	3.65646e-06	0.284916	0.128	0.084
Eif4g2	3.75328e-06	0.318389	0.435	0.382
Prex2	3.80228e-06	0.273198	0.512	0.451
Msi2	3.81968e-06	0.317375	0.518	0.463
Luc7l3	4.10797e-06	0.328911	0.434	0.374
Prr13	4.1283e-06	0.379927	0.221	0.166
Mdk	4.42745e-06	0.447076	0.394	0.342
Rbm39	4.51986e-06	0.258819	0.615	0.566
D8Ertd738e	4.65198e-06	0.327736	0.463	0.406
Pgam1	4.69189e-06	0.236543	0.171	0.121
Chtop	4.8065e-06	0.279033	0.188	0.135
Ube2v2	5.16625e-06	0.286315	0.112	0.072
Maf1	5.2474e-06	0.309644	0.212	0.157
Eif6	5.37059e-06	0.34391	0.167	0.118
Padi2	5.42086e-06	0.291015	0.239	0.179
Ttc8	5.49975e-06	0.220527	0.1	0.062
Ssr1	5.50808e-06	0.305653	0.268	0.208
Arl2bp	5.72691e-06	0.34379	0.32	0.259
Ube2j2	6.02807e-06	0.318241	0.107	0.068
Gpm6b	6.12934e-06	0.1936	0.909	0.886
Tspan13	6.18657e-06	0.235177	0.145	0.098
C1d	6.41012e-06	0.413397	0.188	0.139
Ino80d	6.60301e-06	0.244275	0.106	0.067
Tbca	6.92189e-06	0.391306	0.245	0.192
Fez1	6.94109e-06	0.396655	0.408	0.365
Sf3b4	7.18525e-06	0.259336	0.108	0.069
Plekhj1	7.328e-06	0.371661	0.182	0.133
Cfl2	8.20254e-06	0.303102	0.215	0.161
Wrb	8.31762e-06	0.285016	0.117	0.077
Atp13a2	8.35089e-06	0.334524	0.1	0.064
Tia1	8.37079e-06	0.268977	0.217	0.163
Sox8	8.88565e-06	0.341656	0.172	0.124
Mpst	8.9074e-06	0.406717	0.118	0.078
Ahsa1	9.05243e-06	0.342688	0.162	0.115
Clock	9.08135e-06	0.245652	0.102	0.065
Usp9x	9.24915e-06	0.196018	0.112	0.073
Stx5a	9.80818e-06	0.210119	0.133	0.089
Impact	9.91442e-06	0.358811	0.217	0.165
Phb	1.0254e-05	0.305222	0.152	0.107
Eid1	1.03647e-05	0.33168	0.204	0.152
Ssbp2	1.04966e-05	0.280559	0.206	0.152
Tsen34	1.07708e-05	0.340119	0.231	0.179
Psma4	1.08165e-05	0.335408	0.248	0.195
Sdcbp	1.11061e-05	0.458546	0.255	0.2
Son	1.13664e-05	0.159472	0.783	0.762
Bloc1s1	1.16207e-05	0.293609	0.201	0.149
Iscu	1.16422e-05	0.360912	0.229	0.176
Acot2	1.16679e-05	0.210285	0.116	0.076
Akap8	1.20179e-05	0.160147	0.119	0.078
Elp5	1.204e-05	0.242313	0.136	0.092
Rraga	1.24243e-05	0.379582	0.164	0.117
Zfp512	1.27371e-05	0.208992	0.107	0.068
Srsf1	1.29967e-05	0.269059	0.202	0.15
Sox5	1.30832e-05	0.267311	0.222	0.169
Eif4a1	1.39901e-05	0.360387	0.247	0.194
Cdkn1b	1.48318e-05	0.277456	0.241	0.186
Rab24	1.50067e-05	0.222255	0.214	0.159
Sarnp	1.56249e-05	0.336479	0.184	0.135
Ring1	1.56804e-05	0.168411	0.1	0.063
Ndufb4	1.58978e-05	0.330662	0.319	0.262
Rab18	1.59731e-05	0.30646	0.26	0.206
Dtx3	1.59837e-05	0.236901	0.276	0.217
Dtd1	1.63955e-05	0.233216	0.109	0.071
Banf1	1.67753e-05	0.313513	0.227	0.174
Map1lc3a	1.72211e-05	0.318487	0.352	0.295
Tpst2	1.73762e-05	0.316472	0.122	0.082
Ppid	1.80315e-05	0.248423	0.138	0.095
Pgls	1.8138e-05	0.312499	0.182	0.134
Cdc42	1.82407e-05	0.262415	0.433	0.377
Irf3	1.83621e-05	0.289795	0.12	0.08
Use1	1.84074e-05	0.312132	0.258	0.203
Adi1	1.86081e-05	0.218085	0.109	0.071
Gramd4	1.90835e-05	0.196025	0.101	0.064
Dynll1	1.99311e-05	0.313108	0.544	0.489
Mthfd2l	1.99892e-05	0.311153	0.147	0.104
BC005561	2.02934e-05	0.313598	0.158	0.112
Naaa	2.04567e-05	0.379013	0.427	0.388
Ddx18	2.13891e-05	0.338637	0.112	0.075
Fkbp9	2.28335e-05	0.280692	0.158	0.113
Rbbp9	2.28775e-05	0.298522	0.152	0.108
Nudc	2.30566e-05	0.248454	0.215	0.161
Ptov1	2.3092e-05	0.310998	0.368	0.313
Tm7sf3	2.31082e-05	0.332783	0.201	0.153
Gprasp1	2.31636e-05	0.216328	0.146	0.102
U2af2	2.38071e-05	0.269089	0.125	0.085
Epha4	2.5239e-05	0.256922	0.126	0.085
Cops8	2.68824e-05	0.299851	0.154	0.11
Kif3a	2.71352e-05	0.324395	0.172	0.127
Dnajb6	2.7168e-05	0.230754	0.169	0.122
Nrbp2	2.81491e-05	0.294332	0.14	0.098
Ccs	2.9924e-05	0.285747	0.156	0.112
Foxg1	3.01369e-05	0.310804	0.2	0.153
Trim35	3.05809e-05	0.263969	0.146	0.102
0610037L13Rik	3.07065e-05	0.259607	0.148	0.105
Mien1	3.34106e-05	0.532724	0.325	0.268
Ssr4	3.43505e-05	0.301348	0.246	0.192
Pja1	3.52559e-05	0.258386	0.128	0.088
Tvp23b	3.58588e-05	0.283273	0.175	0.128
Klhl9	3.6048e-05	0.271945	0.181	0.134
Atat1	3.61965e-05	0.214355	0.131	0.09
Usp22	3.72798e-05	0.270667	0.147	0.104
Snhg6	3.95912e-05	0.300684	0.109	0.073
Sri	4.05239e-05	0.338084	0.226	0.178
Glod4	4.09133e-05	0.225752	0.129	0.089
Ebna1bp2	4.10224e-05	0.354772	0.15	0.108
Prpf8	4.3049e-05	0.22696	0.145	0.102
Azin1	4.39307e-05	0.299451	0.232	0.181
Sub1	4.41812e-05	0.297012	0.528	0.48
Dnajb4	4.59101e-05	0.162808	0.145	0.102
Dad1	4.76051e-05	0.382772	0.432	0.384
Hs2st1	4.80127e-05	0.326212	0.121	0.083
Scrn1	4.83452e-05	0.224251	0.126	0.087
Sssca1	4.88316e-05	0.265701	0.129	0.089
Scand1	4.98118e-05	0.355895	0.255	0.207
Snrpa	5.09852e-05	0.22364	0.129	0.089
Myl12a	5.12875e-05	0.34552	0.15	0.109
Aprt	5.31728e-05	0.314241	0.12	0.083
Lmcd1	5.3664e-05	0.246461	0.139	0.098
Cox14	5.50408e-05	0.30876	0.415	0.369
Dlgap4	5.5426e-05	0.279671	0.145	0.104
Fam19a5	5.87393e-05	0.224587	0.236	0.182
Fundc2	5.92129e-05	0.26913	0.147	0.105
Zscan26	6.0527e-05	0.223266	0.15	0.108
Mtfr1l	6.22142e-05	0.291498	0.199	0.152
Psmd14	6.54296e-05	0.324458	0.174	0.131
Pabpc1	6.71044e-05	0.361717	0.347	0.295
Atp6v0e2	6.72859e-05	0.2736	0.257	0.207
Med21	7.05415e-05	0.230463	0.136	0.096
Wdr1	7.34198e-05	0.352886	0.209	0.164
Lsm1	7.34666e-05	0.294317	0.119	0.083
Rnps1	7.54695e-05	0.16496	0.107	0.072
Prmt2	7.68083e-05	0.288886	0.127	0.089
Cuta	7.68454e-05	0.28033	0.294	0.242
Trappc1	7.77866e-05	0.328381	0.157	0.116
Ubald1	7.91658e-05	0.251433	0.106	0.071
Arntl	8.15412e-05	0.282016	0.118	0.081
Ddit4	8.20174e-05	0.204822	0.202	0.154
Smu1	8.31629e-05	0.229082	0.147	0.106
Phf5a	8.32956e-05	0.30812	0.149	0.109
Cpsf6	8.70582e-05	0.268081	0.142	0.103
Vps29	8.90917e-05	0.282469	0.257	0.207
Matr3	9.01535e-05	0.287551	0.297	0.246
Ssna1	9.36533e-05	0.284493	0.156	0.114
Sae1	9.55012e-05	0.270169	0.113	0.078
Fam92a	9.62924e-05	0.286029	0.115	0.079
Snrpb	9.67382e-05	0.319243	0.237	0.189
Apex1	0.000100457	0.283393	0.108	0.074
Acat2	0.000101982	0.337811	0.152	0.112
Dph3	0.0001026	0.311128	0.152	0.113
Lamtor4	0.000104485	0.277155	0.253	0.203
Tusc2	0.000106138	0.312209	0.119	0.084
Naa10	0.000110694	0.193049	0.1	0.067
Psmb3	0.000112594	0.486301	0.3	0.252
Pole4	0.000116199	0.306709	0.185	0.14
C1qbp	0.000118866	0.373529	0.18	0.137
Atp6v0e	0.000120696	0.272301	0.436	0.392
Plgrkt	0.000123124	0.213729	0.113	0.078
Pdia4	0.000123826	0.313339	0.227	0.181
Scamp1	0.00012415	0.252223	0.192	0.147
Josd2	0.00012461	0.27555	0.119	0.083
Apopt1	0.000126664	0.266637	0.133	0.095
Chrac1	0.00012705	0.35412	0.117	0.082
Xbp1	0.000130506	0.28418	0.139	0.1
Clpb	0.000132777	0.274409	0.102	0.07
Stx16	0.000134103	0.193528	0.147	0.106
Ngdn	0.000134474	0.272237	0.112	0.078
Dpysl2	0.000136277	0.372889	0.349	0.3
St13	0.00014408	0.310362	0.396	0.351
Vapa	0.000146225	0.35535	0.319	0.274
Cct8	0.000147754	0.303978	0.194	0.15
Anapc16	0.000148852	0.308798	0.25	0.201
Lama2	0.000149919	0.284355	0.182	0.137
Praf2	0.000153175	0.244449	0.108	0.074
Cdk17	0.000153845	0.198599	0.106	0.072
Magoh	0.000158736	0.296522	0.111	0.078
Pcbd2	0.000162853	0.290386	0.152	0.113
Aurkaip1	0.000163556	0.375468	0.253	0.21
B2m	0.000164868	0.289659	0.349	0.302
Hmgn3	0.000168132	0.326667	0.473	0.435
Clip4	0.000169833	0.229021	0.107	0.073
Tcf7l2	0.000171182	0.263281	0.235	0.188
Tle4	0.000171238	0.309217	0.229	0.184
Snrpa1	0.000177928	0.335926	0.121	0.087
Pias2	0.000178315	0.237426	0.1	0.068
Mapre1	0.000181088	0.319738	0.303	0.255
Hnrnpdl	0.000184328	0.348894	0.284	0.24
Sbds	0.000185156	0.256065	0.226	0.18
Tmem147	0.000186168	0.273745	0.259	0.213
Casc4	0.000189171	0.275887	0.241	0.193
Hdgf	0.000189901	0.322134	0.289	0.244
Tbc1d17	0.000190408	0.153543	0.103	0.07
Prpf39	0.000190524	0.201018	0.103	0.071
Tmem9	0.000193188	0.250663	0.186	0.142
Arglu1	0.000194555	0.22601	0.35	0.297
Clns1a	0.000194757	0.304598	0.146	0.109
Ccdc124	0.000201022	0.34218	0.19	0.149
Anapc5	0.000201246	0.238104	0.143	0.104
Kdm6b	0.000210573	0.183871	0.108	0.075
Kcnq1ot1	0.000211107	0.992604	0.156	0.119
Elof1	0.000213816	0.260755	0.176	0.134
B230118H07Rik	0.000218266	0.289997	0.159	0.119
Pde6d	0.000225702	0.32442	0.175	0.134
Hspb8	0.000230403	0.326816	0.189	0.147
Slc35a4	0.000231546	0.270321	0.136	0.099
Rhoa	0.000234881	0.24135	0.339	0.29
Kcnn2	0.000242276	0.217919	0.368	0.314
Mysm1	0.000246053	0.162132	0.111	0.077
2310011J03Rik	0.000257659	0.17327	0.152	0.111
Fkbp1a	0.000261505	0.233346	0.329	0.278
Tmed9	0.000261882	0.307309	0.222	0.177
Stmn3	0.000267903	0.241871	0.14	0.101
Morn2	0.000273954	0.259068	0.141	0.103
Polr2c	0.000295247	0.263024	0.137	0.1
Fbxl5	0.000297975	0.228369	0.119	0.085
Calm2	0.000299549	0.152793	0.499	0.442
Zfp260	0.000306613	0.180883	0.119	0.084
Ilkap	0.000307854	0.337534	0.118	0.085
Pfdn5	0.000313186	0.308045	0.474	0.436
Wdr18	0.000315744	0.25321	0.111	0.079
Lbh	0.000319396	0.231728	0.148	0.11
Fam133b	0.000319896	0.330955	0.187	0.146
Acad8	0.000321107	0.26811	0.1	0.069
Ccser2	0.000325174	0.203548	0.192	0.149
Dnajc19	0.000326736	0.355655	0.218	0.178
Bad	0.000355934	0.340703	0.158	0.121
Fam229b	0.000359817	0.246048	0.106	0.074
Cpne3	0.000360266	0.318783	0.202	0.161
Wdr6	0.000367847	0.200754	0.102	0.071
Tmem184c	0.000377955	0.32075	0.182	0.144
Sox6	0.000379335	0.257349	0.2	0.157
Lsm6	0.000384444	0.400403	0.279	0.237
Rap1a	0.000389078	0.322003	0.16	0.123
Ap1m1	0.000389399	0.174625	0.108	0.076
Nabp2	0.000400929	0.312494	0.158	0.12
Mfap1b	0.000408927	0.194205	0.117	0.083
Cops5	0.000422601	0.253717	0.159	0.121
Ngrn	0.000425072	0.232492	0.108	0.076
1810022K09Rik	0.000459978	0.318008	0.162	0.125
Gemin7	0.000469107	0.238419	0.13	0.096
Mapre2	0.000470187	0.251524	0.286	0.24
Faim	0.000481144	0.268905	0.109	0.078
Psmd9	0.000482566	0.258224	0.121	0.088
Ppp1r11	0.00050177	0.297196	0.189	0.149
Ewsr1	0.000505191	0.264022	0.225	0.182
Sdhaf1	0.000507937	0.270991	0.103	0.073
Bhlhe41	0.000518283	0.3394	0.185	0.145
Rundc3a	0.000520711	0.166357	0.119	0.085
Txndc17	0.000522757	0.395062	0.189	0.152
Eny2	0.000529478	0.306984	0.167	0.131
Ntan1	0.000541087	0.349551	0.179	0.141
BC031181	0.000553707	0.298199	0.368	0.327
Blmh	0.000557137	0.183245	0.117	0.084
Cnep1r1	0.000559422	0.20104	0.12	0.087
Tmem222	0.000565679	0.205784	0.156	0.118
Stoml2	0.000577368	0.300121	0.161	0.125
Ctdsp1	0.000585347	0.20535	0.126	0.092
Phlda1	0.000590185	0.241606	0.105	0.074
Caml	0.00059035	0.220151	0.148	0.112
Taldo1	0.00059115	0.321778	0.25	0.211
Vdac3	0.000601175	0.252809	0.199	0.158
Agrn	0.000611098	0.184582	0.132	0.097
Psmb1	0.000614246	0.281959	0.417	0.382
Gpbp1	0.000616909	0.285164	0.156	0.12
Araf	0.000624853	0.240753	0.21	0.168
H1f0	0.000634619	0.287872	0.278	0.235
Wdr61	0.000657046	0.212605	0.146	0.11
Klhl5	0.000674317	0.265275	0.235	0.193
Ssbp1	0.000694333	0.227049	0.139	0.105
Wdr89	0.000713036	0.326753	0.234	0.194
Serpinb6a	0.00073207	0.201939	0.131	0.098
Timm13	0.000748065	0.296872	0.4	0.365
Blvrb	0.000748245	0.253888	0.127	0.094
Tra2a	0.000753483	0.231809	0.216	0.174
Eif3g	0.000765817	0.253004	0.177	0.14
Sf3b1	0.000766703	0.275404	0.28	0.237
Prelid1	0.000787489	0.135988	0.111	0.079
Pam16	0.000800037	0.248336	0.126	0.093
Ptges3	0.000806737	0.166604	0.258	0.21
Syn2	0.000809628	0.291248	0.191	0.155
Plekho2	0.000814067	0.150317	0.113	0.081
Bzw1	0.000820732	0.297201	0.191	0.155
Fundc1	0.000823174	0.263952	0.138	0.105
Hnrnpul1	0.000848672	0.191297	0.151	0.116
Fdps	0.000849327	0.240116	0.156	0.119
Psmb5	0.000858438	0.248734	0.205	0.164
Emx2os	0.000870313	0.275306	0.101	0.073
Akirin2	0.000874106	0.295765	0.15	0.116
Ifi27	0.000877769	0.351114	0.212	0.176
Hdac2	0.000884376	0.235407	0.105	0.075
Gnai3	0.00091343	0.211015	0.14	0.106
Spock2	0.000917576	0.163193	0.107	0.076
Ift57	0.000923799	0.263136	0.141	0.108
Lyrm2	0.000967591	0.177324	0.117	0.085
Gldc	0.000970706	0.274605	0.33	0.289
Eif3e	0.000984029	0.260002	0.141	0.108
Znrd1	0.000989904	0.30435	0.11	0.081
Tpd52l2	0.000990499	0.248452	0.219	0.181
Ccdc12	0.000994487	0.289953	0.162	0.128
Mro	0.000996193	0.228861	0.188	0.149
Hebp1	0.00100087	0.257931	0.123	0.092
Dhrs4	0.00102945	0.225531	0.126	0.093
Rsu1	0.00107135	0.260648	0.159	0.123
Cnot7	0.00109609	0.242768	0.11	0.08
Tonsl	0.00109953	0.344455	0.26	0.225
Rlbp1	0.0011077	0.257499	0.218	0.177
Rbbp4	0.00111415	0.200473	0.201	0.161
Tmed1	0.00113112	0.2588	0.125	0.094
Kdm5b	0.00113498	0.221642	0.167	0.13
1110051M20Rik	0.0011412	0.121466	0.168	0.13
Prmt5	0.00114548	0.235967	0.105	0.076
Pisd	0.00116096	0.266301	0.194	0.155
Cby1	0.00117763	0.269295	0.165	0.13
Sft2d2	0.00121135	0.286058	0.113	0.084
Coa3	0.00122935	0.296868	0.273	0.231
Hdac1	0.00126018	0.176393	0.115	0.084
Ppt1	0.00126043	0.209504	0.247	0.204
Pabpn1	0.00127744	0.185118	0.123	0.092
Gabra4	0.00129635	0.215369	0.146	0.111
Rtn1	0.00132522	0.232308	0.278	0.231
4632415L05Rik	0.00133379	0.23209	0.108	0.079
Nxf1	0.00136464	0.225953	0.251	0.209
Commd6	0.00139143	0.279069	0.253	0.211
Ywhah	0.00140854	0.283832	0.162	0.127
B4galt6	0.00143245	0.18049	0.131	0.099
Cdc123	0.0014366	0.230785	0.167	0.132
Eri3	0.00149569	0.128341	0.148	0.112
Emp2	0.0015452	0.288331	0.289	0.251
Romo1	0.00156531	0.228687	0.36	0.317
Tardbp	0.00156757	0.176782	0.17	0.134
Aimp1	0.00161521	0.263811	0.128	0.098
Anapc13	0.00171838	0.314035	0.372	0.335
Ilf2	0.00174356	0.232002	0.147	0.114
Ankra2	0.001744	0.27098	0.151	0.119
Nosip	0.00179256	0.186957	0.108	0.079
Sgip1	0.00180671	0.157608	0.236	0.193
Srrm2	0.00182727	0.227773	0.459	0.422
Rftn2	0.0018358	0.241526	0.295	0.253
Rab28	0.0018648	0.279244	0.152	0.12
Ech1	0.00193308	0.251899	0.304	0.265
Actr3	0.00194283	0.280335	0.139	0.108
Tspyl4	0.00197687	0.188039	0.138	0.105
Gnl3l	0.00198697	0.171944	0.123	0.093
Chn1	0.00201934	0.181807	0.211	0.171
Cfdp1	0.00208514	0.215439	0.232	0.193
Bcas3	0.00210134	0.207066	0.109	0.08
Glrx3	0.00211154	0.317397	0.15	0.119
Dhx30	0.00217717	0.272612	0.164	0.129
Pnn	0.00221175	0.188911	0.249	0.21
Csnk1e	0.00223671	0.215886	0.116	0.087
Akr7a5	0.00227199	0.25383	0.129	0.099
Tsn	0.00227371	0.34689	0.264	0.231
Bet1	0.00229215	0.344707	0.127	0.099
Ift20	0.00233993	0.250448	0.212	0.174
Churc1	0.00247784	0.218188	0.149	0.117
1110032A03Rik	0.00248477	0.213129	0.126	0.096
Gtf2a2	0.00248579	0.220664	0.156	0.123
Rpp14	0.00249761	0.207655	0.127	0.097
Snx1	0.00255176	0.207282	0.132	0.102
Pdrg1	0.00255474	0.194894	0.125	0.095
Aamdc	0.0025997	0.286836	0.248	0.215
Eif4a3	0.00262254	0.276475	0.156	0.124
Neo1	0.00263774	0.191738	0.187	0.15
Slc50a1	0.0026855	0.157292	0.107	0.079
Rab11b	0.00269985	0.184267	0.246	0.205
Ncbp2	0.00270039	0.196237	0.122	0.093
Rbbp6	0.00286872	0.24217	0.228	0.193
1110059E24Rik	0.00287791	0.218064	0.103	0.077
Napa	0.00291508	0.273099	0.195	0.16
Nme7	0.00293636	0.18889	0.14	0.11
Tob1	0.00294208	0.220349	0.201	0.166
Nudt16l1	0.00296463	0.191639	0.135	0.104
Oxr1	0.00296496	0.19537	0.139	0.108
Ttc1	0.00298581	0.252458	0.158	0.126
Pex19	0.00300453	0.225975	0.14	0.109
Mpc1	0.00303484	0.254838	0.26	0.223
Sgta	0.00305157	0.273423	0.168	0.136
Chmp2b	0.00307174	0.288983	0.113	0.087
Capzb	0.00313724	0.210483	0.308	0.267
Tor1a	0.00313884	0.140116	0.102	0.075
Trappc4	0.00315261	0.217211	0.196	0.161
Clcn2	0.00323475	0.117541	0.105	0.077
Hivep3	0.0033014	0.238609	0.196	0.162
Rgs20	0.00335119	0.219229	0.437	0.393
Klhdc2	0.00338042	0.18708	0.121	0.093
Rbm25	0.00352099	0.187461	0.365	0.323
Ccdc32	0.00352906	0.148503	0.102	0.076
Polr2i	0.00355856	0.206108	0.2	0.165
Appl1	0.0035658	0.132329	0.119	0.09
Cops4	0.00358227	0.197776	0.165	0.132
Rexo2	0.00360865	0.275257	0.215	0.18
Flot1	0.00362442	0.191201	0.107	0.08
Hsph1	0.0037254	0.142867	0.123	0.094
Ssr2	0.00375241	0.207909	0.196	0.162
Uri1	0.00383734	0.224021	0.103	0.078
Atp6v1c1	0.00386383	0.180333	0.156	0.123
Brwd1	0.00399344	0.156696	0.133	0.103
Rgma	0.00401956	0.212331	0.307	0.263
Gamt	0.00404065	0.143256	0.112	0.085
Tbl1xr1	0.00405569	0.112584	0.127	0.097
Slc22a17	0.00408616	0.212496	0.374	0.342
Ift81	0.00409957	0.165796	0.102	0.076
2310009B15Rik	0.0041089	0.169303	0.108	0.081
Mtif2	0.00415077	0.116733	0.126	0.096
Fam174a	0.00417766	0.202876	0.151	0.12
Carhsp1	0.00418926	0.238898	0.162	0.131
Dnajc24	0.00419329	0.268329	0.139	0.11
Ccnh	0.00422519	0.264977	0.172	0.141
Snapin	0.00424225	0.225093	0.227	0.191
Arpc5	0.00424259	0.179419	0.162	0.13
Epm2aip1	0.00425192	0.121059	0.113	0.086
Slc13a3	0.00430397	0.165687	0.148	0.116
Ilf3	0.00431968	0.274557	0.126	0.098
Mapt	0.00437582	0.20559	0.296	0.256
Vbp1	0.00441172	0.154288	0.141	0.11
1110008P14Rik	0.0045548	0.395232	0.164	0.134
Ehmt1	0.00455548	0.1539	0.107	0.08
Prpsap1	0.00460765	0.233983	0.107	0.081
Sec22b	0.00463804	0.232316	0.129	0.101
Rab8a	0.00471567	0.181264	0.108	0.081
Esd	0.00483838	0.276674	0.162	0.133
Anp32b	0.00484645	0.20378	0.169	0.136
Fyn	0.00491429	0.190711	0.212	0.178
Cct4	0.00506006	0.223085	0.15	0.12
Calu	0.00506869	0.228716	0.175	0.142
Iqsec1	0.00511474	0.180384	0.177	0.144
Ncl	0.00519848	0.237065	0.369	0.333
Ccdc127	0.00523718	0.149864	0.154	0.122
Psmb7	0.0052739	0.216517	0.151	0.121
Psma7	0.00562834	0.172446	0.432	0.394
Pld3	0.0057075	0.155113	0.162	0.13
Abcb9	0.00574326	0.178575	0.14	0.111
Ctbp1	0.00576115	0.211037	0.219	0.186
Id4	0.00577529	0.169016	0.643	0.624
Sertad2	0.00584237	0.210101	0.125	0.097
Poldip3	0.00593922	0.115536	0.101	0.075
Dnajc8	0.00594386	0.29357	0.297	0.267
Ywhag	0.00607969	0.160205	0.179	0.146
Rnh1	0.00621185	0.201449	0.182	0.151
Tomm22	0.0062288	0.201812	0.219	0.186
Scfd1	0.00629115	0.163437	0.119	0.092
Ndfip2	0.00629883	0.241273	0.18	0.149
Ahi1	0.0065038	0.214553	0.277	0.242
Trim28	0.0065108	0.142501	0.107	0.081
Bsdc1	0.00651734	0.130355	0.102	0.077
Ppp1r35	0.00663871	0.225299	0.108	0.083
Snrpd1	0.00668027	0.218555	0.218	0.186
N4bp2l2	0.00671255	0.14308	0.184	0.152
R3hdm4	0.00676402	0.157256	0.129	0.101
Cflar	0.00684396	0.138821	0.109	0.083
Cbx5	0.00690637	0.196836	0.315	0.278
Sh3bgrl	0.00691078	0.211432	0.226	0.193
Ptp4a2	0.00694335	0.195808	0.247	0.214
Smdt1	0.00696021	0.215948	0.527	0.503
Strap	0.00701151	0.234754	0.162	0.134
Dnlz	0.00701814	0.204594	0.187	0.154
Pcmt1	0.00702678	0.238534	0.22	0.189
Pum1	0.00703202	0.141075	0.186	0.153
Diablo	0.00704703	0.238226	0.123	0.098
Tmem47	0.00712398	0.196741	0.656	0.67
Pfdn2	0.00715482	0.17985	0.191	0.159
Nr2e1	0.00717961	0.234278	0.267	0.235
Preb	0.00718083	0.261952	0.135	0.107
Tspan3	0.00718247	0.200711	0.638	0.647
Usp14	0.00718708	0.122668	0.103	0.078
Vgll4	0.00719928	0.269245	0.17	0.141
C130071C03Rik	0.00722984	0.162615	0.211	0.177
Slirp	0.00723105	0.24983	0.296	0.264
Sfpq	0.00723118	0.220169	0.217	0.185
Ergic1	0.00739617	0.132473	0.116	0.089
Rbck1	0.00745847	0.228501	0.102	0.079
Ccnt2	0.00773484	0.212067	0.172	0.142
Peg3	0.00776972	0.303943	0.149	0.123
Tsnax	0.0077951	0.175762	0.105	0.08
Abhd4	0.00793955	0.295327	0.257	0.227
Atf6b	0.00805537	0.191324	0.103	0.079
Ssbp3	0.00816063	0.222174	0.128	0.102
Denr	0.00816419	0.184711	0.167	0.138
Pdzd8	0.00828859	0.157599	0.115	0.089
Cox19	0.00832088	0.232147	0.107	0.083
Psmc4	0.00837272	0.284695	0.186	0.157
BC005624	0.00845126	0.143241	0.127	0.099
Phb2	0.00849093	0.312467	0.165	0.137
Dnaja1	0.00855973	0.237072	0.263	0.23
Immp1l	0.00857071	0.162196	0.191	0.16
Nr1h2	0.00860451	0.162607	0.109	0.084
Glyr1	0.00863417	0.163082	0.146	0.118
Nr2f2	0.00864522	0.121693	0.13	0.103
Usp24	0.00868785	0.122704	0.108	0.083
Tmem237	0.00870794	0.250032	0.109	0.085
Tmem38a	0.0087507	0.151249	0.119	0.093
Atf2	0.00875891	0.153193	0.115	0.089
Scoc	0.00877466	0.208543	0.164	0.135
Cdv3	0.00878476	0.214018	0.105	0.081
Pa2g4	0.00879583	0.24611	0.165	0.137
Haghl	0.00882821	0.142078	0.24	0.206
Lsm3	0.0089036	0.252039	0.1	0.077
Cd151	0.00891277	0.194791	0.146	0.118
Jtb	0.00904623	0.234115	0.263	0.231
Wsb1	0.00920598	0.142652	0.186	0.154
Mbd3	0.00942196	0.293389	0.169	0.142
Prkacb	0.0094289	0.129764	0.128	0.101
Akt1s1	0.00948344	0.154716	0.105	0.08
Foxo1	0.00949867	0.13866	0.196	0.164
Idnk	0.00950525	0.179507	0.1	0.077
Mettl9	0.0095381	0.166186	0.169	0.14
Tomm5	0.00959337	0.133289	0.165	0.134
Sec11a	0.00969859	0.238637	0.138	0.112
Pdcd10	0.009803	0.211918	0.155	0.126
Cops2	0.00981593	0.126279	0.11	0.085
Wbp1	0.00981954	0.180998	0.107	0.083
Ndufa7	0.00989961	0.202688	0.518	0.491

## Sheet: Cluster6
gene	p_val	avg_log2FC	pct.1	pct.2
Pltp	0	4.20999	0.783	0.038
Rarres2	0	3.98646	0.8	0.131
Tm4sf1	0	3.66456	0.682	0.006
Nudt4	0	3.57534	0.655	0.054
Enkur	0	3.33341	0.621	0.004
Cd24a	0	3.26121	0.603	0.005
Tppp3	0	3.255	0.645	0.037
1110017D15Rik	0	3.24073	0.586	0.01
Aebp1	0	3.19043	0.585	0.011
Foxj1	0	3.1475	0.597	0.005
Mia	0	3.10339	0.552	0.04
Acta2	0	2.91493	0.473	0.004
Ifitm3	0	2.78381	0.585	0.053
4933434E20Rik	0	2.76234	0.682	0.116
Spef2	0	2.74793	0.552	0.011
Tmem107	0	2.7331	0.617	0.048
Mns1	0	2.56989	0.538	0.016
1700007K13Rik	0	2.55292	0.528	0.011
Ascc1	0	2.54782	0.538	0.028
Crip1	0	2.52641	0.535	0.078
Anxa2	0	2.46426	0.531	0.032
Pcp4l1	0	2.45979	0.483	0.008
Riiad1	0	2.43956	0.575	0.048
Gm973	0	2.43665	0.617	0.134
Slc38a1	0	2.37606	0.644	0.068
Iqcg	0	2.37418	0.476	0.009
1500015O10Rik	0	2.35982	0.465	0.023
Spa17	0	2.26626	0.479	0.032
1700088E04Rik	0	2.20921	0.506	0.032
Lrrc23	0	2.20757	0.469	0.004
Tekt1	0	2.20024	0.459	0.006
Fhad1	0	2.13538	0.432	0.012
Kif9	0	2.13169	0.349	0.008
Lrrc51	0	2.10915	0.5	0.042
Elof1	0	2.09463	0.592	0.116
Ly6h	0	2.08903	0.51	0.058
Nme5	0	2.07326	0.477	0.029
Ppp1r36	0	2.07057	0.403	0.009
Drc1	0	2.0462	0.379	0.009
Csrp2	0	2.04451	0.43	0.004
St3gal6	0	2.02933	0.401	0.01
2410004P03Rik	0	2.02776	0.438	0.001
Chek2	0	2.02733	0.427	0.009
Atp1a1	0	2.02304	0.541	0.064
S100a11	0	2.01498	0.448	0.025
Rnase4	0	2.00536	0.43	0.005
Ttll3	0	1.97273	0.354	0.026
Hdc	0	1.95279	0.401	0.007
Hipk1	0	1.95025	0.507	0.077
Fhl1	0	1.90999	0.534	0.094
Wdr60	0	1.904	0.439	0.05
Tagln2	0	1.89482	0.39	0.01
Ahnak	0	1.86869	0.425	0.025
Nin	0	1.86596	0.401	0.025
Cetn4	0	1.82489	0.414	0.019
Synm	0	1.80764	0.359	0.009
Ubxn11	0	1.78783	0.349	0.013
Spint2	0	1.76986	0.361	0.006
Lgals3	0	1.76587	0.366	0.011
Bicc1	0	1.75653	0.344	0.017
Wdr78	0	1.75152	0.375	0.009
Anxa1	0	1.75063	0.338	0.001
Txnip	0	1.74838	0.401	0.036
Ccdc30	0	1.7386	0.335	0.008
Cp	0	1.73269	0.346	0.006
Adamts20	0	1.73102	0.341	0.026
Arvcf	0	1.71614	0.418	0.032
Npy	0	1.69364	0.272	0.015
Agpat4	0	1.6883	0.369	0.028
Spata24	0	1.67648	0.394	0.04
Crocc	0	1.6627	0.315	0.012
Spef1	0	1.66014	0.362	0.01
Elmod1	0	1.65816	0.328	0.022
Bace2	0	1.6567	0.359	0.004
Dgat2	0	1.65248	0.362	0.014
Nes	0	1.65079	0.308	0.005
Morn5	0	1.63776	0.348	0.007
Tmem108	0	1.62048	0.311	0.015
Ccdc39	0	1.61809	0.349	0.023
Plekha2	0	1.61752	0.33	0.008
Ift43	0	1.59536	0.399	0.044
Ttc25	0	1.57346	0.297	0.005
Kif6	0	1.57289	0.262	0.003
Rabl2	0	1.55735	0.337	0.022
Bbox1	0	1.54311	0.314	0.027
Ctsh	0	1.53012	0.301	0.005
Pih1d2	0	1.52653	0.341	0.008
Nuf2	0	1.50077	0.321	0.03
Tacc2	0	1.49364	0.324	0.015
6820408C15Rik	0	1.46909	0.303	0.003
Eno4	0	1.45277	0.255	0.001
Ccdc148	0	1.45198	0.27	0.017
Dnaic2	0	1.4394	0.294	0.006
Ulk4	0	1.39394	0.256	0.017
Ankrd44	0	1.37796	0.22	0.007
Ttc12	0	1.35305	0.28	0.011
Ttc30b	0	1.34536	0.306	0.026
Ift88	0	1.34097	0.269	0.02
Dnaja4	0	1.32289	0.331	0.029
Casc1	0	1.2756	0.235	0.004
Capg	0	1.27245	0.27	0.01
Iqcd	0	1.27224	0.199	0.006
Scnn1a	0	1.2587	0.239	0.002
Dcdc2a	0	1.241	0.265	0.015
Ccdc78	0	1.23459	0.201	0.01
Ccdc40	0	1.23223	0.246	0.001
Arhgdig	0	1.23018	0.282	0.015
Mycbp	0	1.21964	0.301	0.025
Cyb561	0	1.18238	0.256	0.005
Hirip3	0	1.17697	0.254	0.017
Dusp14	0	1.17025	0.249	0.006
Crb2	0	1.16686	0.249	0.009
Efcab12	0	1.11667	0.239	0.005
Nudt14	0	1.11112	0.259	0.016
Cd109	0	1.10234	0.234	0.003
Myo16	0	1.10125	0.196	0.007
Gcnt2	0	1.0835	0.173	0.006
Rbpms	0	1.07779	0.189	0.002
Ocln	0	1.07135	0.208	0.002
Il6ra	0	1.06667	0.201	0.002
Kazn	0	1.03808	0.224	0.011
Ccdc96	0	1.00795	0.211	0.004
Ubxn10	0	1.00109	0.201	0.002
Gm11992	0	0.990073	0.206	0.008
Cxcr4	0	0.960289	0.207	0.007
Myo7a	0	0.958996	0.206	0.005
Tmod1	0	0.953637	0.2	0.008
Osbpl3	0	0.940693	0.17	0.004
Chaf1a	0	0.930692	0.175	0.004
Ccdc151	0	0.928967	0.187	0.005
Slc43a3	0	0.915504	0.183	0.007
Ttc9	0	0.89729	0.176	0.004
Nek11	0	0.892508	0.135	0.002
Rassf4	0	0.887302	0.172	0.001
Nppc	0	0.883683	0.158	0.001
Tgm2	0	0.877017	0.175	0.002
Flnc	0	0.829673	0.149	0.003
Efhc1	0	0.79504	0.144	0.004
Hrasls	0	0.766083	0.149	0.001
Ankrd42	0	0.746831	0.179	0.007
Trp73	0	0.736087	0.124	0.002
Paqr5	0	0.731158	0.113	0.001
Xylb	0	0.716828	0.139	0.001
Layn	0	0.700571	0.12	0.002
Cdc42ep3	0	0.699494	0.137	0.002
Cxadr	0	0.687215	0.145	0.004
Nkd2	0	0.663095	0.117	0.001
Serpinb6b	0	0.567327	0.11	0
Gcnt1	0	0.493533	0.118	0.001
Ccdc173	1.08163e-307	1.68001	0.368	0.041
Cep290	3.28346e-307	1.90824	0.4	0.051
Nmb	3.13903e-304	1.13602	0.258	0.019
Kndc1	3.98777e-303	0.753726	0.168	0.006
Wdr31	8.84809e-303	0.886419	0.19	0.009
Actn1	4.77021e-301	1.35057	0.339	0.035
Tgfbr2	1.69467e-299	1.24083	0.208	0.011
Efcab2	3.31213e-299	1.45371	0.372	0.043
Apbb2	6.90798e-295	1.4662	0.362	0.041
Morn1	9.18369e-295	1.23532	0.225	0.014
Bdh2	5.18528e-293	1.20916	0.301	0.028
Fam161a	4.74978e-289	0.890671	0.19	0.009
Pawr	1.52398e-287	1.38633	0.239	0.017
Tango6	3.00806e-283	0.978011	0.204	0.012
Hsp90aa1	5.83207e-283	3.27768	0.78	0.311
Cetn2	1.4158e-280	2.15149	0.575	0.127
Vim	3.34317e-279	2.73913	0.638	0.172
Ccdc114	1.50411e-275	0.88196	0.208	0.013
Ccdc3	2.65853e-274	1.26838	0.334	0.037
Ptpn14	4.81128e-274	0.614015	0.114	0.002
Hsph1	2.4809e-271	1.80793	0.466	0.079
Bphl	1.56583e-270	1.93647	0.57	0.124
Shank2	2.30234e-270	1.55419	0.21	0.013
Cdkl2	1.06034e-269	0.84473	0.18	0.009
Ptgr1	2.12785e-269	0.757667	0.172	0.008
Cald1	1.52939e-268	2.05554	0.551	0.116
Tubb4b	1.06142e-261	2.21303	0.768	0.283
Gas6	1.37932e-261	2.0482	0.659	0.183
Ttll9	3.21335e-261	0.762227	0.144	0.005
Nek1	1.93553e-256	1.65768	0.41	0.062
Cd59a	1.95636e-255	0.99908	0.218	0.016
Wdr35	3.38359e-255	1.17606	0.315	0.036
Lpar1	9.20379e-251	1.23473	0.262	0.024
Dync2li1	1.22068e-247	1.32245	0.37	0.052
Rpgr	1.87792e-246	1.05237	0.255	0.023
Rnf152	9.33022e-241	0.586127	0.104	0.002
Atp2b4	2.69889e-238	1.08074	0.238	0.021
Itgb4	7.09475e-237	0.506933	0.101	0.002
Cers6	4.12019e-235	1.08285	0.163	0.009
Ivns1abp	6.14614e-233	1.71331	0.514	0.111
Ccdc181	2.24827e-231	1.18839	0.317	0.04
Nudc	3.1244e-230	1.99477	0.569	0.146
Baiap2	3.49879e-230	1.37309	0.366	0.053
Bok	1.39083e-229	0.906628	0.193	0.013
Fsd1l	2.12503e-229	0.959708	0.21	0.017
Arl4a	1.63532e-228	1.34821	0.306	0.038
Phldb1	1.00795e-226	0.931285	0.217	0.018
Gsn	1.05766e-225	1.85846	0.506	0.109
Rdh10	8.01133e-225	1.34721	0.365	0.055
Fbxo16	2.4235e-223	0.573728	0.114	0.004
Akip1	2.30391e-221	0.948762	0.224	0.02
Dnajc6	4.18691e-220	1.17401	0.215	0.019
Uaca	7.81951e-219	0.594377	0.127	0.005
S1pr3	3.22137e-218	0.780061	0.148	0.008
Ift80	4.44751e-217	1.11332	0.276	0.032
Tekt2	4.10119e-216	0.488615	0.106	0.003
Tsga10	1.46116e-215	1.27565	0.29	0.036
Gbp2	5.72301e-215	0.619254	0.125	0.005
Flna	7.51201e-214	1.0707	0.279	0.033
Mob3b	2.06137e-210	1.11611	0.161	0.01
Ift81	5.50684e-210	1.43427	0.379	0.064
Slc16a11	7.42948e-210	1.04368	0.145	0.008
Nnat	1.08852e-209	2.06389	0.89	0.515
1700037C18Rik	3.34632e-208	0.714974	0.161	0.01
Lca5	1.21807e-207	1.18515	0.262	0.03
Khk	5.7526e-205	1.11336	0.269	0.032
Rgs4	1.11675e-204	0.821292	0.194	0.016
Fbxo36	5.23402e-204	1.04012	0.244	0.026
Ablim1	9.14634e-204	1.63966	0.446	0.093
1110032A03Rik	5.2126e-202	1.45312	0.427	0.083
Tuba1a	1.76851e-200	2.09518	0.837	0.546
Pxdc1	7.49657e-200	0.503934	0.12	0.005
Ppil6	2.259e-199	1.80175	0.424	0.086
Mdm1	2.74872e-199	0.604135	0.131	0.006
Pbx4	9.81246e-198	1.18047	0.182	0.014
Psmc3ip	4.25719e-196	0.916769	0.193	0.017
Ipo11	4.52114e-194	1.1429	0.29	0.04
BC005624	1.0843e-193	1.38027	0.428	0.086
4430402I18Rik	7.20318e-193	1.06129	0.231	0.025
Fhod3	2.10686e-190	0.683197	0.123	0.006
Srl	2.56008e-189	0.724544	0.135	0.008
Chchd6	9.2954e-189	1.27813	0.386	0.072
Avpi1	5.14343e-187	1.14639	0.356	0.061
Myh9	1.64559e-185	1.03219	0.256	0.033
Lamb1	4.77683e-185	0.560223	0.103	0.004
Plat	1.15282e-184	1.26147	0.365	0.065
1810010H24Rik	1.93291e-184	1.00418	0.232	0.027
Tmem67	2.14246e-184	0.887844	0.196	0.019
Nck2	2.50275e-184	0.905604	0.166	0.013
Rnf32	2.64253e-184	0.844704	0.148	0.01
Ankrd45	1.07639e-183	0.791087	0.182	0.016
Aig1	3.11149e-183	1.45606	0.473	0.109
Ddr1	6.63502e-183	1.56951	0.575	0.167
Csmd1	1.66996e-182	2.42176	0.366	0.069
Ctxn1	1.32461e-180	1.23104	0.415	0.084
Cobll1	2.04677e-180	1.00228	0.138	0.009
Nkapl	1.03748e-179	0.600541	0.11	0.005
Kif11	1.34978e-179	0.552248	0.108	0.005
Iqck	1.436e-179	1.12239	0.21	0.022
Pnpo	1.817e-179	0.709706	0.165	0.013
Sec24d	2.44886e-179	0.901106	0.186	0.017
Pcbd1	3.15631e-179	0.571508	0.131	0.008
Creg2	8.16787e-179	0.712819	0.19	0.018
Nrxn3	3.54187e-178	2.31958	0.345	0.062
Rpgrip1l	7.94443e-178	0.9384	0.194	0.019
Fas	2.22149e-177	0.643958	0.135	0.008
Rgs2	1.05779e-176	0.850682	0.187	0.018
Klf2	5.68915e-176	0.586756	0.118	0.006
Gm5617	5.85704e-175	1.25134	0.376	0.072
Galk2	9.97666e-175	1.08737	0.225	0.026
Lca5l	2.85211e-173	0.757901	0.144	0.01
Dnal1	3.95232e-173	1.22209	0.263	0.037
Tctex1d2	1.90712e-172	0.976457	0.265	0.037
Sorbs2	7.96388e-172	1.39543	0.372	0.073
Anxa5	8.67293e-171	2.14405	0.651	0.286
Ptprk	4.65465e-170	1.36974	0.187	0.019
Nipal3	1.9196e-169	0.781313	0.152	0.012
Ano6	5.22098e-168	1.22706	0.33	0.058
Rbm24	8.88898e-167	0.612261	0.121	0.007
Armc2	1.08665e-166	1.14376	0.159	0.013
Faah	2.20182e-165	0.75915	0.176	0.017
2210408I21Rik	1.92544e-162	1.44726	0.196	0.022
Eml2	5.08929e-162	0.950432	0.23	0.029
Dync2h1	2.64934e-161	1.30151	0.368	0.075
Lsm14b	4.78671e-160	0.926586	0.258	0.037
Xpc	7.0954e-160	0.892226	0.217	0.027
Dnaic1	2.21508e-159	1.21741	0.31	0.054
Tgif1	2.96451e-159	0.654976	0.127	0.008
Rprm	6.78693e-159	0.757457	0.169	0.016
Elmod2	4.0579e-158	0.895558	0.224	0.029
Ehbp1l1	7.81732e-158	0.569743	0.135	0.01
Hsp90ab1	7.19494e-157	2.11314	0.813	0.603
Isyna1	1.90542e-155	0.647787	0.123	0.008
Zfp462	3.51222e-155	1.0702	0.307	0.054
Cebpb	1.97978e-154	0.738302	0.2	0.023
Zfp704	7.45033e-154	0.94873	0.248	0.036
Serpinb1a	1.99079e-153	0.864734	0.183	0.02
Nipal2	4.33799e-153	0.683633	0.115	0.007
Atxn1	1.31439e-152	1.63017	0.39	0.088
Tiam1	5.57259e-152	0.681403	0.148	0.013
Slc2a1	1.8641e-151	1.49994	0.577	0.197
Fam149a	3.09908e-151	1.03973	0.258	0.04
Wrn	1.07269e-150	0.802588	0.194	0.023
Sulf2	3.28942e-150	0.851814	0.208	0.026
Cacna1d	5.20315e-150	1.03664	0.2	0.024
Tgfbr3	5.65384e-150	0.808028	0.108	0.006
Nphp1	7.48719e-150	0.933114	0.256	0.04
Tmem132b	2.33798e-149	1.13359	0.323	0.061
Spata6	9.95044e-149	0.826503	0.148	0.013
Art3	1.65411e-148	0.624168	0.123	0.008
Mpp1	2.76586e-148	0.963251	0.223	0.03
Pdia4	3.60394e-148	1.46333	0.538	0.168
Bag2	6.02751e-146	0.670228	0.159	0.015
Rcc2	8.02261e-145	0.952972	0.263	0.043
Msn	1.28781e-144	1.10734	0.289	0.051
Rgs11	1.09897e-143	0.797748	0.111	0.007
Ift74	3.33037e-143	1.37196	0.417	0.106
Cox6b2	3.89176e-143	1.0436	0.296	0.054
Dalrd3	1.0777e-142	1.35959	0.435	0.111
Itm2c	1.42116e-142	1.48229	0.839	0.646
1700029J07Rik	1.71221e-142	0.735542	0.177	0.02
Myl9	5.40254e-142	0.900779	0.258	0.042
B9d1	4.99047e-141	1.07515	0.375	0.084
Rad50	1.0836e-139	1.00768	0.256	0.042
Unc13c	1.15602e-139	1.29511	0.207	0.028
St8sia2	5.26321e-139	0.63322	0.145	0.013
Rsph9	1.88492e-138	1.24755	0.434	0.114
Col5a3	3.39334e-138	0.625265	0.11	0.007
Cd9	7.82834e-137	1.44327	0.744	0.344
Lrrc45	1.37916e-136	0.877916	0.208	0.029
Odf2l	4.0292e-136	0.854974	0.23	0.035
Cyb5r3	4.3148e-136	1.15223	0.372	0.087
Fam126a	6.01176e-136	0.961835	0.259	0.044
Cdkn1a	7.68898e-136	0.789996	0.176	0.021
Cep128	1.42803e-135	1.02564	0.182	0.022
Pamr1	1.54585e-135	1.28792	0.365	0.084
Ackr3	6.7553e-134	0.422866	0.111	0.008
Plod2	6.64565e-132	0.876608	0.187	0.024
2610301B20Rik	1.11771e-131	1.06123	0.338	0.074
Pkp4	1.1783e-131	1.13788	0.331	0.07
Wdr19	2.30887e-131	0.69684	0.163	0.018
Dnah7b	2.82722e-131	1.11673	0.186	0.024
Hap1	1.72527e-130	0.650089	0.145	0.014
Mxra8	2.57419e-130	0.908522	0.244	0.04
Cpd	4.32562e-130	1.03134	0.304	0.062
Polk	6.14021e-130	0.863076	0.175	0.021
Zcchc12	3.1809e-129	0.504029	0.125	0.011
Frmd5	5.26234e-129	0.877656	0.114	0.009
Mipep	9.80101e-129	0.836474	0.206	0.03
Wdpcp	1.09354e-128	0.925365	0.183	0.024
Klhl13	2.0799e-128	0.970067	0.251	0.044
Calm2	2.44728e-128	1.26344	0.793	0.43
St8sia1	4.86836e-128	0.60311	0.144	0.014
Slc22a23	5.54727e-128	1.051	0.273	0.051
Strbp	8.44044e-128	1.41592	0.587	0.213
Ift172	1.3282e-127	0.710765	0.194	0.027
Itpkb	1.49494e-127	1.20423	0.387	0.097
Sncaip	1.94589e-125	0.822707	0.161	0.019
Tspan6	4.80023e-125	0.98064	0.3	0.062
Ccdc74a	4.08642e-124	1.03964	0.327	0.072
Ap3m2	6.40905e-124	0.888031	0.275	0.052
Mettl7a1	1.05336e-123	1.3162	0.376	0.096
Foxp1	8.46937e-122	0.885377	0.238	0.041
Ephx1	1.77474e-121	1.00412	0.263	0.051
Srsf10	6.24133e-121	1.19195	0.476	0.147
Prelp	1.9076e-120	1.26246	0.552	0.196
Fam13a	2.48244e-120	0.818352	0.248	0.044
Cacnb2	7.90685e-119	1.3638	0.17	0.022
Cep41	2.04725e-118	0.682663	0.135	0.014
Glod4	3.39728e-118	1.07327	0.337	0.08
Frmd6	1.91345e-117	0.778477	0.193	0.028
Rit2	2.90265e-117	0.763787	0.131	0.013
Mro	4.68938e-117	1.23695	0.449	0.138
Prkcz	1.01864e-116	0.846286	0.163	0.021
Wwc1	2.08212e-116	1.50978	0.494	0.177
Enkd1	2.56484e-116	0.674219	0.142	0.016
Arhgap6	4.14017e-116	1.20818	0.108	0.009
Rwdd3	3.83556e-115	0.5902	0.132	0.014
Macrod1	1.04132e-114	0.894888	0.299	0.065
Hipk3	1.36625e-114	0.69247	0.194	0.029
Tspan13	1.71058e-114	1.0362	0.358	0.089
Cspp1	2.06957e-114	1.22061	0.462	0.145
Odc1	3.84422e-114	0.823031	0.224	0.039
Arl13b	1.72093e-113	0.883558	0.241	0.045
Lrrc73	1.80698e-113	0.635706	0.158	0.02
Fam227a	4.16012e-113	0.761195	0.13	0.013
Hspa4l	8.16424e-113	1.15797	0.413	0.119
Rfx2	1.15443e-112	0.835665	0.156	0.02
Oard1	1.9907e-112	0.921803	0.32	0.075
Wdr54	5.83791e-112	0.609079	0.137	0.015
Tmem59l	1.59653e-111	0.901684	0.2	0.032
Ttl	5.59064e-111	0.802309	0.206	0.034
2900026A02Rik	2.01129e-110	0.557419	0.144	0.017
Fbxl2	2.36476e-110	0.743329	0.107	0.009
Nceh1	2.96176e-110	0.7347	0.213	0.036
Amotl2	6.79665e-110	0.935832	0.235	0.044
Tbc1d32	1.01234e-109	0.722918	0.179	0.026
Ift46	1.15291e-109	0.948348	0.282	0.061
Mpdz	2.08402e-109	1.02631	0.328	0.08
Shroom3	2.11881e-109	0.944772	0.169	0.024
Rbms3	6.09893e-109	0.911814	0.145	0.018
Dixdc1	1.13014e-108	0.686971	0.139	0.016
Dnajb2	2.48535e-108	1.02835	0.396	0.111
Tpm1	2.90525e-108	1.0805	0.351	0.092
Cdk5rap2	3.05844e-108	0.899597	0.29	0.065
Oscp1	6.69985e-108	1.00658	0.369	0.099
Uhrf1bp1	1.08352e-107	0.503723	0.132	0.015
Sptan1	2.05285e-107	1.07406	0.43	0.132
Hspa2	2.90179e-107	1.23684	0.617	0.262
Lrwd1	4.16288e-107	0.730828	0.162	0.022
Gclc	1.31088e-106	0.876311	0.289	0.065
Adarb1	4.57155e-106	0.557781	0.159	0.021
Cmss1	4.96538e-106	0.698137	0.131	0.015
Cmtm4	9.99569e-106	0.776662	0.231	0.043
Ccdc112	1.21646e-105	0.616397	0.144	0.018
Slc38a2	2.102e-105	0.927392	0.227	0.042
D430041D05Rik	1.60036e-104	0.85068	0.142	0.018
Gas2l1	1.74724e-104	0.80313	0.232	0.045
Chd5	8.70373e-103	0.801916	0.189	0.031
Csmd3	1.36963e-102	1.29882	0.158	0.022
Nthl1	1.48027e-102	0.543431	0.146	0.019
Plxnb2	2.67663e-102	1.02224	0.358	0.098
Dbi	2.05524e-101	1.81752	0.913	0.882
Ogg1	5.65245e-101	0.686864	0.139	0.017
Ift20	1.11671e-100	1.00013	0.482	0.163
Plcb4	1.7616e-100	1.04739	0.259	0.056
Supt20	2.30349e-100	0.880733	0.263	0.058
Ttc8	6.95073e-100	1.00567	0.256	0.055
Eea1	9.15067e-100	1.31472	0.448	0.155
Clic1	1.33577e-99	0.921286	0.331	0.086
Lekr1	2.68726e-99	0.926574	0.152	0.021
2700046G09Rik	3.69257e-99	0.773389	0.163	0.024
Gramd1c	8.06406e-99	0.537706	0.1	0.009
Rtn4	8.34605e-99	1.22628	0.592	0.256
Arhgap18	2.24732e-98	0.857583	0.217	0.041
Sox4	2.61805e-98	1.00989	0.339	0.092
Acyp1	1.64166e-97	0.761868	0.301	0.074
4930523C07Rik	3.5567e-97	0.620555	0.173	0.027
Esyt2	3.87256e-97	0.981528	0.208	0.039
Cep164	5.01419e-97	0.831737	0.186	0.032
Plscr2	8.44394e-97	0.474962	0.111	0.011
Creld2	9.37622e-97	0.756629	0.252	0.055
S100a6	2.30814e-96	1.81709	0.592	0.305
Spice1	2.95016e-96	0.660076	0.159	0.024
Cnn3	1.52251e-95	1.2209	0.739	0.484
Pdgfa	2.28787e-95	0.736071	0.238	0.049
Hist1h4h	2.62988e-95	1.06925	0.303	0.079
Nat9	3.01828e-95	0.57905	0.132	0.017
Ccdc34	4.91949e-95	1.42012	0.563	0.261
Timp2	1.863e-94	1.16025	0.523	0.206
Sobp	2.32761e-94	0.910005	0.242	0.052
Dzank1	4.54073e-94	0.672143	0.161	0.025
Myl12a	4.84833e-94	0.984863	0.349	0.1
Fam84b	7.83953e-94	0.542619	0.128	0.016
Dnajc3	8.02465e-94	1.30749	0.601	0.289
Galk1	1.52929e-93	0.752845	0.211	0.041
Phtf1	2.0186e-93	0.697616	0.187	0.033
Fam216a	3.61334e-93	0.900447	0.323	0.087
Gsta4	4.06378e-93	1.06039	0.444	0.154
Ppp1cb	7.6637e-93	1.21156	0.555	0.241
Synj1	9.55758e-93	0.902934	0.362	0.105
Atad5	4.75841e-92	0.568378	0.124	0.015
Osbpl5	5.50613e-92	0.433356	0.111	0.012
Osbpl6	8.51644e-92	0.855011	0.168	0.027
Zfp36l1	9.20136e-92	1.41218	0.618	0.32
Wdyhv1	3.21954e-91	0.905637	0.262	0.062
Ruvbl2	9.29511e-91	0.693703	0.2	0.038
Pttg1	1.46588e-90	1.24012	0.482	0.191
Ahsa1	1.64163e-90	1.01249	0.361	0.107
Cited2	1.68902e-90	0.723337	0.154	0.023
Lmo7	2.67919e-90	0.651377	0.107	0.011
Plce1	3.43943e-90	0.960028	0.221	0.046
Plagl1	5.95954e-90	0.528552	0.117	0.014
Mdm2	1.83786e-89	0.882826	0.256	0.06
Map1b	6.44352e-89	1.09277	0.463	0.168
Nrbp2	8.77405e-89	0.920139	0.327	0.09
Anxa4	1.01182e-88	0.500245	0.124	0.016
Stip1	1.1371e-88	1.01282	0.389	0.125
Lmo4	1.44761e-88	1.26481	0.594	0.302
Rell1	2.92585e-88	0.700434	0.203	0.04
Tpm4	5.21833e-88	0.669619	0.201	0.039
Etfa	5.32413e-88	1.18118	0.566	0.254
Casd1	5.3657e-88	0.904189	0.266	0.065
Eml1	6.09855e-88	0.623575	0.131	0.018
Ruvbl1	1.16546e-87	0.572846	0.166	0.028
Ephx4	3.1984e-87	0.468494	0.114	0.013
Ropn1l	4.6363e-87	0.515747	0.118	0.015
Dstn	5.0764e-87	1.06497	0.441	0.16
Eif1a	5.74036e-87	0.674115	0.189	0.035
Eef2k	6.05783e-87	0.898087	0.246	0.057
Cluap1	9.0125e-87	0.71564	0.256	0.061
Nsg2	1.73904e-86	0.785264	0.235	0.052
Sh3bp5	1.07629e-85	0.483744	0.12	0.015
Spop	1.08683e-85	1.06885	0.499	0.192
Plekha5	1.52426e-85	1.11483	0.159	0.027
Sctr	4.56312e-85	0.675131	0.13	0.018
Tmsb4x	9.60782e-85	0.949222	0.81	0.548
Me2	1.13384e-84	0.552133	0.146	0.023
Cadps2	1.39033e-84	0.920733	0.132	0.019
P2rx6	1.4818e-84	0.622967	0.124	0.016
Ank3	1.77853e-84	0.980891	0.252	0.06
Dapk1	3.72639e-84	0.88063	0.196	0.039
Cep89	4.39253e-84	0.672791	0.148	0.023
Mllt3	5.70239e-84	0.880235	0.239	0.056
Trim37	8.07244e-84	1.02755	0.373	0.121
Zc3h6	8.75575e-84	0.680564	0.214	0.045
Ttll5	1.19001e-83	0.880011	0.168	0.03
Vangl1	2.11244e-83	0.708586	0.137	0.02
Klhdc9	3.89383e-83	0.478228	0.113	0.014
Ptges3	5.05932e-83	1.09364	0.49	0.2
Ptk7	5.72079e-83	0.574453	0.127	0.017
Slc45a4	5.7582e-83	0.511712	0.111	0.013
Atp9a	7.67533e-83	0.672438	0.179	0.033
Abhd14b	3.19363e-82	0.951315	0.296	0.082
Calm1	3.24342e-82	1.31641	0.858	0.825
Arhgap21	4.19439e-82	1.0878	0.41	0.144
Ptgfrn	5.18659e-82	0.539182	0.128	0.018
Wdr73	6.95522e-82	0.671149	0.177	0.033
Trim56	1.1846e-81	0.607077	0.213	0.045
Gprasp1	1.56371e-81	0.831788	0.323	0.095
Cachd1	1.95292e-81	0.951489	0.331	0.099
Sugt1	4.00775e-81	0.836388	0.33	0.098
Grik4	5.00322e-81	0.547376	0.101	0.011
Tbcel	7.49165e-81	1.00494	0.423	0.151
Zc2hc1a	8.67358e-81	0.733838	0.196	0.04
Med31	8.80896e-81	0.873363	0.289	0.079
Enpp2	1.20038e-80	1.70875	0.214	0.047
Mapkbp1	1.84744e-80	0.622854	0.121	0.016
Fam161b	8.72638e-80	0.617946	0.175	0.033
Slit2	3.60527e-79	0.792028	0.114	0.015
Tmem216	3.91358e-79	0.720803	0.19	0.038
Bola1	7.30977e-79	0.868751	0.346	0.109
Tuba1b	1.23234e-78	1.0854	0.57	0.264
Fbxo32	1.72445e-78	0.46233	0.117	0.016
Tbc1d31	2.1674e-78	0.586227	0.127	0.018
Arhgap39	3.83696e-78	0.897919	0.182	0.036
Akap9	4.40999e-78	1.28186	0.511	0.233
Afap1l2	6.67087e-78	0.666163	0.152	0.026
Myl12b	7.3205e-78	0.99299	0.432	0.164
Tchp	1.1958e-77	0.515055	0.149	0.025
Bbs7	1.31484e-77	0.588352	0.141	0.023
Stk3	1.62142e-77	0.830993	0.214	0.049
Plekhb1	1.90502e-77	1.08026	0.577	0.281
Lmna	2.59862e-77	0.691931	0.186	0.038
Kif3a	3.25374e-77	0.964642	0.359	0.119
Vstm4	5.58876e-77	0.685851	0.169	0.032
Sssca1	1.1498e-76	0.808285	0.292	0.083
Myo1e	5.16581e-76	0.82648	0.19	0.04
Cacnb4	1.19576e-75	0.657075	0.142	0.024
Hhatl	1.24018e-75	0.876485	0.292	0.083
Ldb2	1.25997e-75	0.654216	0.138	0.022
Tex9	2.00244e-75	0.757992	0.258	0.068
Nexn	4.57626e-75	0.57752	0.106	0.013
Wdr34	4.97834e-75	0.838768	0.187	0.039
Basp1	7.46789e-75	0.790488	0.275	0.075
Spata7	1.15845e-74	0.925402	0.156	0.029
Zdhhc1	1.83952e-74	0.747013	0.187	0.04
Cd82	3.78275e-74	0.797086	0.179	0.037
Fyb	3.90944e-74	0.741301	0.146	0.026
Tle3	7.21079e-74	0.67564	0.208	0.048
Traf3ip1	7.60071e-74	0.526683	0.123	0.018
Lypla2	8.03233e-74	0.854017	0.285	0.082
Uchl1	1.72105e-73	0.773471	0.251	0.065
Slc22a4	2.9837e-73	0.764567	0.203	0.046
Syne2	4.62397e-73	0.574044	0.142	0.024
App	1.09192e-72	1.00905	0.497	0.212
Pdk1	1.72869e-72	0.586055	0.163	0.031
Lrrc9	3.68751e-72	0.876924	0.113	0.016
Sdccag8	4.74196e-72	0.808526	0.199	0.045
Fam98c	7.63311e-72	0.75344	0.166	0.033
Anapc1	9.07299e-72	0.742813	0.223	0.055
St6galnac3	1.67723e-71	1.03338	0.115	0.017
Meg3	4.10858e-71	1.37052	0.59	0.281
Znhit1	5.35772e-71	0.863412	0.342	0.113
Ccdc171	5.38495e-71	0.67089	0.103	0.014
Prkg1	7.13827e-71	0.526616	0.104	0.014
Drosha	7.43845e-71	0.707093	0.21	0.05
Ccdc138	9.55843e-71	0.785519	0.13	0.021
Syt5	9.91657e-71	0.446669	0.1	0.013
Ptma	1.19557e-70	1.28936	0.662	0.359
Pitpnm1	1.2825e-70	0.470216	0.187	0.04
Gmds	1.58952e-70	0.956094	0.177	0.038
Ino80b	1.77831e-70	0.700615	0.228	0.058
Nmnat2	3.45358e-70	0.465874	0.107	0.015
Dnajc15	3.46917e-70	0.912409	0.365	0.127
Atpif1	4.07536e-70	0.961978	0.634	0.332
Ext1	5.48463e-70	0.91594	0.246	0.067
Ddx41	7.90594e-70	0.595634	0.189	0.041
Gnal	1.02592e-69	0.553974	0.138	0.024
Map3k19	1.11369e-69	0.672071	0.145	0.026
Ift52	1.17574e-69	0.714888	0.197	0.045
Agbl3	1.54123e-69	0.807402	0.175	0.037
Serpinh1	1.78552e-69	0.934144	0.432	0.174
Fbxw9	2.18477e-69	0.603779	0.134	0.023
Scarb1	2.6486e-69	0.812313	0.134	0.023
Hmgn5	3.10061e-69	1.02322	0.369	0.133
Txn1	4.00471e-69	1.13196	0.549	0.283
Tceal1	6.30625e-69	0.744032	0.268	0.077
Rbm43	1.18948e-68	0.464429	0.113	0.017
Dusp18	2.84371e-68	0.735161	0.289	0.087
Prps2	5.18564e-68	0.594707	0.144	0.026
Zbtb20	6.06705e-68	0.788859	0.904	0.83
Smad5	7.81926e-68	0.74621	0.297	0.091
Ssbp3	8.59124e-68	0.82618	0.301	0.094
Scrn2	9.95027e-68	0.554306	0.156	0.031
Rfc2	1.07097e-67	0.717403	0.242	0.065
Cdc14a	1.47212e-67	0.743283	0.18	0.04
Sf3b2	2.25682e-67	1.03104	0.563	0.288
Bbs5	2.71809e-67	0.556456	0.108	0.016
Plch1	3.10725e-67	0.718204	0.1	0.014
Paip2	3.23436e-67	1.03376	0.544	0.267
Zcchc18	3.67183e-67	0.949241	0.53	0.244
Tmem53	4.41964e-67	0.702766	0.128	0.022
Sertad1	4.68295e-67	0.504076	0.117	0.018
Sclt1	5.48031e-67	0.868756	0.177	0.039
Nt5c	2.1774e-66	0.851038	0.368	0.135
Adss	2.28613e-66	0.666022	0.203	0.049
Srek1ip1	3.5899e-66	0.941455	0.389	0.146
Sfrp1	4.90809e-66	0.639705	0.152	0.03
Pnck	1.5158e-65	0.455019	0.124	0.021
St3gal5	2.34719e-65	0.697699	0.185	0.042
Hprt	2.59131e-65	0.68882	0.156	0.032
Spats2l	7.12956e-65	0.621783	0.152	0.03
Atp2b1	1.04734e-64	1.16222	0.556	0.291
Pus7	1.18601e-64	0.551909	0.142	0.027
Fzd3	1.46944e-64	0.747502	0.192	0.046
Lpin1	2.34875e-64	0.770555	0.258	0.075
Grk4	2.89821e-64	0.653124	0.163	0.035
Prune2	3.38033e-64	0.680252	0.185	0.043
Gpr137	3.68857e-64	0.675658	0.214	0.056
Otud1	5.12275e-64	0.53502	0.148	0.029
Dchs1	9.5582e-64	0.694964	0.186	0.044
Dynll1	1.10716e-63	0.972577	0.727	0.482
Cep112	1.19814e-63	0.63283	0.127	0.022
Larp7	2.81166e-63	0.54122	0.206	0.051
Plekha7	4.6362e-63	0.810985	0.155	0.032
Ddo	2.10471e-62	0.586188	0.182	0.043
4933407L21Rik	4.48154e-62	0.509693	0.117	0.019
Usp2	4.92076e-62	0.858667	0.48	0.212
Antxr1	5.39611e-62	0.704006	0.22	0.059
Kcnq1ot1	6.16653e-62	0.977156	0.32	0.112
Pebp1	6.48192e-62	0.894973	0.631	0.333
Ccp110	7.95483e-62	0.460931	0.127	0.023
Ift57	8.61651e-62	0.806088	0.303	0.101
Dhx40	1.08158e-61	0.786413	0.245	0.071
Hspa12a	1.10507e-61	0.38606	0.103	0.015
Plec	2.87031e-61	0.776103	0.232	0.066
Dnajc7	4.08653e-61	0.912166	0.4	0.16
Chchd10	1.07704e-60	1.30012	0.754	0.699
Bambi	1.66178e-60	0.586336	0.123	0.022
Spsb1	6.4076e-60	0.550198	0.148	0.031
Dek	9.90408e-60	0.953219	0.451	0.203
Serpinb6a	3.08896e-59	0.709049	0.283	0.091
Arl6	5.22689e-59	0.631933	0.187	0.047
Armc9	1.27816e-58	0.615043	0.144	0.03
Endog	2.11975e-58	0.839447	0.287	0.096
Ccser1	4.03697e-58	1.11277	0.114	0.02
Adam22	4.25923e-58	0.781874	0.169	0.04
3110082I17Rik	4.42874e-58	0.623301	0.135	0.027
Ube2e2	1.37772e-57	1.06171	0.255	0.081
Tigd2	1.53232e-57	0.680381	0.185	0.046
Cd200	1.60252e-57	0.365918	0.103	0.016
Mprip	2.68908e-57	0.708691	0.332	0.119
Lrrc1	5.11448e-57	0.454801	0.144	0.03
Tspyl5	5.51001e-57	0.505151	0.108	0.018
Cab39l	7.74254e-57	0.633558	0.159	0.036
Scrn1	8.04728e-57	0.68244	0.259	0.081
Tacc1	1.36756e-56	0.839081	0.363	0.143
Naa35	1.57959e-56	0.668853	0.275	0.089
Ssbp4	2.52873e-56	0.774033	0.323	0.117
H3f3b	4.45038e-56	0.899601	0.673	0.411
Cnksr2	5.47582e-56	0.727222	0.177	0.044
Cct7	6.32411e-56	0.814525	0.427	0.184
Tceal3	7.9515e-56	0.763027	0.321	0.117
Paf1	1.37676e-55	0.503323	0.22	0.062
Pir	1.57164e-55	0.773357	0.176	0.044
Hint2	1.80814e-55	0.751201	0.366	0.144
Lztfl1	1.81356e-55	0.63665	0.239	0.072
Rdh5	2.77985e-55	0.720645	0.194	0.052
Scn3b	3.01235e-55	0.448508	0.101	0.017
Skiv2l	4.26096e-55	0.615075	0.246	0.076
Cetn3	5.04051e-55	0.800105	0.441	0.195
Pdlim2	7.1584e-55	0.409789	0.104	0.017
Bbs1	7.85192e-55	0.479727	0.106	0.018
Pros1	8.59933e-55	0.732516	0.162	0.039
Lpgat1	1.24627e-54	0.538834	0.131	0.027
Tppp	1.32734e-54	0.472894	0.139	0.03
Ids	1.45589e-54	0.69352	0.244	0.076
Plxna4	2.19602e-54	0.690523	0.168	0.041
Acot1	2.58451e-54	0.788483	0.372	0.149
4932438H23Rik	3.09485e-54	0.476854	0.127	0.025
Tmem17	4.18472e-54	0.561275	0.11	0.02
Zc3h14	5.33821e-54	0.630481	0.241	0.074
Upf3b	6.85212e-54	0.75787	0.287	0.1
Capns1	7.23269e-54	0.882863	0.479	0.23
Dnajc2	8.03405e-54	0.560808	0.21	0.059
Clip4	1.05307e-53	0.559754	0.23	0.068
Polr1c	1.69852e-53	0.608611	0.2	0.055
Ccdc88c	3.7413e-53	0.729832	0.125	0.026
Rab36	6.2321e-53	0.684288	0.175	0.045
Zfr	8.9158e-53	0.841082	0.496	0.243
Golgb1	9.0874e-53	0.913704	0.428	0.194
Megf9	1.91985e-52	0.815057	0.265	0.088
Adipor2	2.08546e-52	0.798186	0.273	0.093
Wdr92	2.09889e-52	0.423176	0.127	0.026
Dmd	2.33038e-52	1.12075	0.565	0.301
Rpap3	2.71977e-52	0.615213	0.206	0.059
Wwox	3.25964e-52	1.13022	0.221	0.068
Gfod2	3.68758e-52	0.711798	0.169	0.043
Rapgef1	4.33522e-52	0.719888	0.197	0.055
Tnrc18	4.94422e-52	0.735355	0.237	0.075
Tcp11l2	5.76027e-52	0.626058	0.248	0.08
B230219D22Rik	5.76432e-52	0.719654	0.363	0.145
Ctnna1	6.00086e-52	0.82645	0.47	0.224
Rbm28	7.21321e-52	0.62948	0.292	0.104
Jund	8.15373e-52	0.865988	0.493	0.241
Gpx8	1.35905e-51	0.703743	0.294	0.106
Dnajc21	1.41791e-51	0.540829	0.159	0.039
Ift140	1.53466e-51	0.582839	0.131	0.028
Ccdc137	1.65301e-51	0.524676	0.166	0.042
Bod1l	1.73387e-51	0.852563	0.382	0.163
Pcm1	1.91239e-51	0.851058	0.441	0.204
Ccdc92	2.25977e-51	0.531885	0.108	0.02
Htatsf1	2.69126e-51	0.786911	0.3	0.111
Supt5	2.76646e-51	0.650678	0.268	0.091
Uvssa	2.76923e-51	0.739547	0.179	0.048
Gkap1	6.53633e-51	0.728382	0.315	0.119
Tctn3	7.47059e-51	0.454018	0.113	0.022
Supt16	7.87482e-51	0.627312	0.273	0.094
Tenm4	1.81059e-50	0.708033	0.213	0.064
Naf1	2.39417e-50	0.550251	0.194	0.055
Nkap	2.74717e-50	0.537654	0.211	0.063
Hmgn1	3.52217e-50	0.820236	0.549	0.29
Gadd45b	5.71655e-50	0.431069	0.1	0.018
Nubpl	1.04307e-49	0.494011	0.11	0.021
Dcaf4	1.83351e-49	0.382695	0.114	0.022
Fgfr1op	3.21412e-49	0.33722	0.104	0.019
Ctnnb1	3.44345e-49	0.798769	0.43	0.198
Ppp2r2c	4.7915e-49	0.427084	0.173	0.045
9530068E07Rik	6.16419e-49	0.615895	0.307	0.114
Ildr2	1.005e-48	0.814591	0.332	0.134
Mr1	1.04518e-48	0.517392	0.175	0.047
Kif21a	1.10836e-48	0.781128	0.43	0.196
Mamdc2	1.44691e-48	0.563378	0.114	0.023
Naga	3.02346e-48	0.621304	0.249	0.084
Hspa5	3.53884e-48	0.959192	0.573	0.341
Ssx2ip	4.40471e-48	0.58974	0.189	0.054
Man1a	6.86828e-48	0.708706	0.134	0.031
Clic4	1.04168e-47	0.597519	0.249	0.084
Cd44	1.24043e-47	0.459758	0.142	0.034
Fus	2.53809e-47	0.838552	0.544	0.288
Arhgef4	3.20223e-47	0.764051	0.349	0.142
Rrp1	3.27468e-47	0.786164	0.473	0.237
Anp32b	4.71842e-47	0.707064	0.327	0.13
Mtus1	4.967e-47	0.658772	0.204	0.062
Wls	7.10165e-47	1.05244	0.323	0.132
Cnot1	1.25216e-46	0.583552	0.183	0.053
Map9	1.96397e-46	0.634662	0.23	0.076
Stim1	2.17382e-46	0.775095	0.2	0.061
Trim33	2.27391e-46	0.691436	0.183	0.053
Suds3	3.03033e-46	0.508046	0.266	0.093
Dpy30	3.59166e-46	0.672482	0.285	0.106
Dnajb1	3.67641e-46	0.4973	0.148	0.037
Lhfpl4	3.98896e-46	0.467973	0.141	0.034
Abhd14a	6.82642e-46	0.618465	0.275	0.1
Khdrbs3	7.30627e-46	0.574571	0.228	0.075
Stard3nl	1.06256e-45	0.647517	0.258	0.091
Sparc	1.4841e-45	0.650767	0.679	0.431
Sart3	1.62906e-45	0.411462	0.141	0.034
Myh10	1.65657e-45	0.45007	0.155	0.04
Irak1bp1	1.65978e-45	0.554423	0.234	0.078
Rogdi	1.71288e-45	0.562167	0.251	0.087
Mkrn1	2.29703e-45	0.534087	0.259	0.091
Ythdc1	3.99712e-45	0.720422	0.354	0.152
Lmo3	4.12766e-45	0.376473	0.103	0.02
Thap3	4.21388e-45	0.939122	0.273	0.102
Slc9a3r2	4.59009e-45	0.376763	0.107	0.022
Mpp5	4.68873e-45	0.572972	0.325	0.129
Agap2	5.66037e-45	0.380527	0.123	0.027
Prdx4	5.81762e-45	0.639048	0.311	0.123
Cct3	8.86761e-45	0.694105	0.392	0.172
Ralgps2	8.94301e-45	0.624839	0.224	0.074
Pqlc1	1.10482e-44	0.427041	0.113	0.024
Caly	1.19375e-44	0.541649	0.154	0.04
Ttf1	1.5521e-44	0.437496	0.169	0.047
Intu	2.1923e-44	0.424663	0.114	0.025
Mllt1	2.75276e-44	0.45597	0.121	0.027
Ccng1	3.16418e-44	0.697729	0.215	0.07
Trmt112	4.96161e-44	0.605708	0.262	0.096
St7	6.83054e-44	0.497923	0.161	0.044
Larp1b	1.1713e-43	0.477824	0.11	0.023
Sod1	1.35836e-43	0.879561	0.611	0.413
Pole3	1.37052e-43	0.472593	0.166	0.046
Mfsd10	1.8401e-43	0.366364	0.113	0.024
Hmgb1	2.12559e-43	0.947071	0.475	0.254
Plcb3	2.75362e-43	0.701211	0.22	0.074
Nkain2	4.38017e-43	1.28683	0.152	0.042
D430042O09Rik	4.59041e-43	0.638049	0.131	0.032
Cfdp1	7.90909e-43	0.696834	0.4	0.186
Qsox2	8.32084e-43	0.360473	0.108	0.023
Cc2d2a	1.00188e-42	0.641316	0.249	0.091
Slmap	1.098e-42	0.534047	0.19	0.059
Urod	1.41927e-42	0.541933	0.227	0.078
Stk11	2.31665e-42	0.584628	0.275	0.102
Dpy19l1	2.38797e-42	0.441773	0.142	0.037
P4ha3	2.95389e-42	0.360357	0.11	0.024
Rbm25	3.88504e-42	0.834203	0.544	0.316
Las1l	4.07031e-42	0.552446	0.215	0.072
Pbxip1	5.91849e-42	0.814331	0.673	0.461
Vldlr	6.46979e-42	0.485388	0.159	0.044
Pdxk	7.97982e-42	0.507362	0.156	0.043
Parn	1.0248e-41	0.517918	0.154	0.042
C1qtnf4	1.04861e-41	0.3493	0.128	0.031
Ap1s2	1.07108e-41	0.518919	0.187	0.058
Rae1	1.0895e-41	0.491458	0.22	0.074
Hnrnpf	1.95708e-41	0.822003	0.3	0.125
Scai	2.34798e-41	0.665651	0.155	0.044
Tnrc6c	2.35848e-41	0.700848	0.283	0.112
Fip1l1	2.47498e-41	0.527177	0.254	0.092
Ncl	2.67661e-41	0.834902	0.554	0.326
Morf4l2	4.09496e-41	0.702615	0.262	0.1
Katnb1	4.33017e-41	0.358543	0.115	0.026
4933427D14Rik	4.83772e-41	0.43157	0.11	0.024
Upf2	5.23094e-41	0.452009	0.292	0.114
Ccdc157	5.26239e-41	0.479074	0.139	0.037
Jmjd1c	8.44115e-41	0.70246	0.307	0.127
Braf	1.34736e-40	0.608139	0.215	0.074
Npm1	1.60134e-40	0.708768	0.417	0.201
0610010F05Rik	1.72001e-40	0.476051	0.115	0.027
Trmt1l	2.3979e-40	0.650189	0.21	0.071
Trappc8	2.42473e-40	0.691008	0.144	0.039
Kifap3	2.87433e-40	0.699733	0.377	0.175
Egr1	2.98376e-40	1.1287	0.108	0.025
Nrd1	3.82459e-40	0.583234	0.22	0.077
Jam3	4.1578e-40	0.671368	0.214	0.074
Cep19	4.17961e-40	0.62407	0.211	0.072
Tln2	4.50673e-40	0.426344	0.131	0.033
Tpr	7.02437e-40	0.772757	0.404	0.2
Stard10	7.64188e-40	0.38249	0.146	0.04
Sdr39u1	8.09978e-40	0.273278	0.1	0.021
Exoc1	8.10344e-40	0.388978	0.163	0.048
Marcks	1.45795e-39	0.605374	0.424	0.202
Aif1l	1.53106e-39	0.417656	0.144	0.039
Pard3b	1.80119e-39	0.764325	0.196	0.065
Swt1	2.46176e-39	0.740056	0.214	0.075
Mgat4b	2.91764e-39	0.610176	0.137	0.036
Ift122	3.82937e-39	0.588834	0.163	0.049
Prom1	3.86749e-39	0.568725	0.175	0.054
Irs1	4.07014e-39	0.47539	0.121	0.03
Pmepa1	4.27517e-39	0.369145	0.177	0.055
Itgb3bp	4.75152e-39	0.883067	0.155	0.045
Cenpv	5.51468e-39	0.378455	0.142	0.039
Dock9	6.53724e-39	0.374105	0.125	0.031
Ergic3	7.00088e-39	0.652035	0.463	0.241
Hspa4	7.93867e-39	0.533121	0.289	0.117
Zfp423	8.93497e-39	0.624056	0.138	0.038
Man1a2	1.04578e-38	0.498139	0.228	0.082
Slc16a1	1.12695e-38	0.589122	0.272	0.107
Trim24	1.16295e-38	0.48105	0.137	0.037
Slc4a8	1.20092e-38	0.439826	0.135	0.036
Psmd10	2.02546e-38	0.434798	0.161	0.048
Dnal4	4.02487e-38	0.517071	0.183	0.059
Nenf	4.2166e-38	0.62283	0.334	0.147
Fitm2	7.0931e-38	0.453951	0.142	0.04
Bbs4	7.30376e-38	0.44415	0.166	0.051
Ppil4	7.94468e-38	0.533457	0.221	0.079
Mnat1	9.7872e-38	0.542847	0.204	0.071
Med19	1.00536e-37	0.62068	0.286	0.118
Uhrf1bp1l	1.28046e-37	0.371596	0.176	0.055
Zfp655	1.28167e-37	0.384277	0.114	0.028
Hspbp1	1.71406e-37	0.53297	0.186	0.061
Cacybp	1.99297e-37	0.631728	0.362	0.168
5031425E22Rik	2.00142e-37	0.480514	0.211	0.074
Ecm2	2.23192e-37	0.552783	0.104	0.024
Itpr1	2.39537e-37	0.369217	0.113	0.027
Josd2	2.68072e-37	0.659866	0.218	0.079
Rev3l	3.31942e-37	0.649492	0.201	0.07
Bcl2l1	3.66415e-37	0.573869	0.204	0.071
Fam229b	5.33059e-37	0.511349	0.203	0.07
Wrb	7.19967e-37	0.401315	0.21	0.073
Tmem138	1.33757e-36	0.669022	0.158	0.048
Ptbp1	1.44718e-36	0.460644	0.168	0.052
Ankrd26	1.53071e-36	0.586981	0.201	0.07
Rrbp1	2.22014e-36	0.902522	0.515	0.322
Ctbp2	2.59627e-36	0.366747	0.186	0.062
Prpf4b	3.14744e-36	0.691449	0.375	0.185
Rufy1	3.50233e-36	0.651321	0.18	0.06
Hspa8	3.51484e-36	0.627988	0.727	0.5
Fam126b	3.55784e-36	0.546462	0.22	0.08
Ddx46	4.73323e-36	0.559223	0.252	0.1
Fhit	5.04616e-36	0.786045	0.148	0.044
Rbm17	5.18393e-36	0.503029	0.27	0.109
Wbp11	5.24398e-36	0.493699	0.299	0.127
Rbms1	5.29358e-36	0.665228	0.18	0.06
Chchd4	7.29824e-36	0.457487	0.172	0.055
Gins4	7.69228e-36	0.399113	0.142	0.041
Grhpr	7.74669e-36	0.496726	0.189	0.064
Thrap3	8.21255e-36	0.611992	0.307	0.135
Bcas1	1.07654e-35	0.252037	0.101	0.023
N4bp2	1.08777e-35	0.443725	0.146	0.043
Hdgf	1.15105e-35	0.676676	0.451	0.237
Otud4	1.17191e-35	0.35739	0.134	0.037
Cep97	1.4e-35	0.36239	0.108	0.026
Gpc4	1.41175e-35	0.393343	0.141	0.04
Cryab	1.46163e-35	1.26637	0.482	0.309
Ubn2	1.98054e-35	0.673762	0.341	0.156
Nub1	2.86341e-35	0.43967	0.217	0.08
Znrd1as	3.24328e-35	0.259272	0.103	0.024
Psip1	3.58151e-35	0.620886	0.49	0.27
Fam98b	3.91604e-35	0.513974	0.252	0.101
Ehd1	4.43497e-35	0.374019	0.177	0.058
Psmd9	4.96421e-35	0.682165	0.223	0.084
Ahsa2	5.15049e-35	0.384842	0.138	0.04
Elmod3	6.41848e-35	0.540615	0.231	0.088
Cep95	7.62496e-35	0.546656	0.121	0.033
Smyd2	7.71527e-35	0.338593	0.113	0.028
Gm1673	8.96793e-35	0.557683	0.393	0.19
Celsr1	1.189e-34	0.596758	0.17	0.057
Tmem64	1.53417e-34	0.289549	0.114	0.029
Enah	1.72304e-34	0.767493	0.506	0.3
Tspo	1.80488e-34	0.481748	0.175	0.058
Dnaja1	1.99756e-34	0.654395	0.428	0.223
Cnot10	2.04108e-34	0.464148	0.166	0.054
Iah1	2.2125e-34	0.41412	0.137	0.039
Rab11fip2	2.90053e-34	0.763495	0.255	0.104
Efemp2	3.13038e-34	0.454894	0.197	0.07
Ring1	3.18072e-34	0.545919	0.177	0.06
Laptm4a	3.30721e-34	0.679449	0.766	0.622
Slu7	4.02915e-34	0.480931	0.254	0.102
Gnl2	4.74386e-34	0.476807	0.189	0.066
Gcc2	7.27452e-34	0.60177	0.28	0.12
Meis2	9.87383e-34	0.685651	0.313	0.142
Sppl2b	1.06554e-33	0.518058	0.154	0.048
Snrnp200	1.27323e-33	0.382917	0.206	0.074
Cpne8	1.29641e-33	0.456146	0.108	0.028
Selenbp1	1.30743e-33	0.612744	0.285	0.124
Ndufaf3	1.35299e-33	0.495082	0.239	0.095
Nr2f2	1.48447e-33	0.428906	0.246	0.098
Acadm	1.52908e-33	0.674645	0.41	0.21
Ppp1r15a	2.02006e-33	0.502051	0.146	0.045
Hist1h2be	2.70499e-33	0.603925	0.131	0.038
Bcl9	3.35761e-33	0.642751	0.169	0.057
D3Ertd751e	3.68917e-33	0.721282	0.179	0.062
Ankrd54	4.3592e-33	0.475548	0.156	0.05
Zbtb7a	4.45581e-33	0.629631	0.277	0.12
Rab28	4.49952e-33	0.514425	0.273	0.115
Iqce	4.91384e-33	0.371962	0.135	0.04
Rragd	5.74436e-33	0.386752	0.135	0.04
Fth1	6.4791e-33	0.378263	0.946	0.937
Flii	9.40509e-33	0.4776	0.19	0.068
Ccar1	9.8246e-33	0.490567	0.301	0.133
Ttc28	1.04857e-32	0.693607	0.254	0.106
Msx1	1.51051e-32	0.579077	0.262	0.11
Txnrd1	1.82402e-32	0.40998	0.179	0.062
Ophn1	3.27969e-32	0.565092	0.211	0.082
Zc3h13	3.28694e-32	0.567282	0.321	0.15
Mrfap1	3.57973e-32	0.591637	0.521	0.297
Maged1	3.83852e-32	0.594858	0.408	0.207
Icosl	4.22392e-32	0.531648	0.145	0.046
Pxn	4.86982e-32	0.450943	0.169	0.057
Atrx	5.52132e-32	0.698514	0.476	0.278
Tmem123	5.68549e-32	0.37334	0.125	0.036
Srgap2	7.00048e-32	0.646979	0.221	0.087
Bclaf1	8.34247e-32	0.617536	0.386	0.198
Orai3	9.01194e-32	0.342545	0.156	0.051
S100a10	9.07103e-32	0.506143	0.341	0.161
Trove2	9.72726e-32	0.577532	0.342	0.162
Pcsk2	9.90101e-32	0.452466	0.101	0.026
Fundc1	1.16e-31	0.442179	0.246	0.101
St5	1.264e-31	0.500217	0.155	0.051
Pnmal2	1.26649e-31	0.444755	0.245	0.099
Iqcb1	1.33315e-31	0.5199	0.12	0.034
Mtss1	1.36395e-31	0.458402	0.131	0.039
Camk1	1.38335e-31	0.339915	0.213	0.08
Rsbn1l	1.41724e-31	0.538643	0.317	0.146
Trim28	1.99517e-31	0.457901	0.204	0.077
Klf6	2.03339e-31	0.536008	0.238	0.097
Cpne2	2.16228e-31	0.56042	0.31	0.146
Pofut2	2.68508e-31	0.522637	0.21	0.081
Prpf6	2.77184e-31	0.460667	0.248	0.103
Chordc1	3.0142e-31	0.502449	0.189	0.069
Nav3	3.30811e-31	0.787832	0.113	0.031
Cnppd1	3.463e-31	0.495973	0.156	0.052
Crim1	3.79662e-31	0.598035	0.217	0.085
Os9	3.94809e-31	0.601078	0.425	0.225
Tsnax	4.22595e-31	0.381551	0.203	0.076
Gsr	4.53917e-31	0.460184	0.23	0.091
Zfp467	5.94376e-31	0.501875	0.254	0.108
Frmd4b	7.97123e-31	0.459104	0.11	0.03
Srcin1	9.13426e-31	0.408636	0.113	0.031
Smn1	9.52263e-31	0.422342	0.137	0.043
Snhg11	1.09767e-30	0.890884	0.311	0.149
Cacna1a	1.1143e-30	0.57808	0.135	0.042
Morn2	1.56919e-30	0.492212	0.239	0.099
Ulk2	1.84202e-30	0.595273	0.211	0.083
Nucks1	2.15945e-30	0.626742	0.432	0.236
Il1rapl1	2.57149e-30	1.10522	0.199	0.079
Ddx5	2.69217e-30	0.576582	0.692	0.488
Kctd1	2.87133e-30	0.677525	0.223	0.091
C2cd3	2.87777e-30	0.496646	0.139	0.044
Rnf169	5.09667e-30	0.500339	0.107	0.029
Ppp6r1	5.10028e-30	0.353994	0.123	0.036
Tmed4	5.98091e-30	0.531733	0.313	0.147
Nat14	7.98567e-30	0.453548	0.221	0.089
Ssh2	9.89371e-30	1.1156	0.142	0.048
Fxr1	1.02628e-29	0.517255	0.282	0.128
Gnl1	1.20995e-29	0.455458	0.199	0.076
Hgs	1.21105e-29	0.423962	0.18	0.066
Rmst	1.25493e-29	0.991731	0.252	0.111
Tomm7	1.38567e-29	0.790076	0.551	0.359
Glt8d1	1.46295e-29	0.54766	0.22	0.09
Cacfd1	1.62015e-29	0.393174	0.168	0.059
Rilpl2	1.69171e-29	0.47286	0.159	0.055
Cct5	1.70619e-29	0.49878	0.299	0.138
Xrcc5	2.04965e-29	0.389156	0.121	0.036
Samd4	2.14038e-29	0.519028	0.151	0.051
Senp6	2.23382e-29	0.640451	0.352	0.179
Prickle2	2.27393e-29	0.898802	0.161	0.057
Rif1	2.65466e-29	0.438903	0.186	0.069
Ankrd6	3.14732e-29	0.655032	0.124	0.038
Ptprf	5.66191e-29	0.547168	0.361	0.182
Bcap31	5.93189e-29	0.567401	0.339	0.168
Rtn1	6.50245e-29	0.482413	0.421	0.225
Csnk1g2	6.66326e-29	0.283809	0.138	0.044
Nop58	6.77044e-29	0.434396	0.176	0.065
Trim26	7.57219e-29	0.347768	0.134	0.042
Slc4a2	8.88269e-29	0.411176	0.132	0.042
Hectd1	1.04247e-28	0.491731	0.262	0.115
Fam120b	1.40589e-28	0.580582	0.166	0.06
Babam1	1.54306e-28	0.434683	0.201	0.079
Ipmk	1.65705e-28	0.341445	0.131	0.041
Arl3	1.81667e-28	0.612876	0.514	0.322
Ezr	2.14514e-28	0.604718	0.613	0.428
Dnajc10	2.37842e-28	0.392517	0.182	0.068
Slc6a9	3.44072e-28	0.419255	0.155	0.054
Cct4	3.44825e-28	0.468209	0.262	0.115
Smg6	4.4289e-28	0.546947	0.175	0.065
Tnr	4.67652e-28	0.462793	0.101	0.028
Vti1a	4.67922e-28	0.627225	0.151	0.053
Tmpo	4.70824e-28	0.461864	0.159	0.057
St13	4.9054e-28	0.684619	0.534	0.346
Itih5	5.40078e-28	0.50587	0.276	0.127
Irs2	5.58283e-28	0.278987	0.103	0.028
Ube2d1	5.98023e-28	0.332443	0.158	0.055
Emd	6.25802e-28	0.375828	0.168	0.06
Thyn1	7.7796e-28	0.558343	0.196	0.078
Micu2	1.02613e-27	0.339887	0.121	0.037
Safb	1.08795e-27	0.435705	0.276	0.126
Cct8	1.10481e-27	0.414082	0.31	0.145
Sin3a	1.13491e-27	0.367192	0.139	0.046
Ifi27	1.29117e-27	0.611535	0.338	0.171
Prps1	1.45404e-27	0.230459	0.137	0.044
Pard6g	1.57906e-27	0.264034	0.108	0.031
Hnrnpll	1.7325e-27	0.519353	0.149	0.052
Prpf40b	1.95177e-27	0.398015	0.187	0.073
Crnkl1	1.97001e-27	0.288446	0.13	0.041
Eefsec	2.20852e-27	0.575537	0.115	0.035
Isy1	2.49846e-27	0.313988	0.101	0.028
Dzip1l	2.86613e-27	0.448329	0.156	0.056
Ftsj3	3.20927e-27	0.256687	0.123	0.038
Zmat2	3.47389e-27	0.502962	0.431	0.241
Pura	3.90508e-27	0.640032	0.511	0.318
Atp9b	3.90637e-27	0.506561	0.149	0.052
Ik	3.91623e-27	0.539097	0.348	0.178
Psme4	3.99782e-27	0.464164	0.172	0.065
Cx3cl1	4.4206e-27	0.515118	0.111	0.033
Ddx10	4.79481e-27	0.300537	0.115	0.035
Prpf18	4.82721e-27	0.271106	0.134	0.044
Prpf38b	4.88887e-27	0.444193	0.279	0.13
Asxl1	5.66731e-27	0.617116	0.114	0.035
Usp34	6.14114e-27	0.6046	0.311	0.156
Zfp703	6.21884e-27	0.43884	0.197	0.08
Chuk	7.01064e-27	0.41079	0.208	0.085
Hnrnpm	7.02988e-27	0.456303	0.403	0.213
Pold3	7.20594e-27	0.361964	0.12	0.037
Nxn	7.52184e-27	0.658778	0.242	0.107
Mif4gd	7.82466e-27	0.373975	0.228	0.097
Hexim1	7.92428e-27	0.423598	0.28	0.129
Gars	8.49186e-27	0.367924	0.146	0.051
Crtc3	9.52247e-27	0.425804	0.282	0.132
Wdr6	9.59021e-27	0.383869	0.177	0.068
Rfk	1.11283e-26	0.502188	0.218	0.093
Cep63	1.24649e-26	0.304894	0.144	0.049
Pink1	1.309e-26	0.539175	0.445	0.255
Hist1h4i	1.40868e-26	0.324979	0.154	0.055
Ap3b1	2.25082e-26	0.50425	0.217	0.092
Znhit2	2.7819e-26	0.30927	0.124	0.039
Cops2	3.21025e-26	0.411194	0.2	0.082
Tbca	3.32543e-26	0.446361	0.361	0.187
Knop1	3.77432e-26	0.479535	0.225	0.097
Idh2	4.58614e-26	0.555362	0.485	0.289
Trappc6a	4.61282e-26	0.337285	0.159	0.058
Tpst1	4.97621e-26	0.408652	0.103	0.03
Tead1	5.18225e-26	0.53725	0.299	0.144
Lyar	5.73632e-26	0.34933	0.135	0.046
Ccs	5.78309e-26	0.420243	0.245	0.109
Cep120	5.78844e-26	0.409273	0.11	0.033
Lclat1	6.17291e-26	0.458432	0.108	0.033
Krcc1	6.52492e-26	0.46934	0.283	0.134
H2afy	6.9071e-26	0.448613	0.351	0.182
Ccar2	7.95755e-26	0.368609	0.12	0.038
Ddx1	8.48999e-26	0.464875	0.29	0.139
Ckap5	8.76864e-26	0.606378	0.486	0.285
Mcl1	9.59247e-26	0.363735	0.172	0.066
Smc4	1.19594e-25	0.374147	0.148	0.053
Hspd1	1.2173e-25	0.476498	0.327	0.165
Tspan33	1.23877e-25	0.378039	0.145	0.051
Sart1	1.26453e-25	0.284949	0.17	0.064
Trip4	1.29505e-25	0.590101	0.214	0.092
Rangap1	1.40301e-25	0.295595	0.152	0.055
Mthfsd	1.45742e-25	0.557298	0.118	0.038
Odf2	1.68886e-25	0.746448	0.2	0.085
Stox2	1.70482e-25	0.616672	0.293	0.145
Pkig	1.85442e-25	0.474736	0.297	0.143
Galc	1.88612e-25	0.518404	0.162	0.061
Cep104	1.99057e-25	0.390143	0.106	0.032
Nasp	2.09683e-25	0.30982	0.141	0.049
Pgrmc2	2.41773e-25	0.343695	0.22	0.094
Coq4	3.2348e-25	0.427344	0.108	0.033
Lrp8	3.25702e-25	0.438339	0.203	0.085
Anapc5	3.7482e-25	0.44308	0.23	0.101
Pgrmc1	4.97117e-25	0.476717	0.31	0.154
G3bp1	4.99072e-25	0.347218	0.28	0.132
Tusc3	5.37808e-25	0.495841	0.303	0.151
Ccdc66	5.7847e-25	0.448174	0.163	0.063
Usp11	6.01689e-25	0.436158	0.138	0.048
Vps4b	6.19406e-25	0.337749	0.166	0.064
Hnrnpdl	6.44246e-25	0.546241	0.417	0.234
Eif2b5	6.72715e-25	0.286867	0.139	0.049
Gtf2f2	7.03545e-25	0.478907	0.155	0.058
Aph1b	7.10274e-25	0.400857	0.193	0.079
Vps35	7.47036e-25	0.46794	0.324	0.165
Rapgef2	7.50522e-25	0.543544	0.125	0.042
1810043G02Rik	7.86088e-25	0.375454	0.131	0.045
Ppp2r3a	8.7146e-25	0.501737	0.279	0.135
Wnk1	9.54641e-25	0.476493	0.342	0.18
Taf1	1.09224e-24	0.415385	0.223	0.098
Agap1	1.13795e-24	0.523866	0.134	0.047
Rcn1	1.29012e-24	0.314359	0.131	0.045
Zfp281	1.38149e-24	0.288452	0.152	0.056
Msl3	1.39068e-24	0.261442	0.114	0.036
Nelfe	1.57889e-24	0.275766	0.162	0.061
1110038F14Rik	1.59722e-24	0.356633	0.193	0.08
Gns	1.64607e-24	0.447854	0.265	0.125
Sorbs3	1.95064e-24	0.445718	0.172	0.069
Usp9x	2.02059e-24	0.584008	0.173	0.07
Abcf1	2.48199e-24	0.506901	0.3	0.15
Ilf2	2.54353e-24	0.446047	0.242	0.111
Ercc6l2	3.14731e-24	0.284618	0.106	0.033
Hnrnph3	3.16274e-24	0.526563	0.285	0.14
Ppid	3.23243e-24	0.455916	0.211	0.092
Magoh	3.28541e-24	0.298558	0.185	0.075
Cntln	3.60908e-24	0.371956	0.11	0.035
Nrg1	3.74911e-24	0.994555	0.118	0.04
Gmpr	4.11147e-24	0.258095	0.101	0.03
Trpm7	4.33269e-24	0.574899	0.238	0.11
Smarcc1	4.4008e-24	0.434403	0.261	0.124
Tpm3	5.23498e-24	0.424381	0.301	0.152
Pcnt	5.25739e-24	0.370184	0.124	0.042
Psme1	8.2952e-24	0.295726	0.21	0.09
Rai1	8.48375e-24	0.356313	0.128	0.044
Nt5c3b	9.26649e-24	0.41877	0.185	0.076
Smc1a	1.05692e-23	0.433588	0.293	0.147
Ewsr1	1.15982e-23	0.457191	0.338	0.177
Sltm	1.29593e-23	0.512498	0.345	0.186
Mybbp1a	1.38633e-23	0.337062	0.173	0.069
Ddx21	1.68914e-23	0.396227	0.165	0.065
Hnrnpul2	1.71272e-23	0.360603	0.215	0.094
Crip2	1.81947e-23	0.541083	0.596	0.42
Xpo1	1.8348e-23	0.336717	0.177	0.072
Gtpbp4	2.53417e-23	0.38769	0.193	0.081
Tpd52	3.03049e-23	0.326592	0.108	0.035
Ccdc122	3.04778e-23	0.345637	0.146	0.055
Actb	3.76387e-23	0.539833	0.77	0.759
Ppp1r12c	4.79841e-23	0.254695	0.142	0.052
Chmp5	4.81351e-23	0.407825	0.323	0.167
Kdm1a	4.88603e-23	0.403163	0.187	0.079
Nol7	5.17656e-23	0.5176	0.377	0.215
Sec23b	5.53327e-23	0.393507	0.18	0.074
Sgce	5.55761e-23	0.455477	0.21	0.093
Fuz	6.01824e-23	0.362856	0.148	0.056
Tmem237	6.35673e-23	0.307237	0.193	0.081
Rdm1	6.3998e-23	0.410881	0.163	0.065
Thg1l	6.56212e-23	0.519414	0.1	0.032
Kctd4	6.82331e-23	0.433482	0.124	0.043
Map1lc3a	7.45091e-23	0.560197	0.466	0.291
Ssb	8.45712e-23	0.514595	0.475	0.296
Dusp3	8.50728e-23	0.354182	0.227	0.104
Cebpg	8.73953e-23	0.371221	0.189	0.079
Phf3	9.04733e-23	0.324046	0.241	0.111
Smchd1	9.33154e-23	0.325447	0.206	0.09
Trp53bp1	9.86673e-23	0.408377	0.125	0.044
Nagk	1.05237e-22	0.411244	0.161	0.063
Rreb1	1.12108e-22	0.616562	0.12	0.042
Fn3k	1.3758e-22	0.323293	0.106	0.034
Usp24	1.39467e-22	0.462933	0.186	0.08
Trmt6	1.42611e-22	0.367173	0.159	0.063
Pdrg1	1.43691e-22	0.401468	0.208	0.092
Ubxn4	1.45529e-22	0.5602	0.465	0.291
Pcbp2	1.48164e-22	0.544362	0.51	0.328
Aftph	1.51984e-22	0.395628	0.159	0.063
Ensa	1.63304e-22	0.372404	0.237	0.11
Fbxo11	1.69509e-22	0.525248	0.2	0.088
Mtf1	1.70527e-22	0.284611	0.12	0.041
Evi5	1.78939e-22	0.446333	0.287	0.145
Zmym3	1.80149e-22	0.271843	0.137	0.05
Hmgb2	2.24637e-22	0.267668	0.131	0.047
Prpf40a	2.28174e-22	0.49036	0.346	0.189
Cabin1	2.34597e-22	0.469153	0.132	0.048
Ssrp1	2.45095e-22	0.377768	0.315	0.163
Twsg1	2.51286e-22	0.241036	0.127	0.044
Dpysl2	2.62147e-22	0.512816	0.479	0.295
N4bp1	3.17578e-22	0.247749	0.114	0.038
Phip	3.2997e-22	0.426809	0.283	0.141
Mib2	3.30416e-22	0.309577	0.128	0.046
Pdcd6	3.44098e-22	0.425197	0.372	0.205
Usp19	3.53135e-22	0.328341	0.238	0.111
Papola	3.81942e-22	0.457034	0.265	0.13
Atp6v1d	3.89855e-22	0.493822	0.334	0.179
Ddx50	4.02057e-22	0.328776	0.194	0.084
Bptf	4.05399e-22	0.377776	0.335	0.177
Fam76a	4.1776e-22	0.340737	0.168	0.068
Golga4	4.26337e-22	0.510039	0.254	0.125
Nap1l1	4.43941e-22	0.37449	0.277	0.139
Rapgef6	4.5578e-22	0.432732	0.148	0.057
Brd4	4.91828e-22	0.399652	0.272	0.135
Sec11a	5.40283e-22	0.289982	0.234	0.108
Dhx9	5.4635e-22	0.374034	0.152	0.06
Sipa1l1	5.68403e-22	0.303143	0.128	0.046
Tmem106c	6.01781e-22	0.363423	0.166	0.067
Cdk14	6.20664e-22	0.541476	0.194	0.086
Skp1a	6.68825e-22	0.566747	0.563	0.396
Myg1	6.69578e-22	0.315034	0.158	0.063
Arid4b	7.00721e-22	0.471998	0.318	0.169
Smarca5	7.5618e-22	0.385143	0.259	0.126
Ifngr1	7.88494e-22	0.356356	0.194	0.085
Lancl1	8.15755e-22	0.341986	0.156	0.062
Snw1	8.57762e-22	0.39574	0.369	0.204
Izumo4	1.02171e-21	0.40634	0.186	0.08
Pfdn2	1.05032e-21	0.338588	0.301	0.154
Atp11a	1.21187e-21	0.295331	0.128	0.047
Utrn	1.30026e-21	0.391182	0.207	0.094
Micu1	1.30383e-21	0.40507	0.201	0.09
Nipbl	1.46405e-21	0.504328	0.379	0.218
Ptp4a2	1.51222e-21	0.412896	0.373	0.208
Pitpna	1.76642e-21	0.432356	0.237	0.112
Gstt1	1.86162e-21	0.352268	0.152	0.06
Psmd5	2.29604e-21	0.318595	0.172	0.071
Tnfaip8	2.65368e-21	0.436321	0.211	0.097
Taf10	2.78585e-21	0.345558	0.173	0.073
Hnrnpc	2.85888e-21	0.457319	0.451	0.276
Fkbp9	2.88062e-21	0.301267	0.235	0.11
Trim44	2.9954e-21	0.338569	0.186	0.08
Snrpg	3.34493e-21	0.314401	0.325	0.172
Wdr89	4.15876e-21	0.492607	0.345	0.189
U2surp	4.34903e-21	0.422312	0.4	0.231
Smad4	4.37502e-21	0.363097	0.161	0.065
Trip6	4.44464e-21	0.311165	0.117	0.041
Kdm2a	4.68774e-21	0.330967	0.186	0.081
Cpsf3	5.05274e-21	0.285806	0.159	0.065
Fbxw7	5.23013e-21	0.2822	0.172	0.072
St6gal1	5.42435e-21	0.529289	0.172	0.073
Yipf2	6.01486e-21	0.349546	0.101	0.033
Jun	6.13315e-21	0.666692	0.332	0.184
Smc2	6.31186e-21	0.317524	0.103	0.034
Taf15	6.46443e-21	0.394219	0.149	0.06
Puf60	6.68214e-21	0.331162	0.327	0.172
Rfx3	7.06689e-21	0.790042	0.255	0.132
Arl6ip4	7.91219e-21	0.273245	0.211	0.096
Mepce	8.4352e-21	0.299103	0.106	0.035
Lrrcc1	9.05593e-21	0.293873	0.146	0.058
Stxbp4	9.6837e-21	0.443497	0.155	0.063
Ctcf	1.03071e-20	0.400922	0.237	0.114
Abca1	1.0491e-20	0.428828	0.304	0.162
Trp53inp1	1.05126e-20	0.23386	0.124	0.045
Ubl3	1.15385e-20	0.618975	0.425	0.268
Caml	1.16316e-20	0.500202	0.225	0.109
Arf5	1.45272e-20	0.518503	0.432	0.265
Rasa1	1.50644e-20	0.28116	0.173	0.074
Psma7	1.56748e-20	0.601807	0.537	0.39
Pfdn5	1.83539e-20	0.480099	0.597	0.431
Slain2	1.95119e-20	0.248892	0.103	0.034
Zrsr1	2.08724e-20	0.249909	0.169	0.07
Rnaseh2c	2.10437e-20	0.234708	0.146	0.058
Hnrnpr	2.19806e-20	0.436835	0.317	0.172
Kbtbd11	2.23984e-20	0.416332	0.341	0.189
Nudt11	2.25953e-20	0.210577	0.121	0.044
Kremen1	2.35097e-20	0.338909	0.13	0.049
Eif4b	2.43783e-20	0.313313	0.169	0.071
Sf3a3	2.56696e-20	0.331958	0.151	0.061
Pcbd2	2.56833e-20	0.321478	0.231	0.11
Amotl1	2.71027e-20	0.358808	0.211	0.098
Park7	2.8716e-20	0.466354	0.503	0.331
Ybx1	3.10067e-20	0.515763	0.534	0.361
Hat1	3.40808e-20	0.290517	0.125	0.047
Pcf11	3.6893e-20	0.407724	0.168	0.072
Ctr9	3.74439e-20	0.242331	0.155	0.063
Pibf1	3.78277e-20	0.628024	0.123	0.046
Dst	4.10753e-20	0.508078	0.43	0.262
Ccni	4.75642e-20	0.326575	0.251	0.123
Drg1	5.38601e-20	0.547013	0.22	0.105
Dnttip2	5.55809e-20	0.272913	0.182	0.079
Eif3g	5.77587e-20	0.295886	0.269	0.136
Tshz2	5.81419e-20	0.262716	0.107	0.037
Sipa1l3	6.0729e-20	0.372799	0.101	0.034
Thoc2	6.33443e-20	0.395737	0.325	0.179
Eif3c	6.81796e-20	0.470612	0.461	0.292
Pdcd11	6.99618e-20	0.260949	0.146	0.059
Arid5b	7.39112e-20	0.347703	0.103	0.035
Rgs12	9.05844e-20	0.357124	0.239	0.118
Siva1	9.13315e-20	0.291385	0.115	0.042
Ing2	9.20107e-20	0.315452	0.12	0.044
Grsf1	9.32024e-20	0.329238	0.137	0.054
Srp14	9.40068e-20	0.550396	0.477	0.304
Itm2b	9.46957e-20	0.359387	0.865	0.806
Ddrgk1	1.08002e-19	0.450346	0.397	0.233
Pla2g16	1.08011e-19	0.398663	0.399	0.23
Esf1	1.11004e-19	0.353347	0.266	0.136
Rbm6	1.16157e-19	0.351656	0.217	0.103
Orc3	1.18276e-19	0.249302	0.117	0.043
Synrg	1.31415e-19	0.297134	0.152	0.062
Chd2	1.4008e-19	0.399365	0.213	0.101
Ubb	1.40614e-19	0.409489	0.785	0.617
Nars	1.43842e-19	0.431881	0.341	0.191
Nemf	1.71907e-19	0.395025	0.251	0.127
Trip12	1.94653e-19	0.350469	0.211	0.099
Dkc1	2.00397e-19	0.302589	0.168	0.072
Eif3a	2.03677e-19	0.456093	0.408	0.246
Sorbs1	2.16942e-19	0.577982	0.303	0.169
Qars	2.35379e-19	0.32483	0.152	0.063
Slc35a1	2.69806e-19	0.332122	0.106	0.037
Gab1	2.96105e-19	0.364013	0.172	0.076
Usp21	3.05151e-19	0.339135	0.115	0.043
Enpp5	3.05843e-19	0.246161	0.255	0.127
Sp1	3.22964e-19	0.284783	0.132	0.052
Dusp1	3.33602e-19	0.737927	0.163	0.072
Suco	3.6793e-19	0.29668	0.148	0.061
Wdr70	3.69507e-19	0.294908	0.108	0.039
Pou6f1	3.93523e-19	0.236748	0.138	0.055
Ccdc25	4.12249e-19	0.345258	0.162	0.07
Dnajb4	4.34351e-19	0.409835	0.207	0.099
Pbrm1	4.47902e-19	0.364591	0.296	0.158
Nudt16	4.54716e-19	0.399636	0.101	0.035
Klhl32	4.68275e-19	0.295909	0.118	0.044
Rbm8a	4.78874e-19	0.404809	0.304	0.166
Eif2b2	5.23702e-19	0.346358	0.161	0.069
Lrrc49	5.31617e-19	0.289928	0.11	0.04
Nolc1	5.50783e-19	0.318146	0.186	0.084
Sypl	5.57726e-19	0.477754	0.287	0.155
Snrpb	5.60223e-19	0.476122	0.328	0.186
Dhrs7	5.68556e-19	0.446439	0.346	0.195
Ss18	6.40165e-19	0.259791	0.135	0.054
Tmsb10	6.42505e-19	0.199991	0.182	0.081
Arl5a	6.75707e-19	0.338639	0.104	0.037
Pcmt1	6.81568e-19	0.480224	0.327	0.185
Tsn	7.08079e-19	0.393984	0.385	0.226
Topors	7.27791e-19	0.292627	0.138	0.055
Phrf1	7.37185e-19	0.398921	0.114	0.042
Gpx1	7.45102e-19	0.351979	0.262	0.136
Celf1	7.4815e-19	0.344512	0.303	0.164
Tsc22d1	8.02231e-19	0.429034	0.431	0.264
Churc1	8.11922e-19	0.271528	0.231	0.114
Pcyt1b	8.51393e-19	0.275338	0.142	0.058
Ppp4r2	8.5145e-19	0.251001	0.128	0.05
Sorl1	1.12307e-18	0.382617	0.373	0.219
Exoc4	1.13388e-18	0.545765	0.258	0.135
Cct2	1.17754e-18	0.352003	0.294	0.157
Nsmce1	1.28508e-18	0.330807	0.189	0.087
Asxl2	1.36677e-18	0.467135	0.197	0.094
Cdk17	1.42759e-18	0.428692	0.161	0.07
Sfr1	1.49119e-18	0.400378	0.362	0.209
Wwtr1	1.54679e-18	0.457177	0.207	0.1
Srrm2	1.6247e-18	0.500175	0.579	0.417
Snrpf	1.74744e-18	0.318804	0.238	0.12
Iqgap1	1.75626e-18	0.39243	0.172	0.077
Pcnx	1.83981e-18	0.331421	0.132	0.053
Akap13	1.85529e-18	0.491896	0.107	0.039
Eid1	2.07017e-18	0.351489	0.28	0.149
Lhfpl2	2.12558e-18	0.240829	0.158	0.067
Ndn	2.1711e-18	0.315425	0.266	0.138
Arx	2.35906e-18	0.272105	0.13	0.051
Ndufaf7	2.82915e-18	0.542628	0.177	0.081
Prkaa1	3.03109e-18	0.236431	0.1	0.035
Spag1	3.2752e-18	0.248003	0.142	0.059
Rabgap1l	3.29341e-18	0.458021	0.206	0.1
Celf4	3.29589e-18	0.311694	0.244	0.122
Vps39	3.37629e-18	0.272997	0.108	0.04
Ubl5	3.80424e-18	0.453748	0.523	0.356
Slc25a39	4.48856e-18	0.32546	0.225	0.112
Tomm70a	4.57053e-18	0.31253	0.146	0.062
Plxdc2	4.72877e-18	0.466141	0.19	0.09
Rab11b	4.7416e-18	0.423704	0.348	0.201
Mgst1	4.81289e-18	0.481086	0.376	0.225
Serinc3	4.89229e-18	0.421839	0.334	0.195
Pafah1b2	5.10487e-18	0.265481	0.215	0.104
Nfkb1	5.36084e-18	0.209688	0.13	0.051
Calcoco1	5.44784e-18	0.354646	0.132	0.054
Fam107b	6.12107e-18	0.349646	0.111	0.041
Hnrnpab	6.74345e-18	0.301737	0.263	0.136
Rab23	6.95227e-18	0.333663	0.103	0.037
Idh3a	7.28621e-18	0.370319	0.325	0.181
Kat6b	7.46197e-18	0.302527	0.185	0.085
Rbm39	7.70317e-18	0.432536	0.714	0.562
Trim35	8.93493e-18	0.530146	0.203	0.1
Cwf19l2	1.06926e-17	0.292276	0.208	0.103
Ep400	1.08726e-17	0.351438	0.162	0.072
Utp14a	1.13666e-17	0.19617	0.107	0.039
Pim2	1.16582e-17	0.485976	0.104	0.039
Med1	1.34206e-17	0.311333	0.17	0.078
1810022K09Rik	1.35174e-17	0.377346	0.237	0.122
Tecpr2	1.41604e-17	0.475805	0.175	0.081
Mtpn	1.47951e-17	0.432933	0.408	0.252
Fos	1.56237e-17	1.44457	0.132	0.057
Scg5	1.64017e-17	0.327936	0.266	0.14
Isca1	1.65843e-17	0.232326	0.162	0.072
Ypel3	1.69468e-17	0.459345	0.448	0.283
Hint1	1.8395e-17	0.495077	0.59	0.439
Dzip1	1.90412e-17	0.301562	0.121	0.048
Eif3d	1.97744e-17	0.350785	0.255	0.134
Hmgb3	1.98283e-17	0.243572	0.13	0.053
Nr2f1	2.0322e-17	0.501572	0.496	0.354
Txlng	2.17946e-17	0.249517	0.107	0.04
Srgap3	2.23543e-17	0.50699	0.294	0.164
Ddx6	2.26615e-17	0.34326	0.317	0.177
Vcp	2.54489e-17	0.400379	0.421	0.268
Myef2	2.60671e-17	0.275767	0.144	0.062
Clip1	2.63091e-17	0.334028	0.176	0.081
Kpna4	2.67415e-17	0.298497	0.158	0.07
Ylpm1	2.70937e-17	0.367867	0.211	0.105
Eif3m	2.97422e-17	0.235985	0.192	0.09
Minpp1	3.06159e-17	0.17759	0.104	0.038
Rsrc2	3.10498e-17	0.455648	0.415	0.262
Abhd2	3.1291e-17	0.359091	0.149	0.067
Ccdc59	3.13851e-17	0.300491	0.256	0.135
Bag1	3.2175e-17	0.326709	0.344	0.196
Crebrf	3.60968e-17	0.266206	0.213	0.104
Stim2	3.6927e-17	0.211193	0.106	0.039
Unc119b	3.86726e-17	0.262432	0.148	0.064
Tax1bp1	4.01986e-17	0.508355	0.461	0.309
Rnf114	4.19354e-17	0.499742	0.142	0.061
Larp4b	4.31965e-17	0.295969	0.235	0.12
Rrp7a	4.36579e-17	0.31707	0.108	0.041
Fam102a	4.46693e-17	0.215188	0.152	0.066
Txlna	4.73387e-17	0.266782	0.159	0.072
Cdk11b	4.8729e-17	0.407604	0.314	0.18
Taf3	5.24803e-17	0.283554	0.17	0.078
Ankhd1	5.87304e-17	0.400698	0.2	0.099
Nsun2	5.97416e-17	0.290757	0.115	0.045
Jak2	6.07156e-17	0.300513	0.11	0.042
Irf2bpl	6.50111e-17	0.335937	0.235	0.122
Gtf2f1	6.60533e-17	0.274864	0.224	0.112
Srek1	7.06405e-17	0.282622	0.231	0.12
Nedd4	7.45849e-17	0.428615	0.528	0.366
Xrn1	7.64716e-17	0.411396	0.151	0.067
Hnrnpd	8.02219e-17	0.329692	0.241	0.125
Matr3	8.13261e-17	0.338003	0.399	0.242
Fam50a	8.35377e-17	0.273782	0.162	0.073
Akr7a5	9.26292e-17	0.289894	0.199	0.096
Appl1	9.8675e-17	0.280621	0.185	0.088
Rcbtb2	1.01514e-16	0.274334	0.148	0.065
Hnrnpa2b1	1.09968e-16	0.42931	0.669	0.543
Dock7	1.21121e-16	0.357354	0.176	0.083
Hsp90b1	1.29899e-16	0.499942	0.615	0.498
Lgmn	1.31605e-16	0.291693	0.286	0.156
Arf3	1.37463e-16	0.311193	0.256	0.135
Magi2	1.45298e-16	0.862581	0.315	0.192
Sf1	1.46204e-16	0.290306	0.22	0.112
Dtnb	1.58698e-16	0.469133	0.101	0.038
Pde9a	1.69096e-16	0.1913	0.114	0.045
Pfkl	1.72156e-16	0.230028	0.227	0.115
Arf6	1.73361e-16	0.35836	0.163	0.076
Cnpy2	1.84711e-16	0.3032	0.346	0.202
Eapp	1.85616e-16	0.231049	0.238	0.122
Nr2f6	1.92555e-16	0.25421	0.118	0.047
Fggy	2.02735e-16	0.206751	0.108	0.042
Dzip3	2.23967e-16	0.33749	0.182	0.087
Fuom	2.45135e-16	0.31798	0.279	0.153
Dnajc8	2.51616e-16	0.383694	0.414	0.262
B230118H07Rik	2.54992e-16	0.292695	0.227	0.117
Dnajc13	2.8568e-16	0.270925	0.101	0.038
Camk1d	3.01315e-16	0.332511	0.165	0.076
Calm3	3.06927e-16	0.464185	0.617	0.48
Chd7	3.49197e-16	0.219316	0.208	0.104
Capzb	3.57368e-16	0.367731	0.417	0.263
Nek9	3.65329e-16	0.333262	0.141	0.062
Pigp	3.71942e-16	0.352332	0.275	0.153
Ap1m1	3.83352e-16	0.264634	0.161	0.074
Malat1	4.33287e-16	0.402435	0.994	0.997
Usp25	4.4606e-16	0.25264	0.114	0.046
Ppp1r12a	4.65957e-16	0.35166	0.23	0.121
Sh3bgrl3	4.71989e-16	0.280899	0.258	0.138
Gfpt1	5.69773e-16	0.258354	0.165	0.077
Tmod3	5.75934e-16	0.308234	0.111	0.044
Nrep	5.79266e-16	0.232922	0.113	0.045
Tardbp	5.87012e-16	0.267425	0.246	0.131
Rnf220	5.98307e-16	0.364097	0.149	0.067
Smg7	6.24802e-16	0.345427	0.131	0.057
Ptpn13	6.94504e-16	0.391128	0.148	0.067
Morf4l1	7.57246e-16	0.499159	0.29	0.17
Wdfy1	7.63402e-16	0.255991	0.176	0.084
Dpp3	8.32908e-16	0.316713	0.1	0.038
Pabpc1	9.0689e-16	0.445744	0.439	0.291
1810058I24Rik	9.11017e-16	0.268707	0.339	0.198
Ltbp3	9.17158e-16	0.273888	0.142	0.063
Pdia6	9.69853e-16	0.329193	0.344	0.201
Commd1	9.82029e-16	0.242714	0.214	0.109
Ttc5	9.98853e-16	0.387115	0.155	0.072
Ubald2	1.00425e-15	0.320614	0.154	0.071
Kif5b	1.0905e-15	0.382442	0.476	0.314
Yeats2	1.13902e-15	0.203897	0.123	0.051
Tap2	1.20759e-15	0.425053	0.121	0.051
Palld	1.21799e-15	0.217947	0.141	0.062
Zfp292	1.31111e-15	0.2669	0.206	0.104
Yap1	1.31636e-15	0.303815	0.165	0.077
Dip2b	1.36899e-15	0.446105	0.199	0.102
Fundc2	1.38235e-15	0.286062	0.204	0.103
Zcchc14	1.48862e-15	0.23595	0.137	0.059
Akap8l	1.52637e-15	0.38758	0.237	0.127
Amz2	1.5283e-15	0.249559	0.138	0.06
Gstp1	1.54652e-15	0.344887	0.227	0.123
Lamb2	1.56633e-15	0.313963	0.199	0.1
Dnajb6	1.57813e-15	0.417967	0.224	0.12
Setd7	1.5831e-15	0.277346	0.196	0.098
Ddx42	1.69647e-15	0.364527	0.23	0.122
D5Ertd579e	1.79833e-15	0.248383	0.149	0.068
Ipo5	2.02193e-15	0.243205	0.155	0.071
Arid2	2.06404e-15	0.328563	0.177	0.086
Nicn1	2.08069e-15	0.257471	0.196	0.098
Kif2a	2.16156e-15	0.311807	0.206	0.105
Rock1	2.19775e-15	0.399164	0.341	0.206
Fryl	2.29466e-15	0.352453	0.165	0.079
Snrnp25	2.35969e-15	0.195353	0.113	0.045
Mbnl2	2.3869e-15	0.354847	0.318	0.189
Ccdc47	2.525e-15	0.232843	0.246	0.132
Thra	2.54959e-15	0.422748	0.434	0.28
Mpnd	2.56482e-15	0.227388	0.199	0.099
Prr3	2.68687e-15	0.380501	0.12	0.05
Nop14	3.18105e-15	0.244047	0.149	0.068
Poldip3	3.27856e-15	0.197803	0.158	0.073
Tcof1	3.56195e-15	0.284532	0.113	0.046
Anxa6	3.67508e-15	0.182824	0.227	0.118
Ddx39b	3.822e-15	0.361251	0.348	0.21
Ift27	3.8973e-15	0.339344	0.339	0.206
Gpr180	4.11323e-15	0.189591	0.127	0.054
Gnai3	4.18764e-15	0.31013	0.203	0.103
Psme2	4.19098e-15	0.177611	0.146	0.066
Arl1	4.95857e-15	0.304487	0.201	0.103
Map4k4	5.42842e-15	0.356083	0.286	0.165
Bms1	5.57234e-15	0.248647	0.1	0.039
Bbx	5.88215e-15	0.207732	0.149	0.068
Vdac3	6.02426e-15	0.321812	0.275	0.155
Rnh1	6.11617e-15	0.292479	0.265	0.148
Nedd9	6.20465e-15	0.256384	0.111	0.046
Tob1	6.25092e-15	0.303012	0.283	0.162
Med28	6.54913e-15	0.237304	0.325	0.189
Naa15	6.60204e-15	0.258729	0.248	0.135
Ogdh	6.68728e-15	0.267502	0.286	0.161
Bod1	6.91604e-15	0.206432	0.159	0.074
Pcgf5	6.98375e-15	0.341539	0.124	0.054
Chd8	7.15026e-15	0.243692	0.203	0.103
Sfpq	7.50155e-15	0.341928	0.311	0.182
Igbp1	7.73674e-15	0.189148	0.132	0.058
Arhgap32	7.81034e-15	0.367075	0.162	0.078
Gpbp1	9.27109e-15	0.276401	0.223	0.117
Srrm1	9.32115e-15	0.345824	0.396	0.25
Ddx23	1.01263e-14	0.223328	0.12	0.052
Megf8	1.02228e-14	0.12184	0.108	0.044
Med13l	1.16092e-14	0.308753	0.203	0.104
Shisa5	1.29583e-14	0.259241	0.2	0.102
Eif5b	1.37794e-14	0.464202	0.458	0.312
Cdk9	1.41083e-14	0.194967	0.106	0.043
Cdc37	1.45333e-14	0.290403	0.228	0.123
Nrp2	1.49783e-14	0.284393	0.141	0.064
Nedd4l	1.54055e-14	0.279397	0.17	0.083
Rbm34	1.57725e-14	0.265376	0.127	0.056
Pds5a	1.70368e-14	0.439554	0.135	0.062
Clta	1.78999e-14	0.394706	0.421	0.272
Luc7l	1.8035e-14	0.256267	0.187	0.094
Mgea5	1.81383e-14	0.351633	0.221	0.119
Snrpb2	1.86569e-14	0.25104	0.17	0.083
Marcksl1	2.01931e-14	0.216099	0.179	0.089
Abcc5	2.03475e-14	0.409797	0.239	0.136
Clpx	2.2036e-14	0.270575	0.179	0.089
Rab12	2.23409e-14	0.237416	0.224	0.12
Mark3	2.2639e-14	0.288981	0.255	0.141
Mttp	2.29829e-14	0.339456	0.106	0.043
Eif1ax	2.67932e-14	0.256866	0.296	0.17
Tmcc3	2.93919e-14	0.579704	0.23	0.128
Ski	3.09078e-14	0.313581	0.196	0.1
Suz12	3.18655e-14	0.267422	0.169	0.083
Nbeal1	3.27188e-14	0.301781	0.173	0.087
Ublcp1	3.28071e-14	0.314156	0.132	0.06
Flywch1	3.31997e-14	0.340011	0.172	0.085
Rapgef4	3.36689e-14	0.463124	0.103	0.042
Xpo7	3.57841e-14	0.373319	0.139	0.065
Hey1	3.78529e-14	0.332129	0.269	0.153
U2af1	3.86601e-14	0.186958	0.213	0.112
Dhx15	3.91039e-14	0.318472	0.193	0.099
Psmc4	4.35692e-14	0.219708	0.272	0.153
Rsl1d1	4.36411e-14	0.236763	0.225	0.122
Slc35d1	4.44562e-14	0.350027	0.19	0.097
Cdv3	4.49552e-14	0.383027	0.161	0.079
Utp3	4.55698e-14	0.167553	0.142	0.065
Dad1	4.66324e-14	0.312106	0.541	0.38
Cse1l	4.71306e-14	0.30939	0.107	0.045
Ranbp2	4.75764e-14	0.294327	0.139	0.065
Arfgef1	4.82766e-14	0.213716	0.152	0.072
Wdr33	4.9408e-14	0.381927	0.179	0.091
Ube2d3	4.94834e-14	0.383836	0.359	0.226
Snhg9	4.99482e-14	0.345826	0.142	0.068
Serbp1	5.45393e-14	0.431146	0.496	0.362
Cir1	5.56015e-14	0.241396	0.123	0.054
Foxo1	5.68969e-14	0.314131	0.279	0.161
Camkv	5.91486e-14	0.264873	0.11	0.046
Ap3m1	5.92294e-14	0.284548	0.238	0.132
Hdac4	6.02086e-14	0.278678	0.182	0.092
Frg1	6.10759e-14	0.218298	0.213	0.114
Eftud2	6.18539e-14	0.254581	0.146	0.069
Ptprd	6.36113e-14	0.579991	0.234	0.131
Tsen15	6.68934e-14	0.182337	0.118	0.051
Ppdpf	7.48562e-14	0.243733	0.32	0.192
Ikzf2	7.54638e-14	0.290156	0.11	0.046
Hdlbp	7.91568e-14	0.221377	0.159	0.077
Zmat1	8.15456e-14	0.220972	0.108	0.045
Fat1	8.45756e-14	0.271952	0.17	0.085
Erlin2	8.58398e-14	0.210066	0.151	0.072
Cog7	9.09045e-14	0.21687	0.149	0.071
Nmt2	1.06385e-13	0.365161	0.238	0.134
Prrc2c	1.13811e-13	0.40393	0.42	0.286
Arpc1b	1.15283e-13	0.12877	0.108	0.045
Mga	1.25699e-13	0.234382	0.197	0.104
Nhp2	1.31353e-13	0.21115	0.182	0.092
Ppp1r16a	1.33031e-13	0.19386	0.114	0.049
Polr2b	1.35541e-13	0.173667	0.175	0.087
R3hdm2	1.41295e-13	0.263828	0.193	0.101
2310033P09Rik	1.49156e-13	0.191786	0.138	0.064
Adi1	1.61845e-13	0.226617	0.146	0.07
Baz1b	1.6456e-13	0.226112	0.22	0.119
Snrpd2	1.66513e-13	0.293004	0.351	0.218
Sh3gl1	1.70149e-13	0.434603	0.128	0.059
Lsm14a	1.71144e-13	0.259678	0.162	0.08
Sec24b	1.74146e-13	0.306247	0.101	0.042
Cul9	1.8318e-13	0.204131	0.108	0.046
Ppig	1.85607e-13	0.288331	0.382	0.242
Tbl1x	1.87794e-13	0.279305	0.293	0.171
Cdk4	1.94624e-13	0.318395	0.231	0.129
Uimc1	2.05727e-13	0.327567	0.121	0.055
Alkbh6	2.08981e-13	0.297069	0.146	0.07
Fkbp3	2.12445e-13	0.354386	0.438	0.293
Aggf1	2.13384e-13	0.307052	0.194	0.103
Ptprm	2.15405e-13	0.506158	0.127	0.058
Scaf8	2.26763e-13	0.326873	0.141	0.067
Fkbp4	2.31285e-13	0.297161	0.286	0.168
Cdk12	2.34787e-13	0.340475	0.152	0.074
Pkd1	2.39088e-13	0.214491	0.115	0.05
Elp3	2.4334e-13	0.114641	0.1	0.041
Stoml2	2.62981e-13	0.215777	0.225	0.123
Scand1	2.80492e-13	0.260443	0.331	0.204
Sdf4	2.82098e-13	0.309549	0.352	0.218
Sox6	2.84344e-13	0.507813	0.261	0.155
Alyref	3.1155e-13	0.258615	0.132	0.061
Fam184a	3.19647e-13	0.317498	0.214	0.118
Gspt1	3.21452e-13	0.304491	0.173	0.089
Ppm1e	3.24955e-13	0.502647	0.135	0.065
Rgl1	3.89919e-13	0.301845	0.131	0.061
Usp22	3.9567e-13	0.31495	0.194	0.103
M6pr	4.06111e-13	0.247156	0.28	0.163
Rtca	4.0795e-13	0.259698	0.115	0.051
Dynll2	4.09627e-13	0.311911	0.346	0.218
Smc3	4.10013e-13	0.321178	0.342	0.215
Kpnb1	4.24825e-13	0.2799	0.189	0.1
Neu1	4.26532e-13	0.292694	0.127	0.058
Clock	4.32036e-13	0.247927	0.135	0.064
Sun1	4.33302e-13	0.19185	0.158	0.078
Prox1	4.45184e-13	0.241999	0.107	0.046
Slc38a10	4.68323e-13	0.186142	0.111	0.048
Rhbdd2	5.11786e-13	0.389033	0.214	0.117
Sbno1	5.29021e-13	0.248086	0.273	0.16
Tomm34	5.41434e-13	0.257671	0.134	0.063
Ybx3	5.68104e-13	0.191824	0.101	0.043
Lrp10	5.95637e-13	0.241284	0.283	0.165
Wdr13	6.04115e-13	0.214231	0.149	0.072
Rnpep	6.14246e-13	0.222835	0.162	0.081
Cdc42bpb	6.2924e-13	0.178663	0.101	0.043
Sacm1l	6.51194e-13	0.168258	0.158	0.079
Polr2i	6.60996e-13	0.211321	0.277	0.162
Anapc4	6.63471e-13	0.385603	0.121	0.056
Arf2	6.64769e-13	0.200302	0.104	0.044
Gtf2b	6.69447e-13	0.20073	0.146	0.071
Ermard	7.21184e-13	0.60345	0.118	0.055
Dcaf8	7.30571e-13	0.2198	0.27	0.156
Pde10a	7.78518e-13	0.220277	0.104	0.044
Ccdc107	7.85802e-13	0.291789	0.246	0.141
Lrpprc	7.88167e-13	0.264484	0.113	0.05
Scyl1	8.25522e-13	0.224213	0.162	0.081
Atf7ip	8.48522e-13	0.324285	0.189	0.101
Tapbp	8.92319e-13	0.280474	0.19	0.102
Cdpf1	9.24795e-13	0.257995	0.104	0.045
Gabarapl1	9.93014e-13	0.291579	0.399	0.259
Ddx24	1.03416e-12	0.284729	0.387	0.251
Psmd4	1.05637e-12	0.281301	0.351	0.22
Prmt5	1.06943e-12	0.25661	0.151	0.074
Xab2	1.11193e-12	0.213981	0.106	0.045
Fbxo33	1.13981e-12	0.188601	0.114	0.05
G3bp2	1.19109e-12	0.25906	0.311	0.188
Miip	1.21188e-12	0.301928	0.111	0.049
Galnt18	1.22358e-12	0.309313	0.108	0.048
Tpgs2	1.22765e-12	0.24418	0.148	0.073
Rbbp7	1.23642e-12	0.254842	0.28	0.165
Nudcd3	1.3316e-12	0.407633	0.276	0.165
Ndufb5	1.36185e-12	0.310876	0.485	0.334
S100b	1.50277e-12	0.428724	0.635	0.561
Bcas2	1.52718e-12	0.260124	0.262	0.153
Rbm26	1.5679e-12	0.399827	0.242	0.145
Usp48	1.71139e-12	0.220231	0.123	0.056
Slc39a9	1.73559e-12	0.299728	0.12	0.055
Neat1	1.73745e-12	0.254966	0.375	0.241
Usf1	1.79068e-12	0.257866	0.118	0.054
Tmem65	1.81389e-12	0.248393	0.128	0.06
Xrn2	1.90262e-12	0.200885	0.231	0.13
Pacsin1	1.97823e-12	0.292374	0.106	0.046
Paxbp1	2.05131e-12	0.241691	0.146	0.073
Ormdl3	2.0932e-12	0.164255	0.189	0.099
Srp68	2.1327e-12	0.128463	0.128	0.06
Rbbp4	2.14487e-12	0.25378	0.266	0.158
Grb2	2.17677e-12	0.280095	0.237	0.135
Acot7	2.23495e-12	0.213719	0.124	0.058
Tonsl	2.26448e-12	0.284658	0.349	0.222
Chd6	2.29136e-12	0.390719	0.234	0.136
Fam32a	2.29654e-12	0.191685	0.307	0.182
Ywhah	2.35684e-12	0.357299	0.221	0.124
Arglu1	2.48266e-12	0.406171	0.424	0.294
Kansl3	2.71731e-12	0.344408	0.138	0.067
Cd2ap	2.8522e-12	0.267651	0.127	0.06
St3gal2	2.93374e-12	0.310813	0.128	0.061
Tmem219	3.05402e-12	0.449422	0.185	0.099
Srsf3	3.08252e-12	0.29288	0.363	0.231
Bzw2	3.12317e-12	0.243219	0.135	0.065
Nfe2l1	3.23848e-12	0.239366	0.248	0.142
Pdia3	3.29676e-12	0.362608	0.434	0.293
Lars	3.80201e-12	0.184496	0.132	0.063
Mapre3	3.86153e-12	0.172525	0.158	0.08
Smarca4	4.13315e-12	0.212707	0.235	0.133
Ppp1r9a	4.29455e-12	0.302205	0.214	0.12
Pdlim4	4.46257e-12	0.206558	0.296	0.177
Setd2	4.53755e-12	0.295143	0.169	0.089
Arid4a	4.61698e-12	0.269527	0.28	0.171
Irf2bp2	4.63456e-12	0.158837	0.213	0.117
Ptpn11	4.66897e-12	0.243304	0.189	0.101
Sde2	4.78351e-12	0.19401	0.118	0.054
Cep57	4.80703e-12	0.169162	0.12	0.055
Phf20	5.15601e-12	0.273101	0.227	0.13
Ginm1	5.16582e-12	0.387455	0.263	0.16
Pdap1	5.28217e-12	0.314576	0.401	0.271
Rsbn1	5.38705e-12	0.250558	0.168	0.087
Csnk1a1	5.66752e-12	0.352278	0.448	0.314
Aktip	5.86511e-12	0.182663	0.213	0.117
Ebna1bp2	5.95402e-12	0.189664	0.196	0.107
Psmb2	6.59616e-12	0.297145	0.386	0.254
Mphosph10	6.6657e-12	0.248995	0.135	0.066
Lyrm2	6.69072e-12	0.144221	0.162	0.084
Tmem218	6.69827e-12	0.268135	0.192	0.104
Uchl5	6.91584e-12	0.152859	0.108	0.049
Sfswap	7.05343e-12	0.237156	0.17	0.09
Chmp3	7.30762e-12	0.149807	0.19	0.102
Pde4d	7.46219e-12	0.610841	0.135	0.068
Gle1	7.46524e-12	0.366804	0.132	0.065
Stmn1	7.77248e-12	0.230787	0.118	0.055
Pja2	7.9391e-12	0.320477	0.3	0.187
Aprt	8.90734e-12	0.11074	0.161	0.082
Hsf2	9.03429e-12	0.315697	0.12	0.058
Rexo4	9.08781e-12	0.22824	0.131	0.064
Slc25a12	9.74008e-12	0.279014	0.161	0.084
Atp1b1	1.00431e-11	0.354878	0.562	0.419
Hcfc1r1	1.05048e-11	0.229199	0.355	0.227
Ehbp1	1.06569e-11	0.541879	0.156	0.082
Srsf5	1.08676e-11	0.354467	0.459	0.317
Flot1	1.0978e-11	0.237807	0.154	0.079
Adprh	1.11161e-11	0.256564	0.308	0.191
Gapvd1	1.14287e-11	0.21728	0.227	0.13
Per1	1.19319e-11	0.251723	0.117	0.055
Baz2b	1.23792e-11	0.208676	0.279	0.169
Ccdc13	1.2443e-11	0.290213	0.118	0.056
Sf3b4	1.24525e-11	0.169583	0.137	0.068
Pbdc1	1.26092e-11	0.178192	0.125	0.06
Sumo1	1.336e-11	0.4001	0.299	0.188
Stk39	1.47283e-11	0.389239	0.101	0.045
Dlg1	1.49884e-11	0.31884	0.152	0.079
Snf8	1.50079e-11	0.186802	0.203	0.113
Tmem33	1.57294e-11	0.314769	0.29	0.181
Zrsr2	1.61526e-11	0.119973	0.132	0.064
Bscl2	1.64686e-11	0.241722	0.185	0.1
Tfam	1.65367e-11	0.294967	0.134	0.066
Fam210b	1.72249e-11	0.258406	0.135	0.067
Anks1b	1.72565e-11	0.447049	0.142	0.072
Mapk10	1.80673e-11	0.380317	0.249	0.15
Fcho2	1.82773e-11	0.363427	0.183	0.101
Pitpnm2	1.86045e-11	0.158914	0.135	0.067
Tgs1	1.96912e-11	0.238933	0.148	0.076
Efr3a	1.9959e-11	0.294143	0.203	0.114
Chic1	2.02852e-11	0.262962	0.134	0.066
Ddb1	2.05129e-11	0.207174	0.318	0.198
Ccnc	2.16126e-11	0.305531	0.113	0.053
Copb2	2.24757e-11	0.170466	0.189	0.102
Ola1	2.3851e-11	0.163979	0.179	0.096
Ywhaq	2.49765e-11	0.316569	0.394	0.265
Ier5	2.53337e-11	0.188241	0.118	0.056
Hnrnpa0	2.59322e-11	0.216922	0.241	0.141
Plod3	2.6608e-11	0.234612	0.1	0.045
Srsf11	2.68536e-11	0.238193	0.365	0.237
Zfand5	2.6935e-11	0.271208	0.31	0.195
Anp32a	2.69939e-11	0.294784	0.499	0.352
Nfic	2.77379e-11	0.258403	0.304	0.191
Prpsap1	2.8401e-11	0.256959	0.152	0.079
Mllt10	2.88189e-11	0.344457	0.203	0.116
Hdac2	2.96299e-11	0.283971	0.144	0.073
Prpf8	3.00543e-11	0.16233	0.185	0.101
Parva	3.0415e-11	0.233605	0.159	0.083
Tfdp2	3.10033e-11	0.293984	0.113	0.053
Tbrg1	3.13362e-11	0.166272	0.196	0.109
Tspan15	3.1484e-11	0.336237	0.292	0.182
Nfia	3.17199e-11	0.339352	0.718	0.592
Prmt1	3.25283e-11	0.257455	0.137	0.069
Ngly1	3.26018e-11	0.238292	0.148	0.076
Ppp2r3d	3.31509e-11	0.283054	0.1	0.045
Sdcbp	3.33207e-11	0.245641	0.317	0.198
Rmdn1	3.57427e-11	0.422362	0.166	0.091
Cdc16	3.66473e-11	0.217135	0.193	0.107
Zfp326	3.67199e-11	0.247106	0.149	0.078
Leo1	3.87448e-11	0.177204	0.123	0.059
Iqcc	3.95775e-11	0.181154	0.134	0.067
Pkn2	4.01893e-11	0.261252	0.273	0.167
Pgls	4.16738e-11	0.254904	0.228	0.133
Gtf2i	4.17071e-11	0.311453	0.434	0.304
Ankrd11	4.18947e-11	0.273904	0.354	0.232
Terf2	4.34288e-11	0.155822	0.106	0.048
Ahi1	4.35042e-11	0.305303	0.358	0.238
Rest	4.49744e-11	0.129982	0.12	0.057
Pnn	4.83065e-11	0.287689	0.321	0.207
Pithd1	5.3702e-11	0.139669	0.165	0.087
Ociad1	5.58286e-11	0.304502	0.403	0.274
Slc35a2	5.86049e-11	0.420912	0.217	0.128
Dhdds	6.43631e-11	0.216687	0.104	0.048
Ubn1	6.51328e-11	0.189078	0.145	0.075
Ubap2l	6.66146e-11	0.276744	0.217	0.126
Usp37	7.13216e-11	0.334023	0.101	0.047
Srebf1	7.1397e-11	0.30777	0.382	0.254
Atp2a2	7.21994e-11	0.369855	0.47	0.337
Psmc3	7.23552e-11	0.273278	0.354	0.233
Smap2	7.84171e-11	0.207659	0.118	0.057
Prdm2	8.6779e-11	0.204044	0.108	0.051
Rtcb	8.83943e-11	0.173076	0.183	0.1
Rbm22	8.95537e-11	0.209992	0.151	0.079
Srpk2	9.59406e-11	0.295059	0.365	0.243
Itpa	9.67326e-11	0.185257	0.128	0.064
Kars	9.71802e-11	0.197998	0.141	0.072
Phactr4	9.82749e-11	0.352618	0.104	0.049
Cntn1	9.88407e-11	0.285536	0.208	0.121
Pspc1	9.97271e-11	0.216831	0.101	0.047
Ccndbp1	1.02706e-10	0.303639	0.152	0.081
Ptcd2	1.0597e-10	0.116191	0.1	0.045
Macf1	1.06191e-10	0.284062	0.69	0.565
Tcp1	1.11666e-10	0.256856	0.208	0.121
Acin1	1.14414e-10	0.277945	0.324	0.212
Stag2	1.14584e-10	0.28413	0.225	0.133
Pih1d1	1.24016e-10	0.157723	0.101	0.046
Scaper	1.30657e-10	0.243242	0.194	0.111
Chd1	1.35058e-10	0.247894	0.137	0.071
Mtf2	1.43085e-10	0.143978	0.134	0.068
Lrif1	1.43542e-10	0.177635	0.108	0.051
Dkk3	1.50295e-10	0.299001	0.423	0.291
Mta1	1.54499e-10	0.168545	0.131	0.066
Slk	1.55574e-10	0.271083	0.138	0.07
Gosr2	1.62311e-10	0.265465	0.137	0.071
Dyrk1a	1.64041e-10	0.310923	0.139	0.072
Ston2	1.64575e-10	0.519441	0.106	0.051
Usp7	1.66592e-10	0.119044	0.163	0.087
Meaf6	1.68677e-10	0.115095	0.131	0.066
Arhgap42	1.69121e-10	0.32344	0.111	0.054
Zc3h15	1.69293e-10	0.202504	0.3	0.189
Sema6d	1.69977e-10	0.231169	0.299	0.19
Nktr	1.77365e-10	0.284637	0.234	0.142
Chrac1	1.78289e-10	0.14714	0.154	0.08
Lasp1	1.79288e-10	0.251397	0.234	0.14
Tapt1	1.8155e-10	0.264056	0.108	0.052
Nucb1	1.89567e-10	0.169113	0.151	0.08
Klhl7	1.91552e-10	0.26769	0.121	0.06
Mysm1	1.92595e-10	0.281315	0.144	0.076
Pias2	1.93047e-10	0.200566	0.131	0.067
Tsr2	1.95521e-10	0.115911	0.101	0.047
Sec61b	1.98502e-10	0.228591	0.348	0.23
Snrpd3	1.98828e-10	0.203144	0.297	0.187
Pgpep1	2.00003e-10	0.225213	0.149	0.079
Gga1	2.02761e-10	0.148174	0.11	0.052
Hmgn2	2.07566e-10	0.272739	0.172	0.097
Il6st	2.14652e-10	0.100154	0.258	0.153
Trim2	2.21291e-10	0.258728	0.385	0.257
Thoc7	2.26088e-10	0.207951	0.272	0.168
Srrt	2.26617e-10	0.12791	0.169	0.092
Junb	2.28018e-10	0.44622	0.104	0.05
Napg	2.28087e-10	0.140331	0.156	0.084
Cfl2	2.28417e-10	0.289053	0.259	0.16
Kdm5a	2.33479e-10	0.155925	0.225	0.132
Klhdc10	2.4865e-10	0.146882	0.111	0.053
Trio	2.60555e-10	0.217238	0.141	0.074
Sptssa	2.65748e-10	0.275026	0.275	0.172
Upf3a	2.66647e-10	0.139667	0.152	0.08
Psmb5	2.67256e-10	0.239394	0.261	0.162
Copz1	2.70639e-10	0.32324	0.227	0.136
Tbc1d19	2.80901e-10	0.273145	0.141	0.074
Tnpo3	2.90745e-10	0.193912	0.196	0.111
Cttn	3.03062e-10	0.159682	0.125	0.063
Snrpe	3.03873e-10	0.15846	0.259	0.159
Luc7l3	3.10982e-10	0.364144	0.489	0.372
Ahctf1	3.34237e-10	0.271282	0.1	0.047
Lrch3	3.34423e-10	0.380843	0.137	0.072
Ddx18	3.4153e-10	0.202461	0.141	0.074
Hnrnpk	3.42979e-10	0.312274	0.539	0.401
Tbc1d9b	3.55419e-10	0.259729	0.163	0.09
Tcea1	3.55892e-10	0.181829	0.192	0.111
Hbs1l	3.58286e-10	0.207666	0.118	0.059
Dync1li2	3.60359e-10	0.179177	0.159	0.087
Kmt2a	3.80998e-10	0.211252	0.241	0.145
Scaf11	3.92509e-10	0.242957	0.217	0.129
Acp1	3.96372e-10	0.21274	0.201	0.117
Kdm6b	3.98306e-10	0.318436	0.137	0.074
Specc1l	4.05625e-10	0.149168	0.123	0.061
Suclg2	4.14759e-10	0.277743	0.163	0.09
Eif6	4.52285e-10	0.123572	0.204	0.117
Crebbp	4.53381e-10	0.241153	0.292	0.188
Tmx4	4.83926e-10	0.180847	0.186	0.106
Vps41	4.92099e-10	0.183375	0.186	0.105
Ddx52	4.95549e-10	0.205924	0.138	0.072
Mfap1a	5.00358e-10	0.173946	0.127	0.065
Rbm5	5.08554e-10	0.309711	0.29	0.186
Lrp6	5.13747e-10	0.185255	0.139	0.073
Gps2	5.5676e-10	0.2988	0.172	0.096
Vezf1	5.65817e-10	0.178217	0.279	0.173
Cby1	5.78932e-10	0.231964	0.215	0.128
Pja1	6.08984e-10	0.226903	0.159	0.088
Anapc2	6.31918e-10	0.184592	0.162	0.089
Wdfy3	6.67219e-10	0.128339	0.149	0.08
Psmd1	7.21922e-10	0.227607	0.255	0.157
Senp2	7.66395e-10	0.140123	0.12	0.06
Pdcd4	7.85576e-10	0.228073	0.318	0.214
Becn1	8.17521e-10	0.132226	0.13	0.067
Lgi1	8.36275e-10	0.225819	0.29	0.186
Iws1	8.51968e-10	0.157899	0.125	0.064
Fubp1	8.534e-10	0.348268	0.239	0.149
Scnm1	8.58066e-10	0.204926	0.149	0.081
March8	8.68383e-10	0.185548	0.11	0.054
Chd4	8.78182e-10	0.263865	0.439	0.316
Fam189a2	8.80903e-10	0.1852	0.115	0.058
Nab1	8.90588e-10	0.141512	0.103	0.049
Rprd2	9.34912e-10	0.268291	0.132	0.07
Zdhhc20	9.51646e-10	0.456534	0.159	0.09
5730455P16Rik	9.54395e-10	0.231678	0.17	0.096
Myo5a	9.81008e-10	0.21135	0.118	0.059
Epc2	9.88005e-10	0.177208	0.107	0.052
Cdk13	9.89708e-10	0.194711	0.123	0.062
Acbd4	1.00774e-09	0.327711	0.125	0.065
2210016F16Rik	1.07475e-09	0.15236	0.138	0.073
Ormdl2	1.10107e-09	0.354649	0.151	0.084
Akr1b10	1.10879e-09	0.220579	0.211	0.125
Snx5	1.12023e-09	0.148277	0.256	0.157
Magi1	1.125e-09	0.485501	0.172	0.1
Dlgap4	1.13067e-09	0.202775	0.18	0.102
Wbp4	1.14021e-09	0.299583	0.296	0.194
Psmd2	1.14545e-09	0.182849	0.273	0.168
Fem1b	1.16197e-09	0.179833	0.128	0.066
Atp11b	1.18178e-09	0.359147	0.114	0.058
Pan3	1.24711e-09	0.45871	0.162	0.094
Smim11	1.3215e-09	0.185479	0.282	0.178
Swi5	1.3392e-09	0.244534	0.428	0.299
Ppp1r11	1.34594e-09	0.238438	0.241	0.148
Srsf6	1.38719e-09	0.15309	0.199	0.115
Cd151	1.39253e-09	0.30914	0.196	0.116
Sox9	1.39822e-09	0.430548	0.668	0.636
Hnrnpl	1.48674e-09	0.261867	0.313	0.212
Bnip2	1.49745e-09	0.191132	0.132	0.07
Pkd2	1.50609e-09	0.170512	0.173	0.097
Psph	1.6176e-09	0.25749	0.401	0.279
Tox4	1.63039e-09	0.104594	0.13	0.068
Bub3	1.63657e-09	0.15098	0.182	0.103
Sri	1.72816e-09	0.147831	0.279	0.176
Vps13a	1.7683e-09	0.33318	0.1	0.049
Smndc1	1.86972e-09	0.170323	0.186	0.107
Ppm1g	1.87233e-09	0.156584	0.131	0.069
Stx18	1.91298e-09	0.148514	0.117	0.059
Ctnnal1	1.95275e-09	0.222104	0.113	0.057
H2-D1	2.07999e-09	0.224437	0.134	0.071
Trnau1ap	2.09308e-09	0.216353	0.135	0.072
Creb3	2.2811e-09	0.202339	0.161	0.09
Anapc11	2.32376e-09	0.268703	0.365	0.252
Dync1i2	2.32849e-09	0.256046	0.437	0.314
Nfix	2.34408e-09	0.248152	0.465	0.335
Chmp2b	2.39533e-09	0.139653	0.155	0.085
Msrb2	2.46415e-09	0.127909	0.13	0.068
Sbf2	2.5099e-09	0.297991	0.125	0.066
Mettl16	2.53776e-09	0.152555	0.13	0.068
Luzp1	2.54336e-09	0.285922	0.179	0.104
Ddx55	2.55576e-09	0.171146	0.101	0.049
Rgl2	2.62353e-09	0.34968	0.127	0.068
Ubtf	2.73081e-09	0.178405	0.211	0.125
Setd5	2.87776e-09	0.277368	0.196	0.117
Myo9a	3.00668e-09	0.168289	0.165	0.093
Ep300	3.10501e-09	0.211146	0.123	0.064
Btg2	3.14992e-09	0.786691	0.104	0.053
Pam	3.19706e-09	0.326355	0.175	0.104
Naa50	3.2112e-09	0.176699	0.165	0.092
[truncated: 544 more rows]

## Sheet: Cluster7
gene	p_val	avg_log2FC	pct.1	pct.2
Ank3	7.988e-209	2.17869	0.485	0.06
Fam19a1	4.5245e-199	1.92122	0.274	0.019
Opcml	6.16916e-183	2.78067	0.381	0.042
Gria1	1.00657e-178	2.20492	0.549	0.089
Cacna1e	2.045e-169	1.47042	0.271	0.022
Grm7	3.17799e-168	1.68857	0.247	0.018
Lrrc7	1.07644e-164	1.80847	0.256	0.02
Epha7	1.22753e-159	1.53674	0.277	0.024
Grin2b	6.65933e-151	2.28161	0.561	0.112
Syt7	1.57181e-149	1.53769	0.308	0.032
Fam155a	2.52795e-149	1.93257	0.28	0.027
Tenm2	4.41863e-147	2.53618	0.348	0.043
March1	7.34074e-147	1.31626	0.204	0.014
Rbfox1	5.27157e-145	2.07414	0.421	0.063
Erc2	8.87764e-143	1.7722	0.329	0.039
Lrrtm4	7.15658e-135	3.01625	0.262	0.027
Myt1l	2.52055e-130	1.38934	0.311	0.037
Rbfox3	1.53504e-127	1.29577	0.311	0.038
Tmem108	6.27187e-127	1.51859	0.241	0.023
Ppfia2	1.18615e-125	1.63988	0.28	0.032
Camk2b	2.93788e-125	1.89405	0.439	0.078
Sntg1	7.42035e-125	1.39389	0.165	0.011
Anks1b	1.22674e-124	2.12813	0.412	0.069
Dlg2	2.14886e-123	2.69858	0.323	0.044
Dpp6	6.83817e-123	1.43163	0.232	0.022
Grm5	2.27061e-122	2.09616	0.421	0.073
Dgkg	1.83963e-121	1.13757	0.22	0.02
Ak5	3.55103e-117	1.29784	0.238	0.024
Cntn5	3.52835e-116	1.11439	0.137	0.008
Dock10	1.26774e-115	1.2336	0.183	0.015
Syt1	7.1653e-115	2.02818	0.552	0.135
Arhgap20	9.67015e-111	0.712639	0.159	0.011
Grin1	1.57465e-108	1.24176	0.25	0.029
Miat	4.07956e-108	1.08979	0.22	0.022
Unc79	8.54497e-108	1.203	0.195	0.018
Baiap2	1.3645e-105	1.4726	0.363	0.061
Matk	3.45363e-104	1.42347	0.274	0.036
Nptx1	2.27693e-102	1.10011	0.223	0.024
Cacna1c	3.09918e-101	1.16822	0.149	0.011
Pip5k1b	4.39323e-99	1.09231	0.171	0.015
Stxbp5l	3.8898e-98	1.0181	0.149	0.011
Meg3	5.82824e-98	2.88022	0.71	0.286
Wipf3	4.66065e-96	1.3584	0.232	0.028
Celf3	7.1636e-95	0.816969	0.146	0.011
Bcl11a	7.18907e-93	1.0604	0.244	0.032
Kcnt2	9.18838e-91	0.754949	0.101	0.005
Camkv	1.18709e-90	1.26833	0.287	0.044
Reps2	2.02201e-90	0.897744	0.152	0.013
Slc24a2	7.47218e-90	1.32952	0.29	0.046
Prkce	9.61249e-89	1.59087	0.427	0.096
Kcnb2	2.06195e-88	0.987265	0.128	0.009
Prickle1	8.06205e-88	1.67412	0.253	0.036
Ntrk3	9.15502e-88	1.30993	0.235	0.031
Edil3	1.93448e-87	0.844422	0.152	0.013
Rasgrf1	5.46837e-87	1.07422	0.241	0.033
Ptprn	7.43358e-87	1.09062	0.229	0.03
Ptpre	1.97894e-86	0.804685	0.14	0.011
Sema5a	1.83215e-85	0.887074	0.152	0.014
Nell2	1.02533e-84	1.13505	0.265	0.04
Add2	2.3938e-84	0.861112	0.159	0.015
Svop	5.24457e-84	0.751853	0.131	0.01
Unc80	5.19806e-82	1.08567	0.216	0.028
Actl6b	1.13964e-81	0.795729	0.137	0.012
Map1b	2.69686e-81	1.83288	0.543	0.173
Sptbn4	2.91504e-81	0.713554	0.128	0.01
Plekhg5	8.85889e-81	0.873072	0.146	0.013
Cacna2d1	1.92132e-80	1.30145	0.256	0.04
Slc7a14	4.10062e-80	0.964737	0.174	0.019
Pdzd2	4.77847e-80	1.01822	0.159	0.016
Ncald	5.32431e-80	1.49601	0.311	0.058
Nrxn3	5.52211e-80	2.12421	0.341	0.069
Cacna1a	1.041e-79	1.10614	0.262	0.042
Nkain2	1.07852e-79	2.14549	0.262	0.043
Sez6l	1.81461e-79	0.766998	0.162	0.016
Pcsk2	2.34777e-79	1.05532	0.201	0.025
Slc17a7	3.05573e-78	1.23608	0.271	0.045
Syn1	6.96245e-78	1.0306	0.238	0.035
Csmd3	1.64016e-77	1.50536	0.195	0.025
Kcnh7	4.94089e-77	1.13206	0.162	0.017
D430041D05Rik	1.81981e-76	0.814057	0.174	0.02
Dgkh	2.17386e-76	1.05755	0.122	0.01
Tmeff2	2.75576e-76	1.03971	0.177	0.02
Clstn2	9.64829e-76	1.11398	0.165	0.018
Cttnbp2	1.16511e-75	1.64527	0.393	0.093
Plxna4	7.58397e-75	1.11537	0.256	0.042
Adcy1	1.32056e-74	1.36566	0.238	0.037
Elavl3	5.11521e-74	1.1406	0.345	0.073
Gpr22	5.23406e-74	0.80442	0.162	0.018
Osbp2	8.27121e-74	0.632437	0.119	0.01
Dgki	3.15632e-73	0.994381	0.149	0.015
Scn8a	6.56952e-73	1.21462	0.28	0.051
Gabrg2	8.84517e-73	0.765429	0.149	0.015
Tnr	1.11794e-72	1.25636	0.201	0.028
Celf4	5.77237e-72	1.41303	0.445	0.121
Tiam1	6.83693e-72	0.815953	0.149	0.016
Nav3	8.73651e-72	1.34541	0.213	0.031
Kcnd2	1.19153e-71	1.95089	0.381	0.092
Scn2b	8.13485e-71	0.770003	0.149	0.016
Gabrb3	1.87036e-70	1.24855	0.229	0.036
Atp1a3	1.27704e-69	1.09113	0.265	0.047
Frmpd4	4.36338e-69	1.05306	0.149	0.016
Prkg1	6.60492e-69	1.25899	0.143	0.015
Rnf165	8.13493e-68	0.713682	0.162	0.019
Mef2c	2.25896e-67	1.30262	0.271	0.052
Cacna1b	3.25213e-67	0.632637	0.101	0.008
Cyfip2	1.02656e-66	1.01416	0.274	0.052
Nkain3	2.27376e-66	0.994627	0.134	0.014
Syp	5.74036e-66	1.23649	0.262	0.049
Atcay	6.6119e-66	0.646137	0.125	0.012
Ptk2b	1.26924e-65	1.15585	0.22	0.035
Gria3	1.44485e-65	0.939449	0.216	0.034
Nsg2	1.51052e-65	1.1658	0.28	0.056
Pgm2l1	2.0985e-65	1.1465	0.244	0.044
Prkcb	5.90547e-65	1.2243	0.314	0.067
Pak7	8.30692e-65	0.444796	0.107	0.009
Ptprn2	3.78794e-64	0.733919	0.125	0.012
Snhg11	7.91833e-64	2.15637	0.473	0.15
Nbea	1.37709e-63	1.35642	0.345	0.083
Klhl2	1.97307e-63	0.958885	0.229	0.039
Slc12a5	2.35085e-63	0.608461	0.146	0.017
Sez6l2	2.95208e-63	0.811516	0.149	0.018
Fam57b	5.84701e-63	0.745464	0.122	0.012
Ccser1	9.11739e-63	1.13498	0.165	0.021
Basp1	1.45603e-62	1.32872	0.332	0.079
Enc1	1.48241e-62	1.0957	0.216	0.036
Lmo7	3.08753e-62	0.694932	0.128	0.013
Cdk5r1	4.50139e-62	0.970238	0.229	0.04
Camk2a	1.28793e-61	1.39901	0.488	0.16
Egfem1	1.92205e-61	1.06952	0.168	0.023
Nrgn	3.8137e-61	1.61934	0.405	0.117
Dscaml1	3.99448e-61	0.796002	0.116	0.011
Kcnq5	8.76504e-61	0.986938	0.137	0.015
Nsf	2.23294e-60	1.38474	0.393	0.11
Tmem178	3.70437e-60	0.636191	0.104	0.009
Fgf14	8.20577e-60	1.68304	0.284	0.061
Rasgef1a	1.03648e-59	0.888145	0.201	0.032
Unc13a	3.40114e-59	0.702874	0.149	0.019
Slc2a13	7.9975e-59	0.922686	0.152	0.02
Dync1i1	3.91582e-58	0.720627	0.143	0.017
Kcnab1	4.38151e-58	0.863494	0.155	0.02
Caly	7.51827e-58	0.859958	0.229	0.041
Scn3b	7.64562e-58	0.837677	0.143	0.018
Nalcn	8.61655e-58	0.715703	0.119	0.012
Pacsin1	8.90719e-58	0.97354	0.238	0.045
Pgbd5	1.05138e-57	0.784757	0.149	0.019
Napb	1.11289e-57	1.09787	0.287	0.063
Epha4	1.48382e-57	1.14329	0.332	0.082
Gabrb2	3.28151e-57	0.433812	0.101	0.009
Disp2	2.53209e-56	0.513302	0.125	0.014
Celf5	8.27808e-56	0.791448	0.171	0.025
Kcnc3	4.67346e-55	0.849421	0.171	0.026
Cnksr2	1.19466e-54	1.01305	0.235	0.046
Pak3	1.8301e-53	0.736496	0.174	0.027
Ppp3ca	6.66506e-53	1.68031	0.735	0.444
Csmd2	7.32462e-53	0.915243	0.146	0.02
Olfm1	1.04355e-52	1.67261	0.47	0.175
Pcp4	1.98853e-52	1.96452	0.302	0.078
Kalrn	3.95048e-52	1.45695	0.421	0.138
Ppm1e	9.20128e-52	1.25561	0.274	0.063
Srrm4	1.33916e-51	0.552234	0.107	0.011
Car10	1.35986e-51	0.837831	0.146	0.02
Pde1a	2.66286e-51	0.994959	0.183	0.031
Tanc1	6.72058e-51	0.884566	0.149	0.022
Ncdn	9.2835e-51	1.58532	0.421	0.14
Sncb	1.03099e-50	0.863528	0.262	0.057
Bsn	1.06842e-50	0.687733	0.165	0.025
Scn3a	1.26082e-50	0.603395	0.113	0.013
Slc8a1	2.78325e-50	0.856851	0.116	0.013
Csmd1	3.43615e-50	1.96114	0.296	0.077
Sv2a	3.48815e-50	0.936086	0.223	0.044
Elmod1	3.56374e-50	0.943493	0.186	0.032
Gng2	7.1961e-50	0.91361	0.195	0.036
Ptprd	7.53816e-50	2.21153	0.393	0.131
Gabbr2	1.35981e-49	0.943519	0.213	0.042
Rtn1	2.33451e-48	1.31259	0.552	0.227
Dnm1	4.51498e-48	1.00145	0.262	0.062
Wscd2	4.97067e-48	0.70033	0.11	0.013
Cnih2	6.50621e-48	1.16226	0.305	0.079
Cacnb2	6.70939e-48	1.21109	0.162	0.026
Ppp2r2c	9.53571e-48	0.893395	0.226	0.047
Dmtn	1.21589e-47	0.562038	0.143	0.021
Caln1	4.72637e-47	0.774339	0.159	0.025
Mmp16	6.02197e-47	1.03998	0.21	0.043
Hpca	2.0325e-46	1.04124	0.317	0.086
Rgs7bp	2.19821e-46	1.21658	0.329	0.095
Rph3a	8.94657e-46	0.659637	0.134	0.019
Cx3cl1	9.95252e-46	0.799807	0.183	0.034
Ly6h	1.05646e-45	0.929418	0.29	0.073
Kcna1	1.20584e-45	0.634966	0.122	0.016
Kcnip2	2.33697e-45	0.72236	0.14	0.021
Snca	4.90371e-45	1.23841	0.305	0.084
Kcnma1	7.61684e-45	1.136	0.244	0.057
Gpr158	1.34754e-44	0.699162	0.116	0.015
Nrip3	3.78252e-44	0.724566	0.134	0.02
Ube3a	5.82849e-44	1.24181	0.537	0.231
Srcin1	8.53655e-44	0.652538	0.174	0.032
Lypd1	1.32598e-43	0.59835	0.116	0.015
Dnajc6	1.73859e-43	0.717031	0.149	0.024
Cacnb4	1.78155e-43	0.664956	0.155	0.026
Crmp1	4.99982e-43	0.741434	0.159	0.027
Susd4	6.96829e-43	0.554241	0.101	0.012
Tmem191c	8.42194e-43	0.949588	0.21	0.045
Ctxn1	1.03647e-42	1.18151	0.317	0.093
Snap91	1.80479e-42	0.736545	0.149	0.025
Shisa6	6.49843e-42	0.77536	0.134	0.021
Clstn3	1.03151e-41	0.49747	0.107	0.014
Orai2	1.50281e-41	0.650588	0.104	0.013
Celf2	2.59629e-41	1.4553	0.698	0.412
Nos1ap	4.5946e-41	0.786111	0.171	0.033
Dcc	4.89847e-41	1.17009	0.165	0.03
Faim2	1.10552e-40	0.745069	0.183	0.037
Unc5c	1.99871e-40	0.856459	0.207	0.045
AI593442	2.05049e-40	0.678198	0.137	0.022
Gria2	2.48422e-40	1.06317	0.756	0.47
Syt4	4.68819e-40	0.552515	0.14	0.023
Kif5c	4.95884e-40	0.879637	0.271	0.073
Gfra4	7.62331e-40	0.526697	0.101	0.013
Hivep2	1.05512e-39	0.889126	0.235	0.058
Nmnat2	1.1766e-39	0.680922	0.116	0.017
Gas7	1.37249e-39	0.714107	0.189	0.04
Camk4	1.45771e-39	0.666124	0.137	0.023
Tub	1.85124e-39	0.425312	0.101	0.013
Ina	2.08444e-39	0.508451	0.14	0.023
Camkk2	2.15953e-39	0.678545	0.174	0.034
4430402I18Rik	2.28922e-39	1.18225	0.162	0.031
Snap25	3.37534e-39	1.06186	0.445	0.171
Jph4	3.97539e-39	0.703621	0.201	0.044
Kcnq1ot1	8.06499e-39	0.830626	0.354	0.117
Phyhip	2.84508e-38	0.773748	0.155	0.029
Prox1	5.36577e-38	1.04255	0.198	0.045
Ube2ql1	9.06488e-38	0.41737	0.107	0.015
Sipa1l1	1.51477e-37	0.791203	0.201	0.046
Cacna2d3	3.25006e-37	0.610614	0.116	0.017
Arpp21	9.3048e-37	1.24878	0.36	0.128
Kcnc1	9.3383e-37	0.572598	0.122	0.019
Mllt11	1.11921e-36	0.709622	0.235	0.06
Zeb2	1.51692e-36	1.25662	0.433	0.179
Dlgap1	1.99254e-36	1.33543	0.674	0.401
Tanc2	2.44971e-36	0.928803	0.284	0.083
Mycbp2	3.92088e-36	1.19297	0.463	0.198
Il1rapl1	1.318e-35	1.45967	0.271	0.08
Cplx2	2.02377e-35	1.47849	0.436	0.191
Pcdh19	2.80757e-35	0.647031	0.137	0.025
Gng3	3.1324e-35	0.769862	0.192	0.044
Nav1	6.78571e-35	0.739161	0.18	0.04
Arhgap39	1.6177e-34	0.905583	0.177	0.04
Slc6a6	2.03292e-34	0.699902	0.171	0.037
Sptbn2	2.21783e-34	0.637725	0.162	0.033
5330434G04Rik	2.93299e-34	0.802074	0.122	0.021
Mfsd6	3.27932e-34	0.495712	0.101	0.015
Gnal	6.06101e-34	0.592394	0.14	0.027
Pianp	1.48163e-33	0.561105	0.113	0.018
Chn1	1.80729e-33	1.23671	0.405	0.168
Pde4a	1.93058e-33	0.756581	0.186	0.044
Epha5	2.51914e-33	1.08581	0.415	0.165
Slc6a17	2.52987e-33	0.533523	0.104	0.016
Lrp1b	8.06765e-33	1.42744	0.418	0.172
Chgb	8.70615e-33	0.924855	0.226	0.061
Rogdi	1.41381e-32	1.03182	0.28	0.09
Btbd9	4.08082e-32	0.914054	0.271	0.085
Lrrn2	5.30577e-32	0.7064	0.152	0.032
Map6	5.38588e-32	0.535765	0.104	0.016
Atrnl1	5.85016e-32	0.604948	0.11	0.018
Ywhah	6.65745e-32	0.949727	0.341	0.124
Madd	7.05038e-32	0.596518	0.14	0.028
Dmxl2	7.91518e-32	0.696759	0.186	0.045
Sult4a1	9.06702e-32	0.557429	0.137	0.027
Prickle2	1.00048e-31	0.800905	0.216	0.058
Syn2	1.03857e-31	0.95936	0.384	0.152
Rapgef2	1.21373e-31	0.775928	0.18	0.043
Stmn2	1.86098e-31	0.796667	0.22	0.06
C1qtnf4	3.42141e-31	0.670755	0.152	0.033
Atp2b1	4.66308e-31	1.21277	0.54	0.298
Ptprj	4.76598e-31	0.797341	0.131	0.025
Atp6v1g2	1.15874e-30	0.786924	0.232	0.067
Auts2	1.57285e-30	1.34637	0.433	0.197
Grik2	3.67198e-30	1.10908	0.244	0.074
Chd3	6.1709e-30	1.18103	0.317	0.118
Hap1	7.86511e-30	0.515744	0.107	0.018
Inpp4b	1.07843e-29	0.734731	0.107	0.018
Dapk1	1.78814e-29	0.796731	0.174	0.043
Cntnap2	2.8196e-29	1.22382	0.247	0.078
Hist3h2ba	2.84708e-29	0.74678	0.131	0.027
Faah	3.34463e-29	0.588485	0.116	0.021
Cdk14	4.0317e-29	0.841554	0.265	0.087
Chl1	6.68304e-29	0.759507	0.204	0.057
Agtpbp1	7.23669e-29	0.685289	0.174	0.043
Atxn1	9.3543e-29	0.992204	0.28	0.097
Zbtb18	1.16769e-28	0.801107	0.235	0.072
Msra	2.10777e-28	0.848138	0.168	0.042
Cacna1d	2.13804e-28	0.663356	0.137	0.03
Lmo3	2.14592e-28	0.449847	0.116	0.022
Mpped2	2.28794e-28	0.769948	0.14	0.031
Kcnj3	2.30864e-28	0.642166	0.155	0.036
Thsd7a	4.80815e-28	0.669457	0.155	0.036
Ahcyl2	6.29179e-28	1.31924	0.305	0.116
Pclo	6.78636e-28	0.851579	0.232	0.072
Stmn3	7.54561e-28	0.731869	0.29	0.099
Frmd4b	9.83946e-28	0.631545	0.14	0.031
Sgsm2	1.21252e-27	0.780873	0.189	0.052
Ndrg4	1.36114e-27	1.07251	0.348	0.143
Il1rap	1.50275e-27	0.560777	0.113	0.021
Adcy9	1.53794e-27	0.598259	0.159	0.038
Ppp1r9a	2.26923e-27	0.816262	0.32	0.12
St6galnac3	2.62771e-27	0.599476	0.107	0.019
Stxbp1	3.02113e-27	0.73563	0.195	0.055
Amph	4.14453e-27	0.690591	0.146	0.034
Nrg1	5.66804e-27	0.861614	0.165	0.041
Efnb3	6.15434e-27	0.523614	0.116	0.023
Stmn4	6.92076e-27	0.627394	0.155	0.037
Ppp1r13b	8.35131e-27	0.514001	0.104	0.019
Rgs17	9.08062e-27	0.497205	0.134	0.029
Hpcal4	1.36985e-26	0.547027	0.183	0.049
Ywhag	1.8446e-26	0.942739	0.345	0.144
Gabra1	3.69705e-26	0.552178	0.125	0.026
Tro	3.99749e-26	0.381346	0.11	0.021
Atp9a	4.17284e-26	0.596888	0.152	0.037
Myo5a	4.88563e-26	0.749767	0.201	0.059
Kcnq3	5.58502e-26	0.901343	0.207	0.063
Prkar1b	7.46398e-26	0.563689	0.14	0.032
Ncoa7	1.09688e-25	0.614942	0.159	0.04
Gls	1.32496e-25	0.614508	0.189	0.053
Dlg4	1.53783e-25	0.582505	0.232	0.073
Limd2	1.55779e-25	0.656487	0.165	0.043
Pde4dip	1.60891e-25	0.847854	0.229	0.074
Eno2	2.17299e-25	0.654925	0.162	0.042
Wasf1	2.35202e-25	0.733697	0.216	0.068
Tmem59l	3.60746e-25	0.571416	0.149	0.037
Tmsb10	4.31068e-25	1.46905	0.241	0.082
Sez6	5.13286e-25	0.494649	0.104	0.02
Eml6	5.88847e-25	0.590602	0.128	0.028
Pde10a	7.7058e-25	0.647286	0.168	0.045
Zmynd8	7.76165e-25	0.785393	0.29	0.11
Gdap1	2.17575e-24	0.350685	0.107	0.021
Enox1	2.39575e-24	0.71694	0.116	0.025
Cadm3	2.92217e-24	0.610821	0.131	0.03
Ftx	3.00832e-24	0.580875	0.107	0.021
Slc24a3	3.89222e-24	0.522591	0.155	0.04
Rbfox2	4.00969e-24	0.554434	0.186	0.054
Lyst	5.08479e-24	0.725206	0.134	0.032
Macrod2	5.55245e-24	0.986646	0.25	0.089
Asic2	6.22435e-24	0.879979	0.195	0.059
R3hdm1	6.47613e-24	0.968422	0.345	0.148
Ccdc85a	8.1391e-24	0.637598	0.238	0.08
B3gat1	9.25105e-24	0.485939	0.128	0.03
Eml5	1.09473e-23	0.696571	0.152	0.04
Sorbs2	1.20575e-23	0.860531	0.238	0.083
Ly6e	1.39743e-23	0.703912	0.131	0.031
Tacc2	1.54883e-23	0.428623	0.119	0.026
Kcnab2	1.92175e-23	0.537863	0.152	0.039
Ttc3	4.67885e-23	0.834321	0.643	0.422
Elavl2	6.23203e-23	0.524195	0.104	0.021
Ccdc112	9.73752e-23	0.442504	0.104	0.021
Ttc9b	1.10416e-22	0.429953	0.104	0.021
Fscn1	1.36517e-22	0.367288	0.122	0.028
Eef1a2	1.58256e-22	0.520901	0.146	0.038
Dock3	2.10098e-22	0.71254	0.152	0.042
Lynx1	2.64833e-22	0.657409	0.207	0.067
Mapk8ip2	2.6802e-22	0.3255	0.137	0.034
Atp2b2	2.76188e-22	0.903972	0.247	0.092
Rapgef6	2.85466e-22	0.711617	0.189	0.059
Osbpl6	3.32693e-22	0.698496	0.128	0.031
Pkp4	3.80327e-22	0.648584	0.229	0.078
Mast3	5.00406e-22	0.493361	0.134	0.034
Alkbh1	5.35955e-22	0.585718	0.155	0.043
Nlk	5.78235e-22	0.938014	0.177	0.054
Mcf2l	6.74397e-22	0.408645	0.113	0.025
Adarb1	8.57437e-22	0.494314	0.113	0.025
Myo9a	8.99383e-22	0.721166	0.25	0.093
Sobp	1.31057e-21	0.556814	0.186	0.057
Dgkz	1.66278e-21	0.61708	0.201	0.066
Arhgef25	2.03063e-21	0.630131	0.177	0.054
St3gal5	2.18593e-21	0.448181	0.162	0.046
Stim2	2.62962e-21	0.544711	0.146	0.04
Mettl2	2.65998e-21	0.485439	0.107	0.024
Evl	3.29338e-21	0.559304	0.174	0.053
Vps13a	4.63533e-21	0.652412	0.165	0.049
Fam131a	5.18438e-21	0.728638	0.204	0.069
Ogfrl1	5.66578e-21	0.615269	0.256	0.097
Stxbp5	6.30861e-21	0.500706	0.119	0.029
Rgs7	6.56665e-21	0.801746	0.168	0.051
Wdr47	9.02573e-21	0.522809	0.177	0.055
Kcnb1	1.03284e-20	0.494012	0.119	0.029
Rasal2	1.2288e-20	0.964608	0.232	0.086
Uchl1	1.30226e-20	0.566687	0.207	0.07
Bdnf	1.52003e-20	0.491139	0.101	0.022
Ubn2	1.54005e-20	0.821098	0.351	0.161
Plxna2	1.56171e-20	0.500718	0.137	0.036
Lingo1	1.58498e-20	0.640045	0.143	0.04
Frrs1l	1.78895e-20	0.758608	0.287	0.117
Atp6v0a1	1.86273e-20	0.800926	0.335	0.152
Fgf13	3.27292e-20	0.512333	0.159	0.046
Bex1	3.87418e-20	0.472828	0.104	0.023
Fyco1	4.68581e-20	0.631807	0.186	0.061
Cadps	4.91268e-20	0.565132	0.174	0.054
Ppp1r16b	5.75516e-20	0.565803	0.152	0.045
Cpeb3	5.86512e-20	0.605667	0.271	0.107
Akap6	6.54315e-20	0.662368	0.177	0.056
Lpgat1	6.71913e-20	0.292767	0.119	0.029
Serp2	7.98511e-20	0.723454	0.165	0.051
Inpp4a	8.07447e-20	0.534587	0.149	0.043
P2ry14	8.1185e-20	0.644553	0.116	0.028
Robo2	1.11266e-19	0.620268	0.21	0.074
Camta1	1.16099e-19	0.777524	0.32	0.145
Tppp	1.43292e-19	0.379053	0.125	0.032
Itpr1	2.20761e-19	0.465973	0.116	0.029
Negr1	2.7767e-19	0.893311	0.402	0.208
Ddn	3.00346e-19	0.531565	0.21	0.074
Shank1	4.14826e-19	0.421853	0.165	0.05
Arhgef2	7.20995e-19	0.396601	0.162	0.05
Nrp1	9.33361e-19	0.667171	0.262	0.107
Rnf157	1.20163e-18	0.462332	0.119	0.031
Sms	2.05979e-18	0.310977	0.113	0.028
Adam11	3.37144e-18	0.448745	0.107	0.026
Mllt3	3.64744e-18	0.558954	0.18	0.061
Aak1	3.82626e-18	0.543174	0.216	0.08
Shisa9	4.55139e-18	0.456781	0.113	0.029
Plekha5	6.48516e-18	0.577285	0.116	0.031
Rapgef4	6.54574e-18	0.503507	0.143	0.043
Qtrt1	6.81557e-18	0.616207	0.131	0.037
Ptprk	6.88568e-18	0.486541	0.101	0.024
Fry	7.22041e-18	0.605305	0.287	0.124
Mical3	9.4393e-18	0.540605	0.131	0.038
Scg2	1.13123e-17	0.503098	0.107	0.027
Dtnb	1.23121e-17	0.608538	0.134	0.039
Calm2	1.96103e-17	0.831445	0.622	0.441
Dock4	2.02482e-17	0.745333	0.235	0.094
Fubp1	2.37613e-17	0.655783	0.32	0.15
Nrn1	2.99796e-17	0.745063	0.229	0.093
Lrrfip1	3.34001e-17	0.332698	0.107	0.027
Scn1b	3.43042e-17	0.583802	0.165	0.055
Cntn1	3.84903e-17	0.60356	0.28	0.122
Kansl1	4.50945e-17	0.662278	0.238	0.097
Strbp	5.08759e-17	0.643912	0.418	0.225
Rab3c	5.14545e-17	0.441556	0.119	0.033
Ube2e2	5.1459e-17	0.79529	0.216	0.085
Ptchd4	5.33987e-17	0.630387	0.22	0.086
Foxp1	6.24761e-17	0.492716	0.149	0.047
Spon1	6.31189e-17	0.461325	0.155	0.05
Apba1	7.17069e-17	0.638177	0.113	0.031
Ube2w	8.20913e-17	0.560685	0.198	0.074
Nr3c2	9.46086e-17	0.81383	0.183	0.067
Pnmal2	9.77868e-17	0.717501	0.244	0.103
Lrp11	1.2915e-16	0.450113	0.119	0.034
Tceal5	1.37532e-16	0.451722	0.134	0.04
Klc2	1.37799e-16	0.504386	0.107	0.028
Car11	1.56101e-16	0.697827	0.18	0.065
Dock9	1.69588e-16	0.475751	0.119	0.034
Zfpm2	2.0585e-16	0.676654	0.168	0.058
Pkia	2.19783e-16	0.574185	0.201	0.077
Rangap1	2.27971e-16	0.618419	0.165	0.057
Btbd3	2.34146e-16	0.599238	0.216	0.085
Elavl4	2.93538e-16	0.471697	0.101	0.026
Ttc14	3.12497e-16	0.587888	0.43	0.231
Kif3c	3.22331e-16	0.379481	0.131	0.039
Herc3	3.70617e-16	0.386766	0.122	0.035
Lrrc4c	3.74797e-16	0.967425	0.29	0.134
Acp1	4.37013e-16	0.716502	0.265	0.118
Arf3	4.42356e-16	0.708179	0.293	0.137
Snrnp70	4.67648e-16	0.699649	0.5	0.305
Atp1a1	4.71864e-16	0.458503	0.21	0.081
Ncam2	4.94382e-16	0.793984	0.29	0.135
Nsg1	5.41068e-16	0.4039	0.213	0.083
Tnrc6c	5.8625e-16	0.577327	0.262	0.117
Rnf208	6.07604e-16	0.444074	0.134	0.042
Pcdh9	7.14971e-16	0.878757	0.515	0.327
Spock2	7.20901e-16	0.505368	0.198	0.076
C2cd2l	7.7576e-16	0.376286	0.11	0.03
Thy1	8.67176e-16	0.675509	0.317	0.154
Psd3	9.55448e-16	0.523566	0.265	0.116
Map2k1	1.05412e-15	0.568835	0.268	0.119
Nav2	1.21507e-15	0.696533	0.32	0.159
Arl15	1.54461e-15	0.463075	0.104	0.028
Stmn1	1.76894e-15	0.992633	0.159	0.056
Numb	1.79244e-15	0.544629	0.149	0.05
Prkag2	1.98007e-15	0.513233	0.152	0.052
Slc25a51	2.19428e-15	0.460942	0.162	0.056
Cap2	2.44864e-15	0.647957	0.232	0.099
BC005561	2.70665e-15	0.524036	0.256	0.112
Ppm1l	2.78908e-15	0.470939	0.113	0.032
Agap2	2.89358e-15	0.412292	0.107	0.03
Sox11	3.07617e-15	0.691049	0.152	0.053
Ssh2	3.18428e-15	0.466146	0.149	0.05
Rock2	3.74426e-15	0.601784	0.284	0.132
Camk1d	8.357e-15	0.567344	0.195	0.078
Map1a	1.01225e-14	0.768164	0.287	0.139
Ndrg3	1.01643e-14	0.570278	0.317	0.157
Tmsb4x	1.06461e-14	1.32276	0.686	0.557
Bex2	1.14343e-14	0.628747	0.299	0.143
Agap1	1.28558e-14	0.547773	0.143	0.049
Cnrip1	1.29267e-14	0.568819	0.22	0.093
Synj1	1.57336e-14	0.51235	0.253	0.114
Mark2	1.65196e-14	0.434628	0.168	0.061
Mapk1	2.03384e-14	0.660365	0.329	0.17
Vps13b	2.11853e-14	0.527981	0.152	0.054
B4galt6	2.37268e-14	0.568111	0.226	0.098
Magi2	2.94771e-14	0.921618	0.354	0.194
C2cd5	2.95965e-14	0.429465	0.131	0.043
Rbm6	2.9789e-14	0.585838	0.238	0.105
Ankrd11	3.0339e-14	0.634743	0.412	0.233
Psd	3.37939e-14	0.339291	0.149	0.052
Prkacb	3.46823e-14	0.63535	0.229	0.1
Ambra1	3.67685e-14	0.473186	0.155	0.056
Akt3	3.93825e-14	0.564302	0.168	0.063
Ogt	4.52115e-14	0.542181	0.454	0.261
Cpeb1	6.48552e-14	0.360887	0.14	0.048
Ap3b2	6.54272e-14	0.479832	0.149	0.053
Camsap2	7.26544e-14	0.414939	0.189	0.075
Trim35	9.41475e-14	0.654262	0.229	0.102
Prkca	1.08262e-13	0.502625	0.28	0.134
Camta2	1.12941e-13	0.503059	0.171	0.066
Eefsec	1.24091e-13	0.667494	0.116	0.037
Ttll7	1.24354e-13	0.389049	0.125	0.04
Smim13	1.28038e-13	0.440196	0.137	0.047
Crym	1.29862e-13	0.310414	0.101	0.029
Nedd4l	1.35639e-13	0.510588	0.201	0.084
Pde4d	1.36799e-13	0.679091	0.177	0.069
Stxbp6	1.3783e-13	0.81873	0.213	0.094
Gap43	1.48823e-13	0.64774	0.137	0.047
Homer1	1.54889e-13	0.400623	0.125	0.041
Rab3a	1.65582e-13	0.452511	0.238	0.106
Nrsn1	1.68915e-13	0.380761	0.137	0.047
Hnrnpa3	1.69806e-13	0.541392	0.238	0.107
Trim2	1.70358e-13	0.68206	0.421	0.259
Ahi1	1.77653e-13	0.642483	0.409	0.24
Lhfpl4	2.30782e-13	0.439414	0.116	0.037
Nfasc	2.34962e-13	0.526036	0.159	0.06
R3hdm4	2.38317e-13	0.581584	0.223	0.1
Cplx1	2.44258e-13	0.215621	0.107	0.032
Dnm3	2.71774e-13	0.464311	0.143	0.051
Camkk1	2.83268e-13	0.335367	0.11	0.034
Ralgapa1	3.03758e-13	0.598614	0.198	0.084
Map9	3.15991e-13	0.410122	0.195	0.08
Malat1	3.46164e-13	0.397352	1	0.996
Vamp2	3.68586e-13	0.53679	0.393	0.226
Phactr1	3.8194e-13	0.74495	0.381	0.22
Atrn	3.98149e-13	0.544893	0.229	0.104
Parp6	4.15038e-13	0.358689	0.125	0.042
Vsnl1	4.18753e-13	0.353635	0.131	0.044
Kirrel3	4.58282e-13	0.777865	0.274	0.135
Brinp3	4.65106e-13	0.89674	0.131	0.046
Nol4	4.74418e-13	0.368116	0.162	0.061
Plcb1	5.08434e-13	0.646843	0.463	0.289
Mbd5	5.19721e-13	0.499848	0.155	0.059
Rabgap1l	5.53664e-13	0.626284	0.226	0.102
D17Wsu92e	5.82895e-13	0.438097	0.18	0.072
Fam193b	6.26284e-13	0.427885	0.143	0.052
Adam22	6.66628e-13	0.413487	0.128	0.044
Fam126b	6.92296e-13	0.518088	0.198	0.084
Csnk1g1	7.86319e-13	0.577636	0.116	0.038
Tmx4	8.0454e-13	0.428493	0.235	0.106
Cdc42se2	8.24602e-13	0.593956	0.25	0.119
Chd5	8.45003e-13	0.404767	0.113	0.036
Podxl2	8.70431e-13	0.449432	0.101	0.03
Setbp1	9.61352e-13	0.518667	0.177	0.071
Gpatch8	1.02703e-12	0.745259	0.262	0.13
Celf1	1.09169e-12	0.605356	0.314	0.167
Zswim8	1.0956e-12	0.392768	0.14	0.051
Diras2	1.18501e-12	0.25387	0.101	0.03
Rims2	1.1872e-12	0.466177	0.131	0.046
Map2	1.28552e-12	0.646691	0.515	0.352
Plk2	1.32413e-12	0.186499	0.11	0.035
Zbtb11	1.32917e-12	0.499985	0.116	0.038
Ttc19	1.39925e-12	0.512943	0.174	0.07
Braf	1.74408e-12	0.489951	0.186	0.078
Fbxw7	2.10291e-12	0.418029	0.18	0.074
Ppp3cb	2.51362e-12	0.51367	0.198	0.087
Kifc2	2.86304e-12	0.409847	0.134	0.048
App	2.91692e-12	0.711699	0.375	0.221
Mapk8ip3	3.00565e-12	0.473168	0.232	0.108
Med13l	3.05721e-12	0.510989	0.229	0.106
Nlgn1	3.15169e-12	0.723954	0.405	0.243
Ank2	3.35821e-12	0.455386	0.701	0.519
Mdga2	3.40147e-12	0.573764	0.378	0.217
Odf2	3.6906e-12	0.41535	0.201	0.087
Sh3gl2	3.69936e-12	0.445835	0.131	0.047
Eml4	3.97069e-12	0.397931	0.11	0.036
Cwc22	4.71823e-12	0.358061	0.128	0.045
Armc9	4.78585e-12	0.439187	0.104	0.033
Cstf3	4.82394e-12	0.462165	0.171	0.07
Psma3	5.15855e-12	0.506693	0.329	0.179
Cbx6	5.85466e-12	0.514662	0.277	0.141
Rab11fip3	6.11219e-12	0.449985	0.113	0.038
Srsf1	6.17011e-12	0.451968	0.293	0.15
Mmd	6.98794e-12	0.445928	0.189	0.081
Rab40c	7.59413e-12	0.440958	0.113	0.038
Pip5k1c	7.59487e-12	0.316397	0.128	0.046
Rab11fip2	7.63883e-12	0.477063	0.232	0.108
Klf13	9.88988e-12	0.474454	0.22	0.102
Rev1	1.0994e-11	0.261373	0.119	0.041
6030458C11Rik	1.17723e-11	0.478707	0.11	0.037
Ctnna2	1.20765e-11	0.629553	0.271	0.14
Rap2a	1.25667e-11	0.327271	0.131	0.048
Mapk14	1.4097e-11	0.308332	0.119	0.041
Tspan5	1.4123e-11	0.419088	0.201	0.091
Herc2	1.43956e-11	0.472698	0.244	0.119
Chd8	1.47709e-11	0.407602	0.226	0.105
Reep2	1.54583e-11	0.250325	0.119	0.041
Sh3bgrl3	1.78091e-11	0.585237	0.271	0.141
Me3	1.80928e-11	0.292753	0.122	0.043
Ppp3r1	1.85933e-11	0.630033	0.22	0.105
Ppil2	1.95202e-11	0.443172	0.195	0.087
Agap3	1.99077e-11	0.372863	0.174	0.073
Mapre3	2.17998e-11	0.453266	0.186	0.081
Sumo2	2.18134e-11	0.700102	0.271	0.144
Clip1	2.33125e-11	0.411002	0.189	0.083
Pdlim7	2.47166e-11	0.569717	0.125	0.046
Prrc2b	2.47235e-11	0.370906	0.253	0.123
Dab1	2.73156e-11	0.957632	0.457	0.323
Trpm3	2.77599e-11	0.713019	0.28	0.15
Pigk	3.04564e-11	0.641604	0.195	0.089
Agpat4	3.07609e-11	0.38824	0.116	0.04
Rundc3a	3.53105e-11	0.324739	0.192	0.085
D430042O09Rik	3.5341e-11	0.385089	0.104	0.035
Rap1gap	3.95398e-11	0.468599	0.128	0.048
Gpcpd1	3.99766e-11	0.487708	0.244	0.122
Dlgap4	4.10808e-11	0.519245	0.22	0.104
Magi1	4.32274e-11	0.502141	0.213	0.101
Dennd5b	4.48002e-11	0.450933	0.143	0.057
Ap2a2	4.54576e-11	0.493374	0.213	0.101
Slc38a9	4.72053e-11	0.569575	0.131	0.05
Marcksl1	6.42781e-11	0.730757	0.195	0.09
Mapt	7.36323e-11	0.43738	0.418	0.255
Tenm4	7.42134e-11	0.423918	0.162	0.068
Pdpk1	7.63902e-11	0.318668	0.174	0.075
Tspan13	7.94138e-11	0.430064	0.21	0.099
Ssbp2	8.23064e-11	0.517968	0.284	0.153
Kctd4	8.2837e-11	0.321699	0.122	0.045
Fat3	8.58545e-11	0.467039	0.152	0.062
Stx16	8.63119e-11	0.378469	0.223	0.106
Stau2	9.46523e-11	0.308627	0.128	0.048
Pak1	1.05856e-10	0.412494	0.155	0.065
Rap1gds1	1.09903e-10	0.40331	0.165	0.07
Rbm26	1.15359e-10	0.76684	0.268	0.147
Dhx30	1.1724e-10	0.415479	0.253	0.128
Slc38a2	1.22751e-10	0.384584	0.128	0.049
Cadm2	1.3005e-10	0.676275	0.716	0.574
Nsd1	1.3303e-10	0.589253	0.274	0.148
Nceh1	1.41652e-10	0.393351	0.116	0.042
Jakmip2	1.44035e-10	0.5168	0.107	0.037
Slc25a23	1.74092e-10	0.525829	0.296	0.165
Ogfod1	1.75326e-10	0.30645	0.128	0.049
Mbtd1	1.7687e-10	0.439641	0.168	0.073
Ube3c	1.77585e-10	0.338188	0.152	0.063
Rcc2	1.97539e-10	0.344244	0.131	0.051
Cbl	2.05832e-10	0.373194	0.128	0.049
Trrap	2.11842e-10	0.495147	0.159	0.068
Slc25a12	2.12495e-10	0.427559	0.186	0.085
Atp2c1	2.23331e-10	0.611575	0.277	0.154
Atp13a3	2.34061e-10	0.327375	0.104	0.036
Dtd1	2.38044e-10	0.469592	0.165	0.071
Map2k4	2.66006e-10	0.363813	0.134	0.053
Ranbp10	2.68244e-10	0.274819	0.104	0.036
Atf6	2.75218e-10	0.393573	0.113	0.041
Pip5k1a	2.82459e-10	0.419154	0.149	0.062
Ccnt2	3.60189e-10	0.405837	0.268	0.141
Nt5dc3	3.66935e-10	0.366951	0.122	0.047
Cnot2	3.76429e-10	0.333687	0.159	0.068
Dpf1	4.13753e-10	0.499622	0.116	0.044
Tet3	4.22869e-10	0.35888	0.128	0.05
Tomm70a	4.33888e-10	0.245818	0.152	0.064
Cdk12	4.48988e-10	0.438054	0.171	0.076
Zmym4	4.57981e-10	0.399054	0.152	0.064
Luc7l2	4.59571e-10	0.48744	0.451	0.293
Eif3e	4.6326e-10	0.463342	0.22	0.108
Sbf2	5.50327e-10	0.390805	0.155	0.067
Pitpna	5.93703e-10	0.357306	0.232	0.115
Fndc5	5.94e-10	0.387371	0.122	0.047
Sgip1	6.51952e-10	0.487793	0.326	0.193
Sptan1	6.77101e-10	0.395349	0.265	0.142
Dtx3	7.66776e-10	0.525	0.357	0.217
Mical2	7.72773e-10	0.491362	0.22	0.11
Rab6b	8.20135e-10	0.392328	0.198	0.095
Akap11	8.32934e-10	0.460068	0.229	0.117
Smarcd1	8.82304e-10	0.34647	0.165	0.074
Ankhd1	9.1741e-10	0.505837	0.204	0.101
Dip2c	9.40406e-10	0.426271	0.137	0.057
Kdm5c	1.05356e-09	0.514513	0.146	0.063
Atp6v1b2	1.06617e-09	0.428539	0.28	0.155
Bin1	1.08901e-09	0.370913	0.159	0.07
Tlk1	1.08958e-09	0.303269	0.146	0.062
Kctd13	1.09519e-09	0.422548	0.101	0.036
Ehd3	1.13811e-09	0.227841	0.137	0.055
Arih1	1.26782e-09	0.413246	0.177	0.082
Gripap1	1.30906e-09	0.430244	0.149	0.064
Tmem132b	1.31565e-09	0.443295	0.159	0.07
Kmt2a	1.40679e-09	0.497056	0.268	0.147
Acot7	1.48367e-09	0.375988	0.14	0.059
Birc6	1.50315e-09	0.50532	0.299	0.175
Rufy3	1.57257e-09	0.449183	0.216	0.109
Uhrf2	1.57936e-09	0.374626	0.152	0.066
Rasa1	1.60668e-09	0.421295	0.168	0.076
Btrc	1.76502e-09	0.339633	0.125	0.05
Dot1l	1.82478e-09	0.343575	0.119	0.047
Slc25a14	1.87014e-09	0.336107	0.101	0.036
Pitpnm2	2.02664e-09	0.441562	0.152	0.068
Tecpr1	2.08738e-09	0.467983	0.189	0.091
Bloc1s2	2.14225e-09	0.381152	0.159	0.071
Rfx7	2.16647e-09	0.416946	0.14	0.06
Jmjd1c	2.42006e-09	0.54869	0.244	0.132
Actn1	2.43977e-09	0.226665	0.119	0.046
Arhgef7	2.58467e-09	0.449089	0.116	0.046
Kif5a	2.6037e-09	0.279305	0.195	0.092
Dnajc5	2.62871e-09	0.365735	0.311	0.175
Tnik	2.87099e-09	0.380789	0.43	0.272
Speg	2.87974e-09	0.40123	0.134	0.056
Tspyl4	3.32029e-09	0.422362	0.21	0.105
Zfp704	3.37598e-09	0.291531	0.113	0.044
Tmem132a	3.46744e-09	0.355957	0.155	0.069
Jarid2	3.63621e-09	0.547685	0.134	0.058
Rtf1	3.71015e-09	0.444631	0.329	0.195
D5Ertd579e	3.75373e-09	0.422145	0.155	0.069
Mef2d	4.06262e-09	0.270072	0.116	0.045
Tex2	4.24841e-09	0.27073	0.104	0.039
Gprasp1	4.59578e-09	0.48701	0.201	0.102
Pde7b	4.71325e-09	0.400346	0.11	0.042
Ankrd12	5.06576e-09	0.422605	0.396	0.252
Dcaf7	5.32296e-09	0.438819	0.143	0.064
Wipf2	5.46623e-09	0.273429	0.155	0.069
Aff4	5.75982e-09	0.438813	0.256	0.141
Galnt16	6.17325e-09	0.369245	0.198	0.098
Gsk3a	6.34405e-09	0.280054	0.125	0.051
Rchy1	6.5927e-09	0.41403	0.223	0.116
Wac	6.94491e-09	0.439504	0.229	0.121
Asap1	7.39075e-09	0.348251	0.189	0.093
Kdm2a	7.48487e-09	0.44714	0.174	0.083
Qrich1	8.07439e-09	0.391943	0.162	0.075
Rfx3	8.19682e-09	0.565591	0.244	0.136
Nfx1	8.28685e-09	0.463179	0.152	0.07
Sort1	8.29669e-09	0.37222	0.28	0.156
Tubb5	8.34689e-09	0.623626	0.308	0.184
Gabra4	8.45471e-09	0.463104	0.213	0.111
Herc1	8.60357e-09	0.383159	0.244	0.133
Scai	8.66666e-09	0.343628	0.116	0.047
Snrpn	9.28537e-09	0.744461	0.189	0.098
Otud4	9.40739e-09	0.364493	0.104	0.04
Fam220a	9.48545e-09	0.454689	0.128	0.054
Rbm25	9.68637e-09	0.438497	0.485	0.322
Tbc1d24	1.00793e-08	0.36974	0.104	0.04
Abi2	1.08861e-08	0.436213	0.262	0.148
Dennd1a	1.17567e-08	0.49635	0.259	0.146
Gon4l	1.18865e-08	0.353824	0.146	0.065
Arid1b	1.24767e-08	0.306564	0.171	0.081
Smg5	1.29501e-08	0.355359	0.131	0.056
Mapk8	1.43358e-08	0.29249	0.101	0.038
Luzp1	1.43389e-08	0.484842	0.204	0.105
Hmbox1	1.51435e-08	0.370314	0.125	0.053
Klhdc10	1.59882e-08	0.333303	0.128	0.054
Ypel3	1.81652e-08	0.541531	0.412	0.287
Rere	1.89099e-08	0.357502	0.262	0.149
Atp9b	1.97966e-08	0.375302	0.128	0.055
Ctdspl2	1.98958e-08	0.355942	0.125	0.053
Proser1	2.04231e-08	0.404992	0.11	0.045
Snph	2.08533e-08	0.44728	0.177	0.087
Nsmf	2.08789e-08	0.324373	0.323	0.192
Socs7	2.15518e-08	0.263605	0.131	0.056
Asphd2	2.22083e-08	0.340874	0.168	0.08
Tra2b	2.25453e-08	0.481752	0.28	0.165
Smarcad1	2.26725e-08	0.38752	0.122	0.052
Zmiz2	2.28411e-08	0.341209	0.107	0.042
Ppp1r1a	2.2974e-08	0.510848	0.317	0.192
Usp32	2.41841e-08	0.437733	0.165	0.078
Znrf1	2.593e-08	0.431488	0.116	0.048
Otud7a	2.61156e-08	0.339641	0.107	0.042
Sh3gl1	2.7976e-08	0.586272	0.134	0.061
Sik3	2.9098e-08	0.316547	0.29	0.167
Ensa	2.91548e-08	0.327418	0.216	0.114
Pum1	3.05581e-08	0.524904	0.262	0.153
Zfhx2	3.06834e-08	0.300233	0.104	0.041
B230219D22Rik	3.12456e-08	0.410307	0.265	0.152
Ppp2r5e	3.17262e-08	0.450416	0.177	0.088
Mink1	3.24996e-08	0.355452	0.18	0.09
1700025G04Rik	3.44561e-08	0.391938	0.119	0.051
Pds5b	3.47418e-08	0.314524	0.152	0.071
Dbn1	3.73795e-08	0.277164	0.155	0.073
Stag1	3.84376e-08	0.43224	0.207	0.111
Akap8	4.03055e-08	0.436453	0.162	0.078
Fbxl20	4.25402e-08	0.351396	0.128	0.056
Arhgef9	4.26756e-08	0.382385	0.259	0.146
Tulp4	4.29346e-08	0.388547	0.21	0.112
Sec61a2	4.35328e-08	0.235145	0.18	0.089
Taf6	4.38736e-08	0.342404	0.128	0.056
Tra2a	4.87655e-08	0.426115	0.29	0.174
Hdac7	4.89972e-08	0.261207	0.116	0.049
Bicd1	5.16314e-08	0.448324	0.207	0.111
St6galnac5	5.24427e-08	0.615228	0.351	0.231
Arfgef1	5.29877e-08	0.345387	0.155	0.074
Zfr	5.33818e-08	0.452755	0.387	0.251
Adora1	5.46334e-08	0.314565	0.204	0.106
Sfswap	5.58731e-08	0.393686	0.18	0.091
Arfgap1	5.6062e-08	0.359378	0.134	0.061
Nop56	5.87467e-08	0.36131	0.216	0.118
Pja2	6.07969e-08	0.498952	0.305	0.19
Ankrd28	6.18587e-08	0.438882	0.104	0.042
Helz	6.64007e-08	0.242101	0.174	0.085
Zzef1	6.72948e-08	0.333071	0.143	0.066
Dync1li2	6.93976e-08	0.261381	0.177	0.088
Tpm1	7.33929e-08	0.410784	0.192	0.101
Psme4	7.69835e-08	0.452054	0.143	0.068
Fkbp1a	7.76054e-08	0.458438	0.405	0.279
Actr3	7.84574e-08	0.302888	0.204	0.107
Btaf1	8.63593e-08	0.318181	0.116	0.05
Pten	8.77506e-08	0.322545	0.168	0.083
Mau2	8.85059e-08	0.290197	0.159	0.076
Dnmt3a	8.95898e-08	0.367417	0.232	0.128
Arfip2	9.61601e-08	0.333353	0.128	0.057
Nktr	9.76734e-08	0.272717	0.253	0.144
Kif21a	9.93707e-08	0.328424	0.329	0.203
Abl2	1.01237e-07	0.33352	0.14	0.065
Fbxo21	1.02882e-07	0.338078	0.128	0.057
Rmdn1	1.08792e-07	0.498064	0.177	0.092
Mast4	1.11472e-07	0.457121	0.223	0.124
Klhl22	1.1295e-07	0.266128	0.116	0.05
Klc1	1.19049e-07	0.352454	0.28	0.165
Nebl	1.21308e-07	0.410805	0.332	0.211
Gpd1	1.36332e-07	0.207043	0.131	0.059
Lrrc4	1.39333e-07	0.212556	0.104	0.042
Epn1	1.43057e-07	0.35222	0.213	0.116
Atad2b	1.56846e-07	0.362406	0.128	0.058
Zcchc7	1.63206e-07	0.364298	0.201	0.108
Dzip3	1.64608e-07	0.381875	0.174	0.09
Srsf11	1.70369e-07	0.528393	0.363	0.24
Eif4a2	1.75823e-07	0.454192	0.363	0.238
Uhrf1bp1l	1.78716e-07	0.168963	0.131	0.059
Lrba	1.84975e-07	0.256428	0.116	0.05
Ahdc1	1.85929e-07	0.211116	0.125	0.056
Cdc40	2.05252e-07	0.450665	0.165	0.083
Rab24	2.06489e-07	0.372339	0.268	0.16
Grid1	2.10083e-07	0.350766	0.137	0.064
Trmt1	2.1693e-07	0.419867	0.11	0.048
Hnrnpr	2.20671e-07	0.396927	0.287	0.176
Akap8l	2.2363e-07	0.459034	0.229	0.129
Ncam1	2.33246e-07	0.383773	0.585	0.447
Ralgps2	2.34633e-07	0.324365	0.159	0.079
Pan3	2.40482e-07	0.359789	0.18	0.095
1500011B03Rik	2.43378e-07	0.295874	0.168	0.084
Apbb2	2.5768e-07	0.326608	0.119	0.053
Nfat5	2.6356e-07	0.398447	0.226	0.128
Ppp1r12a	2.68048e-07	0.452815	0.22	0.124
Bcl7a	2.75917e-07	0.379546	0.119	0.053
Nob1	2.85241e-07	0.267531	0.107	0.046
Ube2d2a	2.91246e-07	0.343916	0.274	0.167
Pgs1	3.0292e-07	0.168948	0.104	0.043
Luc7l	3.07442e-07	0.354038	0.183	0.096
Xpo7	3.11851e-07	0.338776	0.14	0.067
Plcl1	3.16363e-07	0.282538	0.143	0.069
Cbfa2t2	3.21678e-07	0.24252	0.107	0.045
Ext1	3.2425e-07	0.567835	0.146	0.073
Thap3	3.27715e-07	0.3478	0.198	0.108
Atp1b1	3.38011e-07	0.574182	0.524	0.423
Rbm33	3.50448e-07	0.289315	0.11	0.048
Stx1b	3.5121e-07	0.293611	0.11	0.048
Cdk9	3.52096e-07	0.264426	0.104	0.044
Htt	3.70711e-07	0.269403	0.137	0.066
Tia1	3.72108e-07	0.468443	0.268	0.163
Phf20l1	3.77932e-07	0.330103	0.22	0.124
Arpc1a	3.9372e-07	0.321184	0.308	0.189
Junb	3.94088e-07	0.305564	0.116	0.051
Gigyf1	3.96374e-07	0.391984	0.149	0.075
Pcnx	4.00695e-07	0.201669	0.122	0.055
Sugp2	4.01169e-07	0.38415	0.113	0.05
Pi4ka	4.09011e-07	0.393011	0.21	0.117
Zfp280c	4.11788e-07	0.27891	0.116	0.052
Faf1	4.15741e-07	0.27459	0.113	0.05
Tbce	4.32078e-07	0.320219	0.134	0.063
Lgi1	4.41587e-07	0.394479	0.296	0.188
Arhgap32	4.60472e-07	0.293217	0.159	0.08
Frmd4a	4.63107e-07	0.380166	0.335	0.218
Strn4	4.90952e-07	0.20914	0.146	0.07
Gatad2b	5.09992e-07	0.383201	0.226	0.13
Ehmt1	5.16475e-07	0.32035	0.159	0.08
Nrep	5.21917e-07	0.323576	0.107	0.047
Ccnt1	5.3985e-07	0.378382	0.146	0.073
Aatk	5.5838e-07	0.272917	0.149	0.074
1110051M20Rik	5.63458e-07	0.325265	0.226	0.13
Ap2b1	5.65062e-07	0.324692	0.21	0.117
Tsc1	5.83696e-07	0.381458	0.119	0.054
Tcf12	5.87075e-07	0.464838	0.207	0.117
Gtpbp2	6.08211e-07	0.36536	0.128	0.06
Trim37	6.14263e-07	0.376963	0.226	0.129
Phf20	6.15432e-07	0.435599	0.229	0.132
Upf2	6.2437e-07	0.158755	0.216	0.119
Man1a2	6.30033e-07	0.292645	0.168	0.087
Cpt1c	6.31293e-07	0.407437	0.131	0.063
Nlgn2	6.54401e-07	0.38574	0.11	0.049
Matr3	7.03408e-07	0.407415	0.366	0.246
Srsf7	7.57032e-07	0.324405	0.259	0.156
Trio	7.58057e-07	0.314042	0.149	0.075
Rai1	7.5958e-07	0.255191	0.107	0.047
Gtf3c1	7.80167e-07	0.239396	0.107	0.047
Mef2a	7.85405e-07	0.252081	0.159	0.08
Rfng	8.23559e-07	0.292514	0.159	0.081
Brwd1	8.81302e-07	0.334742	0.189	0.103
Mtmr1	8.81993e-07	0.234786	0.104	0.045
Pam	9.32669e-07	0.41897	0.189	0.106
Zmym2	1.00826e-06	0.290943	0.14	0.069
Vti1a	1.04591e-06	0.328517	0.119	0.056
Camk2n1	1.04618e-06	0.480483	0.555	0.452
Palm	1.05161e-06	0.284457	0.149	0.075
Zfp512	1.07029e-06	0.245013	0.14	0.069
Xpo1	1.07316e-06	0.23634	0.149	0.075
Mdm2	1.07716e-06	0.247172	0.137	0.067
Mrfap1	1.10938e-06	0.471614	0.418	0.304
Sf3b3	1.15039e-06	0.196987	0.122	0.057
1700020I14Rik	1.18567e-06	0.389198	0.259	0.16
Mapk10	1.18579e-06	0.28621	0.253	0.153
Xpo6	1.19868e-06	0.264605	0.113	0.051
Wbp11	1.20473e-06	0.391128	0.226	0.132
Lrp8	1.21616e-06	0.335839	0.168	0.088
Clock	1.2433e-06	0.232938	0.134	0.065
Gabra2	1.24687e-06	0.361473	0.457	0.33
Srpk2	1.25518e-06	0.309502	0.369	0.246
Myh10	1.27186e-06	0.265275	0.101	0.044
Cog4	1.27538e-06	0.26799	0.113	0.051
Xylt1	1.30887e-06	0.314813	0.162	0.084
Myef2	1.31998e-06	0.290617	0.131	0.064
Bmp1	1.34004e-06	0.240619	0.128	0.061
Krit1	1.3494e-06	0.351513	0.213	0.123
Ptpn9	1.34977e-06	0.449507	0.152	0.079
Dlg1	1.361e-06	0.3146	0.155	0.08
Gmcl1	1.38666e-06	0.351989	0.104	0.046
Cdk17	1.39284e-06	0.348861	0.143	0.072
Ylpm1	1.53899e-06	0.354159	0.192	0.108
Caprin1	1.55922e-06	0.28828	0.232	0.135
Mbnl2	1.71285e-06	0.30008	0.302	0.192
Igsf8	1.81313e-06	0.452335	0.216	0.128
Scg5	1.92481e-06	0.495491	0.235	0.144
Pls3	1.94059e-06	0.318604	0.152	0.079
Mtif2	2.03768e-06	0.266471	0.177	0.096
Rab3gap2	2.06354e-06	0.385524	0.11	0.051
Smarca4	2.10061e-06	0.360709	0.229	0.136
Nf2	2.12164e-06	0.272834	0.122	0.058
AU040320	2.14257e-06	0.396266	0.134	0.068
Spop	2.23304e-06	0.343972	0.314	0.203
Thra	2.28568e-06	0.407317	0.399	0.284
Chd9	2.36699e-06	0.323521	0.296	0.19
Pcmtd1	2.36935e-06	0.314008	0.265	0.164
Zranb1	2.3884e-06	0.240582	0.162	0.085
Ehbp1	2.42508e-06	0.332499	0.159	0.084
Ep400	2.47002e-06	0.380532	0.143	0.074
Ubr3	2.57822e-06	0.338257	0.146	0.076
Bclaf1	2.63635e-06	0.407792	0.308	0.204
Atp6v0b	2.75467e-06	0.306174	0.485	0.363
Cul9	2.79536e-06	0.379647	0.104	0.048
Scaper	2.83024e-06	0.274403	0.198	0.112
Zfp644	2.92895e-06	0.243403	0.168	0.09
Zrsr2	2.96835e-06	0.325659	0.131	0.066
Dus3l	3.0293e-06	0.273744	0.104	0.047
Sumo1	3.03492e-06	0.231507	0.299	0.191
Trim44	3.07618e-06	0.216623	0.159	0.083
Zer1	3.09747e-06	0.273331	0.149	0.078
Rnf149	3.13232e-06	0.260099	0.104	0.047
Wsb2	3.13515e-06	0.175439	0.155	0.08
Erc1	3.29143e-06	0.236937	0.155	0.082
Srrm2	3.29961e-06	0.425453	0.537	0.422
Taok3	3.30844e-06	0.270165	0.18	0.099
Usp34	3.53736e-06	0.404289	0.256	0.16
Grid2	3.59121e-06	0.414072	0.201	0.115
Atp6v1a	3.68373e-06	0.423464	0.384	0.275
Nfib	3.70819e-06	0.373078	0.598	0.503
Galnt18	3.80847e-06	0.281504	0.107	0.049
Fbxo9	3.83699e-06	0.299694	0.159	0.084
Nlgn3	3.92758e-06	0.368454	0.226	0.137
Phkg2	3.96466e-06	0.321038	0.174	0.096
Phf12	3.98671e-06	0.363963	0.11	0.052
Dcaf6	4.00281e-06	0.425347	0.165	0.092
Fbxw11	4.02169e-06	0.425667	0.216	0.128
Ncor1	4.13878e-06	0.30579	0.463	0.334
Necap1	4.18194e-06	0.224788	0.125	0.061
Gramd1a	4.19776e-06	0.401184	0.14	0.073
Wdr33	4.23219e-06	0.249547	0.171	0.094
Ep300	4.24905e-06	0.203635	0.131	0.065
Exoc6b	4.43261e-06	0.349476	0.128	0.064
Kdm6b	4.6144e-06	0.399268	0.14	0.075
Exd2	4.61773e-06	0.257996	0.101	0.046
Morf4l2	4.683e-06	0.195008	0.189	0.106
Zfp532	4.9658e-06	0.283857	0.131	0.067
Pcf11	5.27835e-06	0.274821	0.143	0.075
Ulk2	5.38163e-06	0.421922	0.159	0.087
Arhgef1	5.40962e-06	0.342131	0.122	0.061
Mprip	5.65353e-06	0.35864	0.213	0.127
Guf1	5.70977e-06	0.321583	0.128	0.065
Syncrip	5.78699e-06	0.372377	0.195	0.114
Cers4	5.7912e-06	0.157567	0.149	0.077
Bcl9	5.82102e-06	0.259766	0.122	0.06
Usp33	6.14376e-06	0.202981	0.14	0.073
Agfg2	6.28102e-06	0.331671	0.134	0.07
Astn1	6.39375e-06	0.344592	0.277	0.178
Abr	6.55484e-06	0.292394	0.451	0.328
Anks3	6.58675e-06	0.299555	0.113	0.055
Dync1h1	6.68919e-06	0.341692	0.216	0.13
Tbl1xr1	6.78482e-06	0.27532	0.174	0.097
Urgcp	6.84446e-06	0.294385	0.131	0.067
Kras	7.01224e-06	0.318181	0.155	0.084
Apba2	7.24398e-06	0.451446	0.348	0.24
Tango2	7.32641e-06	0.354905	0.11	0.053
Nckap1	7.42137e-06	0.381912	0.345	0.24
Dmd	7.59381e-06	0.406912	0.424	0.31
Prpf38b	7.7626e-06	0.362288	0.223	0.134
Setx	7.79159e-06	0.185453	0.128	0.065
Clk1	7.9955e-06	0.210687	0.271	0.168
Wdr12	8.01034e-06	0.171256	0.11	0.052
Ddhd2	8.12513e-06	0.366067	0.113	0.055
Nrip1	8.27488e-06	0.228297	0.122	0.061
Ptk2	8.27666e-06	0.272709	0.195	0.114
Gnaq	8.49737e-06	0.273787	0.363	0.249
Tbc1d23	8.89838e-06	0.192693	0.101	0.047
Lcorl	9.31942e-06	0.412534	0.122	0.062
Smg6	9.34798e-06	0.13769	0.134	0.069
Eif4a1	9.34914e-06	0.304689	0.293	0.195
Pabpn1	9.56315e-06	0.341057	0.165	0.092
5031439G07Rik	9.59976e-06	0.234439	0.146	0.078
Angel2	9.96847e-06	0.275703	0.171	0.095
Mllt10	1.02778e-05	0.220124	0.201	0.118
Shroom2	1.0352e-05	0.293682	0.101	0.047
Tigd2	1.03996e-05	0.242664	0.107	0.051
Atp8a1	1.04077e-05	0.384985	0.21	0.128
Oxr1	1.05412e-05	0.360058	0.186	0.108
Usp40	1.06844e-05	0.233484	0.128	0.065
Sltm	1.12675e-05	0.332051	0.287	0.191
Cnot4	1.14062e-05	0.419479	0.262	0.168
Ash1l	1.15906e-05	0.246521	0.354	0.24
Tma7	1.16362e-05	0.435252	0.311	0.211
Npdc1	1.16777e-05	0.366558	0.341	0.238
Crebbp	1.17026e-05	0.291713	0.287	0.191
Pkd1	1.19304e-05	0.401334	0.107	0.052
Tmem161b	1.19857e-05	0.448436	0.131	0.069
Ccnl2	1.22597e-05	0.170702	0.29	0.185
Cep19	1.22724e-05	0.253606	0.143	0.076
Dagla	1.25684e-05	0.280102	0.11	0.054
Son	1.26603e-05	0.19064	0.845	0.761
Gabarapl1	1.33308e-05	0.286227	0.378	0.263
Napg	1.34449e-05	0.288115	0.155	0.085
Snx32	1.34505e-05	0.38012	0.165	0.093
Rmnd5a	1.35041e-05	0.169566	0.107	0.051
Gphn	1.36715e-05	0.433852	0.308	0.211
Zfp608	1.42972e-05	0.37173	0.165	0.094
Smg7	1.45174e-05	0.289525	0.116	0.059
Rnf14	1.47004e-05	0.223199	0.198	0.116
Nudcd3	1.4747e-05	0.268212	0.262	0.168
Fau	1.47532e-05	0.587232	0.412	0.314
Stx6	1.5254e-05	0.367509	0.128	0.067
Fchsd2	1.52842e-05	0.277344	0.18	0.104
Usp9x	1.55453e-05	0.283705	0.137	0.073
Zcchc9	1.55623e-05	0.192957	0.116	0.058
Cpsf6	1.56333e-05	0.361929	0.177	0.103
Phc2	1.56613e-05	0.318963	0.146	0.079
Zyg11b	1.56864e-05	0.340779	0.171	0.098
Lsamp	1.59848e-05	0.502735	0.799	0.754
Cdk19	1.60385e-05	0.202244	0.168	0.094
Pkig	1.61469e-05	0.521577	0.232	0.148
Cdc27	1.6453e-05	0.215182	0.11	0.054
Rgl1	1.64766e-05	0.282371	0.122	0.063
Eif4g3	1.68925e-05	0.310207	0.363	0.253
Vps41	1.71778e-05	0.481545	0.18	0.107
Celsr2	1.73476e-05	0.260553	0.198	0.117
Slmap	1.7431e-05	0.408452	0.122	0.063
Dclk2	1.77905e-05	0.227125	0.137	0.073
Xrn1	1.80659e-05	0.597508	0.131	0.07
Zc3h7a	1.82034e-05	0.22914	0.134	0.071
Supt6	1.82388e-05	0.263846	0.174	0.101
Etnk1	1.84824e-05	0.306764	0.207	0.124
Astn2	1.90251e-05	0.290403	0.131	0.069
Rnf11	1.92574e-05	0.24967	0.244	0.152
Atxn2l	1.97137e-05	0.303729	0.207	0.128
Rpp21	1.97856e-05	0.261287	0.18	0.105
Csnk1g3	1.99692e-05	0.193244	0.113	0.056
Nrp2	2.03004e-05	0.137532	0.128	0.066
Zmynd11	2.03086e-05	0.386377	0.32	0.22
Ocrl	2.07724e-05	0.111919	0.137	0.072
Appl1	2.10742e-05	0.233731	0.162	0.091
R3hdm2	2.15021e-05	0.242339	0.18	0.104
Vmp1	2.16335e-05	0.322158	0.262	0.172
Marf1	2.23567e-05	0.403557	0.14	0.077
Igf1r	2.24664e-05	0.246765	0.171	0.097
Ap2a1	2.247e-05	0.268337	0.134	0.072
Taz	2.27201e-05	0.290218	0.155	0.088
Vezt	2.28975e-05	0.269436	0.125	0.066
Copg2	2.31951e-05	0.331228	0.107	0.053
Hdac11	2.34086e-05	0.320438	0.104	0.051
Mkln1	2.37052e-05	0.283114	0.253	0.164
Hsph1	2.37088e-05	0.212001	0.168	0.094
Scamp5	2.38622e-05	0.209585	0.177	0.102
Dynll2	2.40155e-05	0.243025	0.329	0.221
Snrk	2.42239e-05	0.341951	0.168	0.096
Chst11	2.46754e-05	0.288984	0.149	0.082
Thoc2	2.48559e-05	0.41073	0.274	0.184
Spryd7	2.49824e-05	0.152509	0.11	0.054
Hectd1	2.54536e-05	0.21215	0.201	0.12
B3gat3	2.57791e-05	0.291983	0.168	0.097
1810022K09Rik	2.64273e-05	0.382126	0.201	0.126
Tmem181a	2.7385e-05	0.349157	0.113	0.058
Lrif1	2.75465e-05	0.177556	0.107	0.053
Arf1	2.91046e-05	0.243333	0.348	0.238
Epn2	2.94125e-05	0.290321	0.229	0.144
Tmem38a	2.96144e-05	0.319266	0.162	0.093
Zfyve9	3.06853e-05	0.366259	0.101	0.05
Larp1	3.14999e-05	0.177996	0.134	0.071
B3galt1	3.34816e-05	0.343066	0.338	0.238
Micu3	3.35403e-05	0.217923	0.134	0.072
Drg1	3.37867e-05	0.382295	0.18	0.108
Sppl3	3.40318e-05	0.237681	0.155	0.087
Rasgrp1	3.4283e-05	0.264143	0.113	0.058
Zfp318	3.63609e-05	0.281473	0.116	0.06
Uri1	3.66762e-05	0.32056	0.14	0.078
Cul2	3.69107e-05	0.172287	0.107	0.053
Timm44	3.69376e-05	0.290301	0.165	0.096
Srgap2	3.69527e-05	0.28864	0.159	0.091
Zfp322a	3.74791e-05	0.28193	0.122	0.064
Brd9	4.1445e-05	0.389062	0.207	0.13
A430005L14Rik	4.15997e-05	0.193544	0.104	0.052
Knop1	4.24528e-05	0.260793	0.174	0.101
Sox8	4.27386e-05	0.244318	0.204	0.125
Fam49a	4.35526e-05	0.30605	0.18	0.107
Smyd3	4.40883e-05	0.303777	0.107	0.054
Atpif1	4.40945e-05	0.395042	0.439	0.343
Map4	4.47375e-05	0.396676	0.32	0.225
2610035D17Rik	4.53665e-05	0.256914	0.125	0.067
Mtmr6	4.57214e-05	0.21276	0.128	0.069
Ppp4r2	4.61867e-05	0.22797	0.104	0.052
Stx12	4.77716e-05	0.282404	0.183	0.109
Lars	4.8263e-05	0.278433	0.122	0.065
Ipo9	4.84601e-05	0.119136	0.11	0.055
Actr2	4.88283e-05	0.430211	0.247	0.166
Rc3h2	4.92161e-05	0.217558	0.143	0.08
Fbxo11	5.00802e-05	0.288768	0.159	0.092
Papola	5.06375e-05	0.233339	0.216	0.134
Sun1	5.12673e-05	0.282573	0.143	0.08
Hnrnph2	5.17565e-05	0.337188	0.165	0.097
Prdm2	5.19972e-05	0.199984	0.104	0.052
Arglu1	5.20916e-05	0.421321	0.396	0.298
Rb1cc1	5.38239e-05	0.252884	0.247	0.16
Ddx50	5.46552e-05	0.340587	0.152	0.088
Pou2f1	5.57279e-05	0.171153	0.226	0.142
Map7d2	5.77941e-05	0.387786	0.216	0.139
Slc39a10	5.83689e-05	0.307154	0.113	0.059
Osbpl8	5.89172e-05	0.268207	0.11	0.057
Efr3a	5.93249e-05	0.315708	0.189	0.117
Rabgap1	6.47058e-05	0.253217	0.186	0.113
Ireb2	6.6377e-05	0.231922	0.104	0.053
Psme3	6.7626e-05	0.248577	0.116	0.061
2900011O08Rik	6.81473e-05	0.224865	0.195	0.118
Eef1g	6.83024e-05	0.424461	0.354	0.264
Chchd4	6.8635e-05	0.237534	0.113	0.059
Mtg2	6.99831e-05	0.281513	0.107	0.055
Clint1	7.00247e-05	0.181854	0.104	0.053
Zfp266	7.04729e-05	0.372182	0.143	0.082
Meaf6	7.09209e-05	0.178603	0.125	0.068
Raf1	7.15253e-05	0.319868	0.165	0.098
Man2a2	7.18507e-05	0.279251	0.174	0.104
Cap1	7.19037e-05	0.222931	0.171	0.101
Gpatch2	7.28712e-05	0.232338	0.107	0.055
Snx10	7.29952e-05	0.237136	0.174	0.103
Lsm7	7.41192e-05	0.266642	0.128	0.071
Plekha1	7.77547e-05	0.305814	0.116	0.062
Ralgapb	7.78283e-05	0.346532	0.113	0.06
Ubp1	8.06423e-05	0.241421	0.107	0.056
Sh3glb2	8.21241e-05	0.228717	0.159	0.093
Stox2	8.22359e-05	0.174858	0.235	0.15
Tnrc6b	8.23501e-05	0.326228	0.369	0.268
Ccnd2	8.25711e-05	0.338649	0.259	0.175
Dnaja3	8.3427e-05	0.266223	0.131	0.073
Pafah1b1	8.47445e-05	0.27678	0.445	0.344
Dcun1d1	8.48884e-05	0.220165	0.116	0.062
Mark3	8.50775e-05	0.224943	0.226	0.144
Itch	8.65375e-05	0.258394	0.162	0.095
Rprd2	8.66746e-05	0.285212	0.128	0.071
Grb2	8.72797e-05	0.148519	0.22	0.138
Sbno1	8.76019e-05	0.279895	0.247	0.163
Araf	9.01721e-05	0.348662	0.253	0.168
Sybu	9.1793e-05	0.351118	0.232	0.151
Srpk1	9.24688e-05	0.236868	0.119	0.064
Hnrnph1	9.64019e-05	0.341996	0.265	0.18
Setd2	9.65532e-05	0.267802	0.155	0.091
Huwe1	9.98535e-05	0.253266	0.204	0.129
Eef1a1	0.000100477	0.511422	0.518	0.455
Blmh	0.000101153	0.303721	0.146	0.084
Ifngr2	0.000101356	0.216526	0.101	0.051
Xpr1	0.000107119	0.241967	0.299	0.206
Cpsf7	0.000108298	0.251814	0.122	0.067
Zdhhc18	0.000108872	0.498114	0.11	0.059
Slc9a6	0.000110551	0.179668	0.11	0.058
Ubr1	0.000113943	0.324414	0.137	0.079
Sel1l	0.000117762	0.297911	0.235	0.155
Ccni	0.000118037	0.310399	0.201	0.127
Fbxl17	0.000119456	0.11541	0.11	0.058
Wdr13	0.000119585	0.283046	0.131	0.074
Gbf1	0.000119746	0.271237	0.149	0.087
Rbm39	0.00011988	0.304951	0.649	0.567
Mtmr3	0.000120515	0.311578	0.119	0.065
Peg3	0.000122492	0.251082	0.195	0.123
Zhx2	0.000124589	0.229354	0.113	0.061
5031425E22Rik	0.000126857	0.256572	0.137	0.079
Zdhhc20	0.000128281	0.173797	0.155	0.091
Rhot1	0.000128314	0.227456	0.143	0.083
C130071C03Rik	0.000135802	0.296562	0.259	0.178
Smap2	0.000136183	0.205225	0.11	0.059
Zfp281	0.000136335	0.292442	0.11	0.059
Foxn3	0.000137257	0.202815	0.137	0.078
Hdac5	0.000137411	0.161111	0.119	0.064
Cdk16	0.000137436	0.148282	0.162	0.095
Hspa4	0.000140624	0.31043	0.195	0.123
Dpm2	0.000142163	0.322861	0.171	0.105
Timm9	0.000143172	0.275472	0.119	0.066
Ermp1	0.000143364	0.138714	0.104	0.054
Slc35f1	0.000144426	0.432917	0.113	0.062
Pop5	0.000144728	0.276344	0.165	0.1
Actg1	0.000146941	0.524879	0.259	0.181
Ap1g1	0.0001472	0.24081	0.116	0.063
Snx24	0.000147352	0.255594	0.101	0.053
Map2k6	0.000151924	0.191435	0.107	0.057
Pcdh11x	0.000153866	0.142907	0.101	0.052
Actr1b	0.000156671	0.234676	0.149	0.088
Zranb2	0.000159177	0.280328	0.348	0.255
Pkn2	0.00015975	0.214874	0.253	0.17
Dnajb4	0.000160999	0.125795	0.171	0.102
Dip2b	0.000161131	0.278363	0.171	0.104
H2afz	0.000163536	0.281378	0.189	0.121
Acin1	0.000165678	0.286503	0.305	0.215
Dyrk1a	0.000169831	0.188646	0.131	0.074
Rab34	0.000171518	0.223061	0.238	0.157
Zcchc14	0.000172581	0.272997	0.113	0.062
Thoc1	0.000172684	0.297725	0.131	0.075
Ywhab	0.000177903	0.410008	0.393	0.315
Becn1	0.000178394	0.241156	0.122	0.068
Fam135a	0.000181656	0.226889	0.113	0.061
Acer3	0.000182049	0.103004	0.122	0.067
Aftph	0.000183939	0.240396	0.119	0.066
Cnot7	0.000186463	0.212401	0.14	0.081
Wdr7	0.000187053	0.198031	0.128	0.072
Bptf	0.000187728	0.204256	0.268	0.182
Ncoa6	0.000196301	0.190733	0.101	0.053
Ino80d	0.000200381	0.135735	0.122	0.068
Rbm27	0.000202296	0.296162	0.18	0.112
B3galt2	0.000203234	0.259851	0.146	0.086
Srr	0.00020485	0.222684	0.134	0.078
Vps37b	0.000206024	0.213459	0.101	0.053
Clip3	0.000208432	0.296853	0.271	0.188
Ankrd17	0.000211855	0.220521	0.22	0.143
Mysm1	0.00021346	0.213486	0.134	0.078
Mgea5	0.000214722	0.210202	0.195	0.122
Fam114a2	0.000217996	0.255889	0.125	0.071
Arhgap26	0.000219092	0.216817	0.159	0.096
Ppp1cb	0.000220942	0.235085	0.348	0.253
Tnpo3	0.000224321	0.329896	0.18	0.114
Tial1	0.000224974	0.182349	0.201	0.129
Ncs1	0.000226257	0.139158	0.125	0.07
Rc3h1	0.000227192	0.246597	0.146	0.087
Gnl3	0.000229806	0.177997	0.116	0.064
Fbxw2	0.000233303	0.217979	0.155	0.094
Gfm2	0.000236396	0.247893	0.101	0.054
Baz1b	0.000239516	0.215877	0.192	0.122
Wdfy3	0.000247723	0.204463	0.14	0.082
Zbtb20	0.000257246	0.220877	0.848	0.833
Rnf187	0.000257944	0.1998	0.335	0.239
Ezh2	0.000266528	0.245666	0.104	0.056
Commd3	0.000266686	0.258547	0.223	0.148
Naa20	0.000268548	0.207592	0.134	0.078
Dnajb6	0.000268937	0.208902	0.192	0.123
Tpt1	0.000272246	0.248393	0.341	0.247
Setd7	0.000280421	0.178658	0.165	0.101
Pbrm1	0.000282998	0.291004	0.244	0.162
Pcdh7	0.000283756	0.326927	0.32	0.232
Ptpn1	0.000283761	0.18837	0.131	0.076
Rapgef1	0.00028394	0.184491	0.11	0.06
Tsc2	0.00029154	0.139168	0.104	0.056
Rnf214	0.000292067	0.202102	0.125	0.072
Rnf44	0.000295971	0.22216	0.119	0.068
Dazap1	0.000296206	0.279577	0.113	0.063
Ermard	0.000296794	0.316766	0.104	0.057
Ipo8	0.000298001	0.265161	0.101	0.054
Thap2	0.000304655	0.2696	0.119	0.068
Stx5a	0.000304818	0.233376	0.149	0.091
Rbm5	0.000305587	0.169694	0.274	0.189
Zbtb7a	0.000306515	0.170213	0.195	0.125
Atp5l	0.000308488	0.360038	0.268	0.193
Jun	0.000308672	0.573538	0.268	0.189
Cmip	0.000309591	0.222519	0.296	0.207
Pcdh17	0.00031237	0.264084	0.317	0.227
Eif5b	0.000317489	0.197127	0.421	0.316
Taok1	0.000322689	0.297073	0.305	0.217
Pcm1	0.000327783	0.242113	0.299	0.213
Pcmtd2	0.000329587	0.241843	0.168	0.104
Ddx42	0.000335548	0.280707	0.195	0.126
Pcnp	0.000340024	0.290699	0.195	0.129
Ophn1	0.000341266	0.257206	0.143	0.086
Kcmf1	0.000350493	0.228298	0.146	0.088
Dgkb	0.000350924	0.30467	0.323	0.237
Kdm4c	0.000358498	0.317532	0.101	0.055
Usp14	0.000361504	0.137403	0.134	0.078
Ap3m2	0.000369344	0.194847	0.11	0.061
Sptbn1	0.000370573	0.233661	0.488	0.393
Kbtbd11	0.000370879	0.33468	0.274	0.194
Acbd6	0.000376158	0.149741	0.155	0.094
Lancl1	0.000379566	0.266907	0.116	0.065
St3gal2	0.000382144	0.160504	0.113	0.063
Usp22	0.000382645	0.255744	0.168	0.105
Ints10	0.000384292	0.314826	0.101	0.055
Arsb	0.000388791	0.368373	0.155	0.098
Acap2	0.000391332	0.256063	0.21	0.14
Ncoa2	0.000392141	0.220697	0.122	0.07
Phf3	0.000397736	0.239343	0.18	0.115
Gnl2	0.000401336	0.191822	0.122	0.07
Pcdh1	0.00040319	0.273797	0.134	0.079
Zbtb16	0.000405426	0.206564	0.107	0.059
Mcu	0.000406589	0.227256	0.128	0.075
H3f3a	0.000417624	0.298253	0.32	0.237
Ddx18	0.000421391	0.208603	0.128	0.076
Gle1	0.000422106	0.31439	0.116	0.066
Arid4b	0.000432061	0.283321	0.253	0.174
Cyp46a1	0.000433311	0.238497	0.155	0.096
Clpp	0.000449538	0.202337	0.311	0.223
Rsf1	0.000452475	0.205477	0.238	0.161
Opa1	0.000456157	0.130564	0.134	0.078
Itsn1	0.000456625	0.238339	0.293	0.209
Ilf2	0.000463064	0.207662	0.18	0.115
Lsm3	0.00047565	0.197133	0.131	0.077
Zcchc17	0.000476507	0.335686	0.229	0.157
Gid4	0.000481274	0.225301	0.107	0.06
Fgfr1op2	0.000491456	0.178511	0.155	0.096
Ankib1	0.000496461	0.156855	0.122	0.07
Pds5a	0.000499246	0.16437	0.113	0.064
Hmg20a	0.000503636	0.170259	0.122	0.07
Fgd4	0.00051341	0.266445	0.177	0.114
Senp2	0.000516148	0.160068	0.11	0.062
Srgap3	0.000518182	0.236438	0.244	0.168
Atp11b	0.000518585	0.119738	0.107	0.059
Phf21a	0.000521618	0.128128	0.21	0.138
Ssna1	0.000524895	0.313051	0.177	0.115
Hnrnpul2	0.000528534	0.164725	0.159	0.098
Actr3b	0.000531829	0.202534	0.113	0.064
Trappc6b	0.000535018	0.142245	0.171	0.107
Ablim1	0.000539461	0.126257	0.171	0.107
Mdm4	0.000542336	0.312743	0.116	0.068
Mapk3	0.000554778	0.133254	0.149	0.09
Lrrc57	0.000555005	0.240386	0.104	0.058
Cdk13	0.000557749	0.192756	0.113	0.064
Xpnpep1	0.000557979	0.160164	0.128	0.075
Itsn2	0.000558896	0.150038	0.149	0.092
Ppp6r3	0.000565881	0.174259	0.149	0.092
1110038F14Rik	0.000571874	0.266955	0.137	0.083
Nisch	0.000575758	0.36475	0.36	0.274
Nrd1	0.000582231	0.145649	0.137	0.082
Tmem126a	0.000602582	0.284207	0.186	0.124
Phip	0.00060302	0.227915	0.216	0.145
Atp5g1	0.000606922	0.272584	0.351	0.268
Pum2	0.000613022	0.188493	0.192	0.124
Rbck1	0.000623266	0.233738	0.131	0.079
Hmgn2	0.000635738	0.505302	0.155	0.099
Snn	0.000646647	0.137554	0.122	0.071
Mllt6	0.000652749	0.184826	0.107	0.06
Csnk1e	0.000653725	0.168552	0.143	0.087
Supt20	0.000654478	0.219065	0.113	0.065
Cnot3	0.000655516	0.181334	0.125	0.074
Slc50a1	0.000670472	0.277816	0.131	0.079
Cds2	0.000671627	0.250767	0.229	0.155
Ccdc174	0.000693353	0.293017	0.146	0.092
Cspp1	0.000701627	0.15354	0.232	0.157
4833420G17Rik	0.000721155	0.331582	0.134	0.083
Scamp1	0.000730078	0.236758	0.22	0.148
Pdgfa	0.000739074	0.302937	0.101	0.056
Slc30a9	0.000740848	0.129596	0.195	0.127
Las1l	0.000745411	0.214962	0.128	0.077
Cab39	0.000749495	0.1849	0.177	0.113
Slc39a13	0.000765021	0.262172	0.11	0.064
Ptbp2	0.000767107	0.19087	0.155	0.098
Insig2	0.000768629	0.208175	0.159	0.1
Rev3l	0.000769595	0.234852	0.125	0.075
Tomm20	0.000778257	0.133049	0.18	0.118
Scfd1	0.00081552	0.273421	0.146	0.092
Fnip1	0.000815983	0.24355	0.159	0.102
Slc39a7	0.000828764	0.242157	0.125	0.076
Arpc5l	0.000850497	0.209215	0.235	0.162
Bmpr2	0.000852097	0.276978	0.207	0.141
Zfp131	0.000860225	0.119331	0.11	0.063
Ap3s1	0.000881042	0.177707	0.149	0.093
Slc25a44	0.000881487	0.182735	0.125	0.074
Ccdc12	0.000893378	0.223935	0.192	0.128
Trappc9	0.000900893	0.151975	0.116	0.068
Map3k2	0.0009223	0.115139	0.104	0.059
Ssbp3	0.000941045	0.145545	0.162	0.102
Hivep3	0.000945857	0.224971	0.235	0.162
Exoc4	0.000947396	0.287843	0.204	0.139
Spin1	0.000951198	0.181264	0.101	0.057
Pmepa1	0.000962653	0.170935	0.104	0.059
Ccny	0.000971213	0.183647	0.113	0.066
Polb	0.000974845	0.189955	0.155	0.099
Fgfr2	0.00098257	0.224505	0.302	0.221
Lima1	0.00103752	0.362759	0.107	0.063
Zfyve27	0.00104122	0.261778	0.101	0.058
Gdi1	0.00104785	0.27919	0.323	0.241
Trpm7	0.00106899	0.288483	0.174	0.115
Supt5	0.00108614	0.212692	0.152	0.097
Tcerg1	0.00108922	0.202868	0.14	0.087
Snrnp48	0.00110899	0.132445	0.125	0.075
Pid1	0.00111894	0.19011	0.195	0.132
Rsbn1l	0.00114203	0.343932	0.22	0.152
Nap1l1	0.00115203	0.26545	0.207	0.143
Mia3	0.00117023	0.232465	0.18	0.119
Smad4	0.00119093	0.120532	0.116	0.068
Grik5	0.00119868	0.177254	0.21	0.143
Snrnp27	0.00120677	0.210567	0.308	0.229
Kpna1	0.00122422	0.228836	0.152	0.097
Ubr2	0.00123136	0.135935	0.152	0.096
Trim33	0.00126687	0.199363	0.101	0.058
Dnm1l	0.00126988	0.177618	0.238	0.167
Gigyf2	0.00129774	0.267169	0.168	0.111
Soga3	0.00130936	0.194983	0.284	0.205
Zeb1	0.0013189	0.299958	0.268	0.197
Zfp148	0.00132416	0.145513	0.207	0.139
Rae1	0.00132818	0.223554	0.128	0.079
Chuk	0.00132859	0.297188	0.14	0.089
Glt8d1	0.00133202	0.298597	0.146	0.094
Clasrp	0.00133311	0.164746	0.104	0.06
Ccar1	0.00133491	0.186988	0.204	0.139
Hs2st1	0.0013557	0.241979	0.134	0.084
Epc1	0.00135681	0.205778	0.125	0.076
Fxr2	0.00136044	0.191489	0.113	0.067
Rabl6	0.00136731	0.220335	0.271	0.195
Uba52	0.00138466	0.304306	0.232	0.163
Cacfd1	0.00139565	0.16898	0.107	0.062
Pcyt2	0.00141781	0.224027	0.323	0.242
Cask	0.00142545	0.260416	0.125	0.077
Ranbp9	0.0014274	0.112763	0.113	0.066
Stk38	0.00144927	0.266387	0.162	0.106
Clstn1	0.0014591	0.289736	0.317	0.244
Ing4	0.00146027	0.267831	0.14	0.09
Smc6	0.00148355	0.197762	0.207	0.142
Zzz3	0.00148767	0.17405	0.101	0.058
Rspry1	0.001508	0.16395	0.104	0.06
Vps13d	0.00151931	0.324969	0.131	0.083
Csnk1a1	0.00153583	0.232776	0.402	0.318
Ip6k1	0.00154089	0.20702	0.22	0.152
Sfpq	0.00154183	0.262909	0.253	0.186
Polr2k	0.00156532	0.107017	0.104	0.061
Far1	0.00157965	0.15559	0.125	0.076
Nucks1	0.00161407	0.196877	0.326	0.243
Sesn1	0.00162065	0.158725	0.204	0.14
Gmps	0.00162425	0.122758	0.122	0.074
Jmy	0.00162626	0.145284	0.113	0.067
Smg1	0.00163425	0.144174	0.128	0.079
Cox19	0.00164845	0.135283	0.134	0.083
Atxn2	0.00167796	0.137383	0.192	0.13
Srrt	0.0016904	0.4192	0.143	0.094
Plaa	0.00170529	0.193858	0.104	0.061
Khdrbs1	0.0017078	0.146214	0.204	0.139
Nptn	0.00172821	0.330068	0.329	0.261
Adam10	0.00173294	0.281037	0.168	0.113
Mphosph10	0.00183611	0.173749	0.113	0.068
Ntan1	0.00184637	0.143357	0.207	0.142
Ccnl1	0.00185086	0.203696	0.168	0.112
Brd3	0.00186449	0.21677	0.201	0.14
Ubap2l	0.00187083	0.194606	0.189	0.129
Copg1	0.00187203	0.225086	0.165	0.108
Ggps1	0.00189196	0.186195	0.11	0.065
Snapc3	0.0019068	0.28211	0.107	0.064
Ric3	0.00191679	0.174528	0.116	0.07
Dpysl2	0.00191882	0.232125	0.387	0.301
Tpm3	0.00194056	0.191973	0.223	0.157
Sarnp	0.00196632	0.190186	0.198	0.136
Trmt6	0.00197268	0.19184	0.11	0.066
Pias1	0.00198434	0.23806	0.192	0.133
Orc6	0.00198819	0.217512	0.128	0.081
Ppp2r5d	0.00202545	0.137348	0.107	0.063
Slc23a2	0.00203793	0.168556	0.134	0.084
Zfp414	0.00204639	0.403576	0.11	0.068
Ago3	0.00206807	0.212197	0.146	0.095
Eif4b	0.00215615	0.112054	0.122	0.075
Tacc1	0.00216926	0.295708	0.21	0.151
Tsc22d1	0.00217928	0.313488	0.341	0.269
4932438A13Rik	0.00226991	0.163945	0.152	0.1
Fus	0.00226993	0.288912	0.372	0.297
Stub1	0.00232421	0.301857	0.296	0.227
Setd5	0.00233939	0.245659	0.177	0.119
Srek1	0.00237924	0.222354	0.18	0.123
Trmt1l	0.00240427	0.149323	0.122	0.076
Rbm10	0.00240956	0.168138	0.104	0.062
Lztfl1	0.0024321	0.188778	0.125	0.079
Kdm5a	0.00244099	0.184911	0.195	0.135
Slk	0.00247375	0.26653	0.116	0.072
Sirt3	0.00251569	0.147748	0.165	0.108
Eid1	0.00252601	0.133762	0.22	0.153
Kdm5b	0.00252613	0.283508	0.189	0.131
Gt(ROSA)26Sor	0.00255337	0.188654	0.14	0.09
Atp6v1h	0.00258551	0.236678	0.18	0.123
Marcks	0.00259731	0.481138	0.274	0.21
Abhd17b	0.0026247	0.209288	0.204	0.143
Ift20	0.00266862	0.132465	0.244	0.175
Pnn	0.00269727	0.168153	0.284	0.211
Chd6	0.00269848	0.218486	0.198	0.139
Ccdc47	0.00272357	0.125572	0.198	0.136
Nae1	0.00277078	0.221268	0.107	0.065
Rbbp6	0.00277324	0.157282	0.265	0.193
Golga2	0.00278493	0.125478	0.11	0.066
Cdh20	0.0027913	0.239195	0.171	0.117
Dexi	0.00280916	0.139595	0.149	0.097
Ndel1	0.0028687	0.152263	0.107	0.064
Elp2	0.00287207	0.113646	0.152	0.1
Ap3b1	0.00293719	0.261655	0.146	0.097
Cycs	0.00294931	0.210792	0.284	0.215
Rnps1	0.00295228	0.233185	0.116	0.073
Atrx	0.00297419	0.346559	0.357	0.285
Lztr1	0.00303208	0.2175	0.113	0.07
Rnf121	0.00311339	0.227458	0.11	0.068
Bod1l	0.00313223	0.109176	0.241	0.171
Irf3	0.00316952	0.173113	0.128	0.082
Akap7	0.00320459	0.138377	0.18	0.123
Abhd2	0.00320638	0.279456	0.11	0.07
Arpc2	0.00325634	0.286933	0.36	0.284
Ywhaz	0.00327454	0.405191	0.387	0.329
Fto	0.00334161	0.106511	0.189	0.13
Zfp292	0.00340621	0.180612	0.162	0.107
Aip	0.0034416	0.108761	0.11	0.067
Ubr4	0.00344666	0.11637	0.134	0.086
Cdh2	0.00344945	0.221635	0.326	0.255
Dalrd3	0.00346577	0.239141	0.183	0.124
Klhdc3	0.00359934	0.237492	0.128	0.083
Cltc	0.00361936	0.260423	0.345	0.272
Adam23	0.00367529	0.258993	0.168	0.116
Arl6ip5	0.003755	0.145534	0.195	0.137
Picalm	0.00378289	0.174977	0.155	0.104
Wnk2	0.00392117	0.355883	0.177	0.126
Fam120b	0.00396249	0.181029	0.104	0.064
Kif1a	0.00396263	0.245243	0.354	0.288
Eif2s2	0.00402775	0.192469	0.375	0.298
Maged1	0.00404009	0.202784	0.284	0.214
N4bp2l2	0.00413999	0.165976	0.21	0.152
Dst	0.0042044	0.14321	0.348	0.268
Ptprs	0.00423395	0.214818	0.332	0.259
Rab6a	0.00423615	0.253767	0.323	0.255
Arhgap21	0.00430066	0.316365	0.21	0.154
Med13	0.00433244	0.217858	0.149	0.1
Oxa1l	0.00434603	0.206115	0.143	0.095
Ddx6	0.0043754	0.162253	0.25	0.182
Calm3	0.00437558	0.254042	0.546	0.484
Anapc1	0.0043929	0.103559	0.101	0.061
Chka	0.0044475	0.132494	0.226	0.163
Abcc5	0.00455805	0.270108	0.192	0.14
Zmiz1	0.00457798	0.119205	0.229	0.165
Phc3	0.00468524	0.156056	0.116	0.074
Tef	0.0046927	0.189724	0.287	0.215
Ppig	0.00471101	0.197545	0.317	0.246
Med1	0.00471653	0.119233	0.125	0.081
Sema6a	0.00474268	0.142119	0.119	0.076
Chkb	0.00477976	0.19072	0.113	0.071
Set	0.00485775	0.147455	0.238	0.172
Gpr107	0.00493756	0.232465	0.134	0.088
Eftud2	0.00502758	0.141763	0.113	0.071
Arxes1	0.00505613	0.159075	0.14	0.094
Tom1l2	0.00509912	0.220169	0.22	0.161
Kif3a	0.00537865	0.203326	0.183	0.128
Zfand5	0.00545478	0.108718	0.268	0.199
Cdip1	0.00546518	0.220752	0.308	0.235
Wdr82	0.00547215	0.114367	0.143	0.095
Pcsk1n	0.00551208	0.203665	0.488	0.419
Ncoa1	0.00553098	0.162143	0.311	0.235
Atp6v0e2	0.00554504	0.256766	0.274	0.208
Smim19	0.00561003	0.200006	0.168	0.116
Tmem201	0.00573597	0.139254	0.116	0.074
Ccser2	0.00575359	0.13245	0.21	0.15
Ssbp4	0.00579244	0.210339	0.177	0.125
Pkd2	0.00579445	0.216964	0.146	0.099
Rab11fip4	0.00579674	0.121835	0.159	0.108
Cyth2	0.00588107	0.119486	0.14	0.093
Sirt7	0.00598751	0.122867	0.131	0.087
Stard7	0.00605866	0.280499	0.192	0.138
Glg1	0.00606616	0.180011	0.29	0.219
Smarca2	0.00611838	0.208203	0.317	0.244
Sf3b1	0.00611879	0.20284	0.305	0.238
Nrxn2	0.00615601	0.164093	0.506	0.42
Ap2m1	0.0062309	0.20067	0.244	0.183
Taf15	0.00633613	0.101146	0.101	0.063
Bag1	0.00634389	0.160699	0.268	0.201
Pfdn4	0.00643149	0.147304	0.107	0.067
Adam15	0.00648341	0.148247	0.104	0.066
Dnajc18	0.00651041	0.173573	0.159	0.109
Gns	0.00654609	0.338444	0.18	0.13
Tmem234	0.00655666	0.239145	0.302	0.237
Lage3	0.0065806	0.225799	0.165	0.116
Gnl3l	0.0066028	0.116209	0.14	0.093
Cdc42bpa	0.00661711	0.125832	0.262	0.196
Ddx24	0.00667452	0.181676	0.329	0.256
Nvl	0.00689576	0.197321	0.101	0.064
Gramd1b	0.00691402	0.257145	0.155	0.108
Arpc3	0.00705155	0.115752	0.152	0.104
Stk16	0.00706776	0.134593	0.171	0.119
Smarcc2	0.00711658	0.100622	0.25	0.185
Pura	0.00714079	0.196545	0.405	0.324
Ube2v2	0.00745495	0.115241	0.113	0.074
Lin7c	0.00751462	0.190364	0.18	0.129
BC005624	0.00755531	0.139968	0.146	0.1
Hk1	0.00764636	0.179373	0.207	0.15
Khdrbs3	0.00770205	0.248272	0.122	0.08
Sertad2	0.00776408	0.130537	0.143	0.098
Ildr2	0.00805867	0.115236	0.198	0.141
Vps26a	0.0082008	0.222915	0.104	0.066
Rnf145	0.0082226	0.185094	0.11	0.071
Tmcc1	0.00828651	0.147763	0.302	0.237
Suco	0.00832405	0.14721	0.101	0.064
Timmdc1	0.00842571	0.163332	0.104	0.067
Ppp2r5c	0.00865426	0.194102	0.18	0.129
Mecp2	0.00866874	0.179449	0.131	0.089
Pias2	0.00875224	0.160937	0.107	0.069
Acbd4	0.00901747	0.162542	0.104	0.067
Megf9	0.00901847	0.19113	0.137	0.095
Snrpa1	0.00903011	0.135966	0.131	0.088
Fam173a	0.00919485	0.23881	0.29	0.228
Bscl2	0.00922316	0.249992	0.146	0.103
Nono	0.00926942	0.131855	0.134	0.091
Nemf	0.00929272	0.19041	0.183	0.132
Nr2c2	0.00936267	0.171815	0.131	0.089
Gdpd1	0.00962903	0.189827	0.101	0.065
Uba3	0.00965401	0.151401	0.152	0.106
Tmem243	0.00979592	0.341353	0.189	0.143
Fryl	0.00985352	0.172752	0.122	0.081
Apbb1	0.0099001	0.111402	0.165	0.115
U2surp	0.00991328	0.147527	0.302	0.236
Gmfb	0.00997075	0.124018	0.195	0.14
Anapc5	0.00998468	0.10504	0.152	0.106

## Sheet: Cluster8
gene	p_val	avg_log2FC	pct.1	pct.2
Mobp	2.21689e-231	2.70555	0.65	0.09
Mbp	1.25686e-164	3.16685	0.864	0.262
Plp1	1.81256e-95	2.96316	0.71	0.256
Fth1	3.66865e-45	1.18858	0.993	0.937
Kif5a	5.85982e-37	1.42959	0.304	0.09
Bcas1	1.97671e-31	0.835873	0.136	0.025
Rapgef4	1.75687e-30	1.08183	0.182	0.042
Qdpr	1.50641e-25	1.08098	0.392	0.175
Shank1	8.33419e-22	1.30328	0.175	0.05
Mal	1.35805e-20	1.30771	0.122	0.029
Ddn	2.42641e-18	1.06295	0.21	0.075
Apod	2.51253e-18	0.764033	0.122	0.031
Cldn11	6.27889e-17	0.747483	0.101	0.024
Stmn4	3.7235e-15	0.703127	0.129	0.038
Ndrg2	6.07145e-15	0.498248	0.909	0.886
Camk2a	6.31162e-15	1.30502	0.322	0.163
Pcsk1n	1.00819e-14	0.974129	0.573	0.418
Cnih2	8.13587e-14	0.840816	0.203	0.081
Lpar1	1.98564e-12	0.72486	0.108	0.033
Plekhb1	6.47459e-12	0.768847	0.448	0.291
Ptgds	4.85419e-11	0.83817	0.231	0.112
Pcp4	7.0686e-11	0.676769	0.185	0.08
Thbs4	5.50463e-10	0.811615	0.161	0.069
Pfdn2	8.94384e-10	1.0195	0.276	0.158
Cox8a	1.36291e-09	0.717392	0.857	0.78
Pea15a	1.42981e-09	0.563153	0.626	0.487
Tmsb4x	1.55345e-09	0.558502	0.664	0.557
Psd	3.24668e-09	0.885524	0.129	0.053
Adcy1	4.93366e-09	0.544855	0.108	0.04
Cox7c	5.1265e-09	0.784374	0.605	0.472
Igfbp5	5.76199e-09	0.661003	0.406	0.27
Fau	8.93052e-09	1.067	0.441	0.314
Dact3	1.15405e-07	0.600554	0.101	0.04
Tubb4a	2.77179e-07	0.584387	0.119	0.052
Hpcal4	4.07367e-07	0.57331	0.115	0.05
Pfdn5	5.44868e-07	0.653081	0.542	0.436
Tmcc3	1.32745e-06	0.434247	0.227	0.131
Ftl1	1.45187e-06	0.450766	0.552	0.422
Git1	2.70142e-06	0.638604	0.129	0.064
Tpt1	3.34314e-06	0.559158	0.36	0.247
Padi2	3.68422e-06	0.46164	0.287	0.181
Tmsb10	3.95172e-06	0.67077	0.157	0.084
Agap1	5.1466e-06	0.367013	0.108	0.049
Gpx4	6.976e-06	0.52565	0.43	0.322
Abhd17a	9.87409e-06	0.509574	0.21	0.127
Bola2	9.96468e-06	0.562278	0.311	0.213
Ppp1r9b	1.12198e-05	0.681412	0.21	0.13
Cryab	1.13909e-05	0.470995	0.427	0.315
Cox6c	1.39635e-05	0.434633	0.776	0.694
Eef2	2.32246e-05	0.51858	0.472	0.379
Cnp	3.09305e-05	0.507873	0.42	0.323
Dlg4	3.3911e-05	0.461507	0.14	0.075
Eef1a1	3.45974e-05	0.612024	0.535	0.455
Ppp2r2c	5.62925e-05	0.488156	0.101	0.05
Dgkz	6.01234e-05	0.471912	0.126	0.068
Orc5	6.73953e-05	0.673354	0.105	0.053
Kif5b	7.59333e-05	0.497732	0.406	0.32
Uba52	8.49368e-05	0.704096	0.241	0.163
Trp53inp2	9.34207e-05	0.495026	0.196	0.122
Cdk16	0.000100127	0.48892	0.161	0.096
Cbx6	0.000111357	0.465694	0.217	0.142
Hip1r	0.000112746	0.3997	0.133	0.074
Mapk8ip1	0.000144293	0.478704	0.234	0.156
Pnmal2	0.000168562	0.393724	0.171	0.104
Guk1	0.000184997	0.503456	0.283	0.205
Stmn1	0.000214245	0.32765	0.108	0.057
Gfap	0.000241938	0.267019	0.587	0.503
Naca	0.000270523	0.4568	0.339	0.26
Snhg6	0.00030128	0.386645	0.129	0.074
Camk2n1	0.000364565	0.43067	0.528	0.453
Ccdc85b	0.000383261	0.441801	0.143	0.086
Otud7b	0.000385196	0.340244	0.115	0.064
Nudt3	0.00040073	0.444248	0.367	0.29
Ndufb9	0.000408572	0.462231	0.626	0.559
Mtss1l	0.000408742	0.435523	0.332	0.249
Chd3	0.00042903	0.434907	0.185	0.12
Cox7a2l	0.000488364	0.459345	0.322	0.248
Bin1	0.000490732	0.489588	0.122	0.07
Ankrd40	0.000504374	0.324777	0.245	0.169
Kif5c	0.000508567	0.497808	0.129	0.076
Rcan2	0.0005187	0.343957	0.126	0.072
Gltp	0.000637249	0.357096	0.126	0.073
Cox6a1	0.000647727	0.378175	0.738	0.702
Mlc1	0.000780572	0.262036	0.762	0.737
Nfix	0.000844393	0.410414	0.42	0.339
Hdac5	0.00084674	0.407556	0.112	0.065
Anks1b	0.000937111	0.431068	0.126	0.075
Agt	0.000954446	0.382267	0.42	0.347
Rnf187	0.000983024	0.371835	0.315	0.24
Kif1a	0.00116162	0.445355	0.35	0.288
Coa5	0.00127854	0.681606	0.115	0.067
Mt3	0.00144419	0.290202	0.92	0.884
5031439G07Rik	0.00174938	0.554699	0.126	0.078
Cox5b	0.00203911	0.393107	0.549	0.495
Abr	0.00204702	0.287143	0.413	0.329
Snph	0.00212958	0.428726	0.136	0.088
Sparc	0.00247154	0.280008	0.542	0.439
Usmg5	0.00272343	0.412965	0.388	0.323
Scd1	0.00285337	0.408625	0.266	0.2
Mllt6	0.00308463	0.392259	0.101	0.061
Dynll2	0.00315473	0.40626	0.283	0.222
Csrp1	0.00337747	0.422446	0.521	0.469
Gramd1b	0.00347654	0.727176	0.161	0.109
Desi1	0.00386828	0.404327	0.175	0.122
Tmem144	0.00413417	0.273664	0.105	0.063
Ngef	0.00434242	0.342329	0.343	0.282
Ralgds	0.00452408	0.398455	0.171	0.12
Dapp1	0.00457928	0.166169	0.105	0.064
Arhgef10l	0.00460039	0.391411	0.115	0.073
Acss1	0.00478265	0.303	0.322	0.259
Eef1b2	0.00478582	0.379271	0.308	0.243
Usf2	0.00481927	0.394107	0.231	0.175
Ppp1r1b	0.00490946	0.405371	0.231	0.177
Tagln3	0.00535102	0.282786	0.483	0.418
Farp1	0.0055518	0.336365	0.336	0.273
Fbxl3	0.00560008	0.307474	0.171	0.121
Eef1d	0.00565261	0.258006	0.339	0.267
Slc1a2	0.00586264	0.135894	0.969	0.954
Plekho2	0.00616664	0.283121	0.126	0.082
Nrarp	0.00685131	0.460595	0.154	0.221
Neo1	0.00692764	0.210009	0.21	0.151
Pkp4	0.00693289	0.361082	0.122	0.081
Arhgdia	0.00720118	0.349009	0.269	0.213
Elavl3	0.00762979	0.29656	0.119	0.077
Bpgm	0.00799669	0.220104	0.206	0.149
D17Wsu92e	0.00866991	0.432235	0.112	0.073
Calm3	0.00888835	0.378924	0.531	0.485
Sirpa	0.00893559	0.239946	0.441	0.376
Aktip	0.00917813	0.348098	0.168	0.12
Mink1	0.00971182	0.357107	0.133	0.091
