# Supplementary material for: Specialized astrocytes mediate glutamatergic gliotransmission in the CNS
Source: Nature. 2023 Sep 6;622(7981):120–9. doi: 10.1038/s41586-023-06502-w (PMC10550825; doi:10.1038/s41586-023-06502-w)
Supplement: Supplementary file 6 — List of the reagents used in this study. [file 41586_2023_6502_MOESM6_ESM.xlsx]

## Sheet: reagents list
																								44444
Category	Reagent	Source	Identifier	notes
Virus	ssAAV-5/2-hGFAP-hM3D(Gq)_mCherry-WPRE-bGHp(A)	Viral Vector Facility VVF - ETH Zurich	v97-5	6.0E+12 VG/ml
	ssAAV-5/2-hGFAP-SF_iGluSnFR(A184S)-WPRE-bGHp(A)	Viral Vector Facility VVF - ETH Zurich	v541-5	7.3 x 10E12 vg/ml
	ssAAV-5/2-hGFAP-EBFP2_iCre-WPRE-hGHp(A)	Viral Vector Facility VVF - ETH Zurich	v234-5	4.9 x 10E12 vg/ml
	ssAAV-5/2-hGFAP-mCherry-WPRE-hGHp(A)	Viral Vector Facility VVF - ETH Zurich	v222-5	6.1 x 10E12 vg/ml
	ssAAV-5/2-hGFAP-mCherry_iCre-WPRE-hGHp(A)	Viral Vector Facility VVF - ETH Zurich	v233-5	6.6 x 10E12 vg/ml
	AAV2/5 pZac2.1 gfaABC1D-cyto-GCaMP6f	Addgene	52925	4.1 x 10E13 vg/ml
Chemicals	Clozapine N-oxide (CAS 34233-69-7 )	TOCRIS - Biotechne	4936
	Corn Oil	SIGMA	C8267
	Tamoxifen	SIGMA	T5648
	Kainic Acid	ABCAM	ab120100
	Tetrodotoxin	Alomone labs	T-550
	ω-Agatoxin IVA	Alomone labs	STA-500
	ω-Conotoxin GVIA	Alomone labs	C-300
	SNX-482	Alomone labs	RTS-500
	NBQX disodium salt hydrate	Sigma-Aldrich	N183
	(+)-MK 801 Maleate	Sigma-Aldrich	475878
	2 Methylthioadenosine diphosphate trisodium salt (2MeSADP)	Tocris	1624
	Alexa Fluor 594 Hydrazide, sodium salt	thermofisher	A10438
	alexa Fluor 594 Hydrazide, sodium salt	Sigma-Aldrich	G1251
Surgery	PALADUR liquid 500ml	DENTONET - Heraeus Kulzer	552360
	PALADUR pink powder 100g	DENTONET - Heraeus Kulzer	100930
	PCB Connectors - Socket Connectors	Preci-dip	853-83-008-10-001101
	Stainless Steel AISI 316 Insulated Wire	ADVENT	FE632211
	Viscotears oftalmic gel	Bausch & Lomb Swiss AG
	Fil Prolene 4-0 FS2S 45cm	Ethicon (order by CHUV site)	372441
	10 μL PCR Pipette 100 Glass Micropipettes/100 Plungers	Drummond	5-000-1001-X10
	Multiple Fluid Injections Cannula (200 μm)	Doric Lenses	OmFC_ZF1.25_200/245-0.37_mm_FLT_ mm
	C&B Metabond	Parkell
Brain single cell dissociation	HBSS w/o Ca++/Mg++ 1x	SIGMA	55021C
	Deoxyribonuclease I	BIOCONCEPT - Worthington	LS002007
	HBSS Ca++/Mg++ 10x	THERMO FISHER - GIBCO	14056049
	HBSS Ca++/Mg++ 1x	SIGMA	55037C
	HBSS w/o Ca++/Mg++ 10x	THERMO FISHER - GIBCO	14180046
	NaHCO3 7.5%	THERMO FISHER - GIBCO	25080094
	Neural tissue dissociation (P)	miltenyi biotech	PN 130-092-628
	PBS-10x w/o Ca, Mg	RUWAG - LONZA	BE17-517Q/12
	Percoll Plus 100%	SIGMA - GE heathcare	GE17-5445-02
	pluriStrainer® 20 µm, 25 Pack – sterile (Cell Strainer)	RUWAG - pluriselect	SKU 43-50020-03
	DAPI	Invitrogen	D1306
DNA extraction FACS sorted cells	QIAamp DNA mini kit	QIAGEN	51304
Genotyping PCR	Allin Taq DNA Polymerase	HighQu	PCE0105
Single cell PCR	CellsDirect™ One-Step qRT-PCR Kit	THERMO FISHER	11753100
	ExoSAP-IT PCR Product Cleanup	THERMO FISHER - Affymetrix	78200 200 UL
	go taq polymerase hot start	PROMEGA	M5005
Patchseq	RNase-ExitusPlus	PanReac AppliChem	#A7153
	SMART-Seq® v4 3’ DE Kit	Clontech	#635040
	nextera XT DNAlibrary prep	Illumina	FC-131-1096
	HiSeq® 3000/4000 SBS Kit	Illumina	FC-410-1001
HiPlex	Superfrost Plus slides	Menzel-Gläser	Cat. #J1800AMNZ
	ProLong Gold Antifade Mountant	Jackson ImmunoResearch	Cat. #017-000-121
	4X SSC buffer	G. Biosciences	Cat. #786-024
	RNAscope HiPlex12 Kit (488, 550, 650) v2	Advanced Cell Diagnostics	#324410
	Probes:
	T3, Slc17a7	Advanced Cell Diagnostics	Ref. 416631-T3
	T6, Snap25	Advanced Cell Diagnostics	Ref. 516471-T6
	T8, Syt1	Advanced Cell Diagnostics	Ref. 491831-T8
	T9, Slc17a6	Advanced Cell Diagnostics	Ref. 1170921-T9
immunostaining	Goat anti-Mouse IgG (H+L) Highly Cross-Adsorbed Secondary Antibody, Alexa Fluor Plus 405	Thermofisher	Cat # A48255	51912A	1:500
	Goat anti-Mouse IgG (H+L) Highly Cross-Adsorbed Secondary Antibody, Alexa Fluor Plus 488	Thermofisher	Cat # A-32723	TC252656	1:500
	Goat anti-Mouse IgG (H+L) Highly Cross-Adsorbed Secondary Antibody, Alexa Fluor 633	Thermofisher	Cat # A-21052	1906490	1:500
	Goat anti-Rabbit IgG (H+L) Highly Cross-Adsorbed Secondary Antibody, Alexa Fluor Plus 488	Thermofisher	Cat # A-11034	SH251139	1:500
	Goat anti-Rabbit IgG (H+L) Highly Cross-Adsorbed Secondary Antibody, Alexa Fluor 633	Thermofisher	Cat # A-21071	1932492	1:500
	Goat anti-Guinea Pig IgG (H+L) Highly Cross-Adsorbed Secondary Antibody, Alexa Fluor 488	Thermofisher	Cat # A-11073	1458631	1:500
	Goat anti-Guinea Pig IgG (H+L) Highly Cross-Adsorbed Secondary Antibody, Alexa Fluor 633	Thermofisher	Cat # A-21105	514962	1:500
	Alexa Fluor-568 dk anti-goat IgG H+L	Invitrogen	cat. n. A11057	2421197	1:500
	Alexa Fluor Plus-647 dk anti-mouse IgG H+L	Invitrogen	cat. n. A32787	TJ271040	1:500
	guine pig anti-Iba1	Synaptic System	234004	2-28	1:500
	mouse anti-Cre Recombinase	Merck millipore	MAB3120	JC1631396	1:500
	mouse anti-S-100b	SIGMA	S2532	048m4858v	1:500
	mouse anti-NeuN	Merck millipore	MAB377	1991263	1:500
	mouse anti-glutamine synthetase	Merck millipore	MAB302	2676275	1:500
	mouse anti-Olig2	Merck millipore	MABN50	3421971	1:500
	rabbit anti-glutamine synthetase	Abcam	ab 73593	gr3200078-1	1:500
	rabbit anti-S100b	Synaptic system	S287003	1-5	1:500
	rabbit anti-Olig2	NovusBio	NBP1-28667	DF1210	1:100
	rabbit Anti-Tyrosine Hydroxylase	Merck millipore	AB152	3114503	1:200
	chicken anti-S100b	Synaptic system	287006	287006/1-4	1:500
	goat anti-TdTomato	BioSource	cat. n. MBS448092	lot: 0081191218	1:500
	Hoechst 33342	Invitrogen	H21492
	Fetal calf serum	eurobio	cvfsvf00-01
	Albumin bovine serum	Sigma	A9647
	Triton X-100	Fluka	93420
	PBS-10x w/o Ca, Mg	RUWAG - LONZA	BE17-517Q/12
			technical name	Ref. paper
Mouse lines	hGFAP-CreERT2	Kirchhoff lab	Tg(GFAP-cre/ERT2)1Fki	https://onlinelibrary.wiley.com/doi/10.1002/glia.20342	http://www.informatics.jax.org/allele/MGI:4418665
	Slc17a6fl/fl	Edwards lab		https://www.ncbi.nlm.nih.gov/pmc/articles/PMC2846457/
	Slc17a7fl/fl	Harris lab		https://www.biorxiv.org/content/10.1101/2021.06.19.449108v1.full.pdf
	Rosa26-loxP-stop-loxP-tdTomato reporter mice (Ai14, 007908)	Zeng lab (allen institute)	Jackson Stock No: 007908	Ai14 - B6;129S6-Gt(ROSA)26Sortm14(CAG-tdTomato)Hze/J
	C57bl/6j	Janvier lab
	GLAST-CreERT2 P2Y1Rfl/fl	Kirchhoff lab	GLAST-CreERT2 from Magdalena Gotz (MGI:3830051) cressed with P2Y1Rfl/fl from Christian Gachet, INSERM U949, Strasbourg, France
PCR primers	hGFAPcreERT2	hGFAPcreT2: 500 bp, cre-sense 5′-CAG GTT GGA GAG GAG ACG CAT CA-3′ and cre-antisense 5′- CGT TGC ATC GAC CGG TAA TGC AGG C-3′;
	tdTomato	tdTomato: 196bp, IMR 9103 5'GGC ATT AAA GCA GCG TAT CC 3'; IMR9105 5' CTG TTC CTG TAC GGC ATG G3'
	VGLUT1lox	VGLUT1lox: 270bp wt-367bp flox, 60483flp-KHA1 5' GAA ATT GGA GTT GTG TGT GGT GGA GC3', 60484flp-KHA1 5' CCA CAA TGG CAA AGC CAA AGA CC
	VGLUT1Δ	VGLUT1Δ: 508bp, 60453bct-KHA1 5'TCC TTT TTC TGG GGC TAC ATT GTC ACT C 3', 60454bct-KHA1 5' CAC CTA GTA CCC GCC ATT CTT AAA CTC C 3'
	VGLUT2lox	VGLUT2lox: 190bp wt - 380bp flox, 1176 sense-5'CAG TGT GCT GTA ACT GAG ATA GT3', 1346-antisense 5' TCT TTT GGG GTG CCA TTT CAA CAC T 3'
	VGLUT2Δ	VGLUT2Δ: 240bp, 1176 sense-5'CAG TGT GCT GTA ACT GAG ATA GT 3', 1175-antisense 5' AAA GGT CCT GGA TCA GAG CAG G 3'
nested PCR	VGLUT1 external	VGLUT1 external: 509 bp wt -606bp flox, Ext-60483flp 5'AGA CTG CTG GCC TAC TAC ATG GCT CC3', Ext-60484flp-KAH1 5'AGC AGG GTT AAT GGG GCA GGC TTT ACC T
	VGLUT1Δ external	VGLUT1Δ external: 717bp, Ext-60453bct-KHA1 5'TGC TGA TTG GTA GAG GGT AGA GTC TGG G3', Ext-60454bct-KHA1 5' CCA AAG TCT AGA CAC ACC CAC AGC AAT AG
Software			RRID
Prairie View	Bruker	https://www.bruker.com/en.html	SCR_017142
Fiji	Schindelin et al., 2012	http://fiji.sc	SCR_003070
Origen Pro	Origin Lab	https://www.originlab.com	SCR_014212
Imaris v9.1.1	Bitplane	https://imaris.oxinst.com	SCR_007370
Adobe Illustrator	Adobe	https://www.adobe.com	SCR_010279
Python	Python.org	http://www.python.org	SCR_008394
GraphPad Prism 8	GraphPad	http://graphpad.com	SCR_002798
Matlab 2019b	Matlab	https://www.mathworks.com/products/matlab.html
Spike2 software	Cambridge Electronic Design
Resources used for custom Python code			RRID
Jupyter Notebook	http://jupyter.org	https://github.com/jupyter/notebook	SCR_018315
NumPy	http://www.numpy.org	https://github.com/numpy/numpy	SCR_008633
Scikit	https://scikit-image.org	https://github.com/scikit-image/scikit-image	N/A
Holoviews	https://holoviews.org/	https://github.com/holoviz/holoviews	N/A
Neurokit2	https://neurokit2.readthedocs.io/en/latest	https://github.com/neuropsychology/NeuroKit	SCR_021889
Scipy.Signal	Virtanen et al., 2020 Nature Methods; https://docs.scipy.org/doc/scipy/index.html	https://github.com/scipy/scipy	N/A
