# Supplementary material for: Specialized astrocytes mediate glutamatergic gliotransmission in the CNS
Source: Nature. 2023 Sep 6;622(7981):120–9. doi: 10.1038/s41586-023-06502-w (PMC10550825; doi:10.1038/s41586-023-06502-w)
Supplement: Supplementary file 7 — Statistical details for Figs. 1–4. [file 41586_2023_6502_MOESM7_ESM.xlsx]

## Sheet: Foglio1
Table S4: statistics summary
Figure	Panel	Data/Analysis	n	Statistic test	Comparison	p value
2	u	mean peak frequency variations of SF-iGluSnFR signal in individual ROIs upon Ach infusion (post vs pre)	n=50 ROIs	Two-sided Wilcoxon rank sum test	post vs pre	p=0.0059
	x	mean peak frequency variations of SF-iGluSnFR signal in individual ROIs upon CNO infusion (post vs pre)	n=50 ROIs	Two-sided Wilcoxon rank sum test	post vs pre	p=0.0282
3	e	fEPSP slope recorded in fields containing a WT astrocyte (astro) or a tomato positive astrocyte (astro-TOM+)	n=16 slices, 12 mice	two-tailed paired t test	20 to 30 min	p=0.044
	f	Normalized Ɵ-LTP magnitude of individual pairs	n=16 slices, 12 mice	two-tailed paired t test	20 to 30 min	p=0.044
	h	Basal activity test (AT)	VGLUT1GFAP-KO (n=7), VGLUT1GFAP-WT (n=6) and VGLUT1WT-TAM (n=6)	One-way ANOVA with Tukey test	AT	P=0.52
			VGLUT1GFAP-KO (n=7), VGLUT1GFAP-WT (n=6) and VGLUT1WT-TAM (n=6)	Two-way ANOVA repeated measures with uncorrected Fisher’s LSD test	AT vs Inter-shock-intervals	P=0.60
	i	Fear expression at General ANOVA	VGLUT1GFAP-KO (n=7), VGLUT1GFAP-WT (n=6) and VGLUT1WT-TAM (n=6)	Two-way ANOVA repeated measures with uncorrected Fisher’s LSD test	AT-24h-48h	P=0.0317
		Fear expression at 24h	VGLUT1GFAP-KO (n=7), VGLUT1GFAP-WT (n=6) and VGLUT1WT-TAM (n=6)	Two-way ANOVA repeated measures with uncorrected Fisher’s LSD test	VGLUT1GFAP-KO vs VGLUT1WT-TAM	*P= 0.0101
			VGLUT1GFAP-KO (n=7), VGLUT1GFAP-WT (n=6) and VGLUT1WT-TAM (n=6)	Two-way ANOVA repeated measures with uncorrected Fisher’s LSD test	VGLUT1GFAP-KO vs VGLUT1GFAP-WT	***P= 0.0007
		Fear expression at 48h	VGLUT1GFAP-KO (n=7), VGLUT1GFAP-WT (n=6) and VGLUT1WT-TAM (n=6)	Two-way ANOVA repeated measures with uncorrected Fisher’s LSD test	VGLUT1GFAP-KO vs VGLUT1GFAP-WT	*P= 0.0215
	l	time of appearance of the first seizure	VGLUT1GFAP-KO (n=7), VGLUT1GFAP-WT (n=6) and VGLUT1WT-TAM (n=6)	Kruskal-Wallis test correct for multiple comparison (Dunn’s test).		P=0.2377
	m	total number of seizures/mouse	VGLUT1GFAP-KO (n=7), VGLUT1GFAP-WT (n=6) and VGLUT1WT-TAM (n=6)	One-way ANOVA with Tukey’s multiple comparison test.		P=0.0042
					VGLUT1GFAP-KO vs VGLUT1GFAP-WT	**P=0.0083
					VGLUT1GFAP-KO vs VGLUT1WT-TAM	*P=0.0120
	n	time first-to-last seizure	VGLUT1GFAP-KO (n=7), VGLUT1GFAP-WT (n=6) and VGLUT1WT-TAM (n=7)	One-way ANOVA with Tukey’s multiple comparison test.		P= 0.6644
	o	individual seizure length	VGLUT1GFAP-KO (n=7), VGLUT1GFAP-WT (n=6) and VGLUT1WT-TAM (n=7)	Kruskal-Wallis test correct for multiple comparison (Dunn’s test).		P=0.2483
	p	interictal duration	VGLUT1GFAP-KO (n=7), VGLUT1GFAP-WT (n=6) and VGLUT1WT-TAM (n=7)	Kruskal-Wallis test correct for multiple comparison (Dunn’s test).		P=0.0286
					VGLUT1GFAP-KO vs VGLUT1GFAP-WT	*P=0.0232
4	c	Spontaneous excitatory postsynaptic currents (sEPSCs) frequency	VGLUT2GFAP-KO (n=15 cells, 6 mice), VGLUT2GFAP-WT (n=20 cells, 7 mice) and VGLUT2WT-TAM mice (n=13 cells, 5 mice)	One-way ANOVA with Tukey’s test	All	P= 0.00065
			VGLUT2GFAP-KO (n=15 cells, 6 mice), VGLUT2GFAP-WT (n=20 cells, 7 mice) and VGLUT2WT-TAM mice (n=13 cells, 5 mice)	One-way ANOVA with Tukey’s test	VGLUT2GFAP-KO vs VGLUT2GFAP-WT	P= 0.00065 ##P=0.00187
			VGLUT2GFAP-KO (n=15 cells, 6 mice), VGLUT2GFAP-WT (n=20 cells, 7 mice) and VGLUT2WT-TAM mice (n=13 cells, 5 mice)	One-way ANOVA with Tukey’s test	VGLUT2GFAP-KO vs VGLUT2WT-TAM	**P=0.00233
		Spontaneous excitatory postsynaptic currents (sEPSCs) amplitude	VGLUT2GFAP-KO (n=15 cells, 6 mice), VGLUT2GFAP-WT (n=20 cells, 7 mice) and VGLUT2WT-TAM mice (n=13 cells, 5 mice)	One-way ANOVA with Tukey’s test		P=0.49
	d	Effect of group III mGluRs agonist L-SOP (10 μM) and group III mGluRs antagonist MSOP (10 μM) on sEPSC frequency	VGLUT2GFAP-KO (n=12 cells, 5 mice, L-SOP; n=8 cells, 3 mice, MSOP) and VGLUT2GFAP-WT (n=10 cells, 5 mice, L-SOP; n=7 cells, 4 mice, MSOP)	Paired Student’s t test, two tails.	VGLUT2GFAP-WT: control vs MSOP	**P=0.0041
					VGLUT2GFAP-KO: control vs L-SOP	***P=0.0005
		Effect of group III mGluRs agonist L-SOP (10 μM) and group III mGluRs antagonist MSOP (10 μM) on sEPSC amplitude	VGLUT2GFAP-KO (n=12 cells, 5 mice, L-SOP; n=8 cells, 3 mice, MSOP) and VGLUT2GFAP-WT (n=10 cells, 5 mice, L-SOP; n=7 cells, 4 mice, MSOP)	Paired Student’s t test, two tails.	VGLUT2GFAP-WT: control vs MSOP	*P=0.024
	e	EPSCs evoked in SNpc DA neurons by STN stimulation	VGLUT2GFAP-KO (n=24 cells, 7 mice), VGLUT2GFAP-WT (n=19 cells, 7 mice) and VGLUT2WT-TAM (n=12 cells, 5 mice)	One-way ANOVA followed by Fisher’s test.	VGLUT2GFAP-KO vs VGLUT2GFAP-WT	P=0.02
			VGLUT2GFAP-KO (n=24 cells, 7 mice), VGLUT2GFAP-WT (n=19 cells, 7 mice) and VGLUT2WT-TAM (n=12 cells, 5 mice)	One-way ANOVA followed by Fisher’s test.	VGLUT2GFAP-KO vs VGLUT2WT-TAM	*P=0.020
			VGLUT2GFAP-KO (n=24 cells, 7 mice), VGLUT2GFAP-WT (n=19 cells, 7 mice) and VGLUT2WT-TAM (n=12 cells, 5 mice)	One-way ANOVA followed by Fisher’s test.	VGLUT2GFAP-KO vs VGLUT2GFAP-WT	*P=0.023
	f	Effect of the group III mGluRs agonist L-SOP (10 µM) and of the group III mGluRs antagonist MSOP (10 µM) on PPR	VGLUT2GFAP-WT (n=10 cells, 4 mice, L-SOP; n=6 cells, 4mice, MSOP) and VGLUT2GFAP-KO mice (n=10 cells, 5 mice, L-SOP; n=6 cells, 4mice, MSOP).	Paired Student’s t test, two-tails	VGLUT2GFAP-WT: control vs MSOP	**P=0.0079
					VGLUT2GFAP-WT: control vs MSOP	*P=0.038
					VGLUT2GFAP-KO: control vs L-SOP	***P=0.00065
	h	DA levels detected in basal condition	VGLUT2GFAP-KO (n=12) and VGLUT2GFAP-WT (n=13)	Kolmogorov-Smirnov test	VGLUT2GFAP-KO vs VGLUT2GFAP-WT	*P=0.039
					Data are showed as box plot (25,75 percentile) with min to max whiskers
	i	Time-course of DA levels upon amphetamine (AMPH, 2 mg/Kg, arrow)	VGLUT2GFAP-KO (n=12) and VGLUT2GFAP-WT (n=13)	Friedman ANOVA with Wilcoxon signed rank test	for comparisons VGLUT2GFAP-WT on baseline at 40min	## P=0.00253, ## P=0.00253, ## P=0.00253, ## P=0.00419, # P=0.010, # P=0.03
					for comparisons VGLUT2GFAP-WT on baseline at 20, 40, 60, 80, 100 and 120 minutes	$ P=0.0175
				Kolmogorov-Smirnov test	comparisons VGLUT2GFAP-KO vs VGLUT2GFAP-WT at 20, 40, 60, 80, 100 and 120 minutes	***P=0.00049, **P=0.009 , ***P=0.00049, **P=0.00231, **P=0.00913, **P=0.00231.
