# Supplementary material for: Specialized astrocytes mediate glutamatergic gliotransmission in the CNS
Source: Nature. 2023 Sep 6;622(7981):120–9. doi: 10.1038/s41586-023-06502-w (PMC10550825; doi:10.1038/s41586-023-06502-w)
Supplement: Supplementary file 10 — Source Data Fig. 2 [file 41586_2023_6502_MOESM10_ESM.xlsx]

## Sheet: Fig2
	Panel q																		panel u			panel x			pane y
	responding areas %							hot spot number						hot sot area (mm2)					in vivo Peak Frequency (Hz)			in vivo Peak Frequency (Hz)			in vivo Peak Frequency (Hz)
		WT +CNO	VGLUT1GFAP-KO +CNO	WT +2-MesADP	P2Y1RGFAP-KO +2-MesADP			WT +CNO	VGLUT1GFAP-KO +CNO	WT +2-MesADP	P2Y1RGFAP-KO +2-MesADP			WT +CNO	VGLUT1GFAP-KO +CNO	WT +2-MesADP	P2Y1RGFAP-KO +2-MesADP		Ach			CNO			Ach		CNO		ACSF
	FOV1	8.91	9.1	6.94789	0 responder cell		FOV1	8	2	11	0 responder cell		FOV1	29	25	5.09091	0 responder cell		before	after		before	after		non-responders	responders	non-responders	responders	non-responders
	FOV2	6.88	6.89	7.327			FOV2	5	4	8			FOV2	11.8	12	6.75			0.1	0.2		0.1	0.1		-6.45479e-19	0.044898	-0.006122	0.03878	-0.0209302
	FOV3	8.69	5.55	15.0873			FOV3	7	6	14			FOV3	8.14286	6.33	8.64286			0	0		0	0		-3.30424e-18	0.0478261	0.03438	0.03333	-1.23358e-18
	FOV4	12.61		14.3095			FOV4	5		11			FOV4	13.4		7.81818			0.1	0.1		0	0.2		-0.00408163	0.0404255	0.004444	0.04884	-0.0222222
	FOV5	16.84		21.831			FOV5	5		5			FOV5	20.8		37.2			0.1	0.2		0	0.2		-0.00408163		-0.0025
	FOV6	18.45		11.889			FOV6	6		13			FOV6	27.1667		6.92308			0	0.2		0	0.1		0.0155556		0.02708
	FOV7	28.57					FOV7	3					FOV7	44.3333					0	0		0.1	0.3		-5.78241e-19
	FOV8	21.78					FOV8	3					FOV8	94					0	0		0.1	0.1		0.0189189
	FOV9	13.38					FOV9	14					FOV9	11.2					0	0		0	0.3		-0.0152174
																			0	0		0.2	0.1
																			0	0.1		0.1	0
																			0.1	0.3		0	0
																			0	0.1		0.1	0.1
																			0.1	0		0	0.1
																			0	0.1		0.2	0.2
																			0	0		0	0
																			0	0.2		0	0.2
																			0.1	0.2		0	0.3
																			0	0.1		0.1	0.1
																			0	0.1		0	0.3
																			0	0.1		0	0.1
																			0	0.1		0	0.2
																			0.2	0		0	0.1
																			0	0		0	0.2
																			0.1	0		0.3	0.1
																			0	0.2		0.1	0.1
																			0.2	0		0.1	0
																			0.1	0.1		0	0
																			0.1	0.1		0	0.1
																			0.1	0		0	0.1
																			0.1	0.2		0	0.1
																			0	0.1		0	0
																			0.2	0.1		0	0
																			0	0.1		0.2	0
																			0	0.1		0	0.1
																			0.1	0		0.1	0.1
																			0	0		0.1	0
																			0	0		0	0
																			0	0.2		0.1	0
																			0	0		0	0.1
																			0	0		0.1	0
																			0.1	0.1		0.1	0.1
																			0	0		0	0
																			0	0.1		0	0
																			0	0.2		0.2	0.1
																			0	0		0.1	0.1
																			0	0.1		0	0
																			0	0.2		0.1	0
																			0	0		0	0
																			0	0		0	0
																			0.1	0.2		0.1	0.2
