# Supplementary material for: Specialized astrocytes mediate glutamatergic gliotransmission in the CNS
Source: Nature. 2023 Sep 6;622(7981):120–9. doi: 10.1038/s41586-023-06502-w (PMC10550825; doi:10.1038/s41586-023-06502-w)
Supplement: Supplementary file 11 — Source Data Fig. 3 [file 41586_2023_6502_MOESM11_ESM.xlsx]

## Sheet: Fig3
	Panel e																																										Panel f			Panel h-i
	Slope fEPSP (normalized on baseline) - time course																																													CONEXTUAL FEAR CONDITIONING (CFC)
																																											LTP magnitude slope (normalized)				VGLUT1-WT-TAM
																																															AT	1-2	3-4
		Astro																																									Astro WT	Astro-Tom+		mouse1	0	8.02	40.15
	time	-10	-9	-8	-7	-6	-5	-4	-3	-2	-1	1	2	3	4	5	6	7	8	9	10	11	12	13	14	15	16	17	18	19	20	21	22	23	24	25	26	27	28	29	30		1.80075	1.64851		mouse2	0	7.82	61.8
	Cell1	0.864283	1.01478	0.94048	0.999711	0.981782	1.03704	0.944296	1.15708	1.09085	0.953671	0.869944	0.723402	0.729069	0.76657	0.678266	0.796597	0.799665	1.0276	1.01789	1.14767	1.07548	1.11868	1.10757	1.13051	1.19202	1.25823	1.28997	1.25556	1.27681	1.22725	1.35195	1.29312	1.1553	1.18192	1.11017	1.08719	1.08255	1.03601	1.11811	1.16195		1.77022	1.4529		mouse3	0	2.8	36.4833
	Cell2	1.0955	1.16519	0.720721	1.0325	0.966182	0.984784	1.04177	0.964167	1.02919	1.01619	1.82299	1.76569	1.75721	2.0847	1.94569	2.14364	2.3493	2.52762	2.77913	2.63087	2.27816	2.17335	1.88428	1.75235	1.78631	1.71648	2.09008	2.0388	2.42333	2.19643	2.23786	2.6612	2.50944	2.90535	2.89332	2.74607	3.39727	2.76127	2.76439	2.05634		1.20656	1.221		mouse4	0	6.7	40.1
	Cell3	1.0218	1.2419	0.96662	0.980482	0.974073	0.95551	0.939346	1.01343	0.949745	0.919223	2.14085	1.66603	1.52924	1.47383	1.24617	1.21968	1.39197	1.39039	1.39071	1.28818	1.35416	1.4262	1.20468	1.31411	1.16716	1.23159	1.33262	1.23013	1.07746	1.09698	0.991923	0.890757	1.18401	1.00729	1.01974	0.944963	0.934536	0.933998	0.92627	0.896971		1.90817	1.28396		mouse5	0.666667	2.48333	19.1667
	Cell4	0.906943	0.973365	0.943447	1.01881	1.02364	0.991957	1.04454	0.991076	1.05185	1.04079	1.84772	1.76156	1.73937	1.6374	1.61118	1.49143	1.37435	1.46014	1.42546	1.39116	1.47664	1.4637	1.39639	1.42854	1.43485	1.43357	1.45852	1.40134	1.38819	1.4381	1.39321	1.35627	1.39078	1.43012	1.43755	1.35096	1.34577	1.37	1.41037	1.35575		1.02897	0.78364		mouse6	0	18.1333	70.4833
	Cell5	0.999857	0.909608	0.84893	0.846973	0.799194	0.96118	0.985538	1.08005	1.2628	1.30587	2.01453	2.09346	2.00903	1.99452	2.05717	1.7851	1.68675	1.77956	1.69795	1.62671	1.6787	1.7147	1.70219	1.69646	1.69302	1.53731	1.6365	1.50621	1.45055	1.39876	1.37235	1.35571	1.45937	1.26326	1.35194	1.41649	1.29652	1.47044	1.4569	1.40376		1.1741	1.13153		mouse7	0	1.01667	30.8
	Cell6	0.956475	0.937842	1.01392	0.918448	1.10473	0.978449	1.01418	1.07583	0.940974	1.05915	1.62812	1.36223	1.34019	1.28682	1.24476	1.16174	1.21118	1.23042	1.27774	1.22207	1.1417	1.06402	1.19264	1.05711	1.12956	1.04671	0.9874	0.938243	1.04472	0.981466	0.94383	0.942808	0.949325	0.927533	1.05028	0.959623	0.969904	0.980337	0.866946	0.960645		2.13259	1.83368		mouse8	1.95	2.92	27.52
	Cell7	0.797835	0.911734	0.961297	1.01028	1.09862	1.11137	1.00422	1.02188	1.06846	1.02144	1.19726	1.1803	1.37515	1.54076	1.56679	1.68107	1.73283	1.74888	1.37822	1.43404	1.48392	1.43742	1.44603	1.44279	1.40657	1.44439	1.44373	1.44997	1.40382	1.18107	1.28111	1.20834	1.35478	1.36973	1.2771	1.27414	1.3397	1.36061	1.37887	1.25512		0.973046	0.815288		mouse9	2.35	12	25.65
	Cell8	1.30847	0.900493	0.770959	0.975192	1.044	0.910493	0.901289	0.909957	0.943804	0.891183	1.47404	1.48774	1.63697	1.59558	1.68011	1.98267	1.87824	1.90915	1.88803	1.84965	1.66997	1.72712	1.79685	1.5521	1.47778	1.81372	1.53761	1.851	1.81173	1.63772	1.75663	1.6193	1.63513	1.24148	1.48091	1.32406	1.25239	1.16404	1.0015	1.08425		1.38408	1.2978		mouse10	0	1.28333	18.2333
	Cell9	1.1522	1.1074	0.8982	0.8685	0.9241	0.9138	0.9215	0.984	1.0808	1.1495	1.4819	1.4748	1.1013	1.1852	1.4034	1.4967	1.5619	1.4964	1.4924	1.3307	1.1455	0.995	0.8548	0.8734	0.753	0.7543	0.87	0.9482	0.7121	0.8347	0.9903	1.0454	0.8886	0.9582	0.9766	1.083	1.1087	1.143	0.9856	1.1103		1.38467	1.40288
	Cell10	0.943133	0.981805	0.941042	1.00433	1.06111	1.00411	1.05413	1.11137	0.906754	0.95531	1.14106	0.885117	0.867523	0.995505	0.81328	0.813709	0.781205	0.915054	0.95073	0.851989	0.977001	0.998436	0.894223	0.836695	1.01513	0.89565	0.983056	1.05756	1.14609	1.22601	1.21655	1.16859	1.21514	1.36909	1.38594	1.38418	1.19072	1.37684	1.08526	0.990254		1.30995	1.56979			VGLUT1-GFAP-WT
	Cell11	0.863158	0.793819	0.834879	0.814565	0.915144	1.02999	1.07899	1.20269	1.25832	1.13833	2.1173	2.721	2.80591	2.7847	2.83428	2.77496	2.85548	2.92034	2.76382	2.62341	2.60819	2.62344	2.73193	2.67042	2.61007	2.53939	2.43535	2.29929	2.24958	2.19166	2.08307	2.04512	2.01715	1.93711	1.79894	1.83256	1.72383	1.57252	1.55482	1.44235		1.15783	1.08815			AT	1-2	3-4
	Cell12	1.04512	0.966477	0.995736	0.968264	1.04582	1.04394	0.966477	0.995736	0.990606	1.02919	1.23626	1.70441	1.85303	1.99898	2.05944	2.36743	2.20691	2.33841	2.32742	1.85366	1.79372	1.81145	1.9155	2.09965	2.17775	2.25943	2.07096	2.21955	2.08778	1.9915	2.0171	1.91928	1.91629	1.93734	1.80163	1.58879	1.64579	1.63678	1.64145	1.59772		2.69325	1.96485		mouse1	0	0	25.75
	Cell13	1.08282	0.967148	0.940292	1.00876	1.04834	0.950084	1.0092	1.05992	0.987189	0.919369	1.46176	1.61085	1.62195	1.88532	2.04987	2.15308	2.05482	1.87854	2.01092	2.13276	1.92217	2.08579	2.17309	2.05254	2.21644	2.32258	1.76013	1.85407	1.83065	1.91323	1.93894	1.90865	2.03772	2.05643	2.0184	2.24394	2.30551	2.26644	2.24969	2.30017		1.35597	1.4832		mouse2	0	0.98	28.38
	Cell14	0.999847	0.979796	1.1312	1.10884	1.20316	1.02759	1.06191	1.18414	1.07635	1.09279	1.24335	1.29716	1.48498	1.48675	1.56995	1.50238	1.55259	1.58045	1.38491	1.4639	1.41225	1.36539	1.23229	1.11966	0.966701	1.03308	0.982792	1.21587	1.28111	1.24192	1.26581	1.33066	1.35031	1.32693	1.31294	1.28849	1.20169	1.10392	0.983137	0.901671		1.23826	1.20121		mouse3	0	0	9
	Cell15	0.962119	0.875143	1.02844	0.8732	0.896856	1.10973	0.848824	1.19138	1.24302	0.911997	3.51465	3.56508	3.37803	3.26151	3.10401	3.21157	3.14593	2.89294	2.70082	2.39784	2.20144	2.18405	2.12273	2.17572	1.46732	1.5114	1.64632	1.1402	1.50095	1.47986	1.72607	1.34156	1.60353	1.67956	1.91975	1.94531	2.26931	2.07593	2.38224	2.1384		0.955123	1.02836		mouse4	6.42667	7.66667	60.65
	Cell16	0.9109	1.1241	1.3311	1.1684	1.05	1.0451	0.9696	0.8849	0.8411	0.9651	1.0518	0.9371	1.0151	1.1394	1.1688	1.1174	1.1241	1.102	1.1705	1.1188	1.411	1.2316	1.3136	1.4149	1.3067	1.38471	1.18519	1.24424	1.3303	1.21	1.204	1.2394	1.3127	1.0748	1.0082	1.0938	0.9454	1.221	1.311	1.3307					mouse5	2.05	5.92	61.68
																																														mouse6	0	4.43333	28.1
	Mean	0.994404	0.990663	0.954203	0.974829	1.00855	1.00345	0.986613	1.05172	1.04511	1.02312	1.64022	1.63975	1.64025	1.69485	1.68957	1.7312	1.7317	1.76237	1.72854	1.64771	1.60188	1.58877	1.56055	1.53856	1.48752	1.51141	1.48189	1.47814	1.50095	1.45292	1.48567	1.45789	1.49872	1.47914	1.49021	1.47272	1.5006	1.46707	1.44478	1.37415					mouse7	0	2.58333	63.7
	s.e.m	0.0314566	0.0290863	0.0354498	0.0234083	0.0241551	0.0149233	0.0160683	0.0246043	0.031258	0.0314276	0.158096	0.176505	0.169425	0.161081	0.162688	0.170114	0.167262	0.156558	0.154284	0.137225	0.116017	0.121417	0.128908	0.128009	0.136031	0.137573	0.12699	0.122902	0.124383	0.10507	0.104198	0.116608	0.108912	0.129584	0.125659	0.123991	0.16437	0.12665	0.141445	0.110809					mouse8	0	0	33.13
																																														mouse9	0	2.11667	52.3667
																																														mouse10	0	2.21667	47.5167
																																														mouse11	8.22667	42.05	68.9833
		Astro-Tom+
	time	-10	-9	-8	-7	-6	-5	-4	-3	-2	-1	1	2	3	4	5	6	7	8	9	10	11	12	13	14	15	16	17	18	19	20	21	22	23	24	25	26	27	28	29	30						VGLUT1-GFAP-KO
	Cell1	0.977552	0.825842	1.34059	0.811123	0.978637	0.68738	0.799068	1.14018	1.28018	1.11952	1.50093	0.96119	1.06493	1.08493	1.01146	1.08493	1.39038	1.49119	0.978932	1.21049	1.19734	0.92175	1.02562	1.21083	1.08411	1.25364	0.938294	1.10995	1.1979	1.10075	1.0867	1.17609	1.03959	0.962214	1.56951	1.38091	1.09072	0.852956	0.939224	0.783631						AT	1-2	3-4
	Cell2	0.762502	0.828628	1.64332	1.02995	0.916074	0.861604	0.706128	0.952028	1.29976	1.00084	2.08056	1.90417	1.73901	1.67783	1.98312	1.89637	1.88484	1.80198	1.9966	1.83398	1.89472	1.74245	1.46675	1.39189	1.41738	1.19483	1.46395	1.50686	1.5157	1.71752	1.8345	1.87827	2.05484	2.13236	2.10634	2.00463	2.04125	2.18048	1.94092	1.47495					mouse1	2.96	16.9167	39.5667
	Cell3	1.4079	0.967364	0.992103	0.788055	0.971861	0.918801	0.970879	1.04264	0.917831	0.974597	1.23778	1.35218	1.19859	0.945126	0.785732	1.06984	0.929376	1.03327	0.883227	0.883609	0.90366	0.878744	0.858528	0.888797	0.865058	0.834316	0.882204	1.17527	0.865331	0.722573	0.603095	0.839367	0.900217	0.897204	0.854056	0.897731	0.66104	0.827486	0.81712	0.85556					mouse2	0	4.63	35.32
	Cell4	0.930136	1.02472	0.935743	0.91338	0.812307	1.03207	1.09636	1.06785	0.992453	1.14624	1.62146	1.47568	1.41746	1.35168	1.20969	1.17888	1.14866	1.26053	1.27143	1.21826	1.37154	1.22322	1.1346	1.09414	1.10079	1.16336	1.22566	1.26451	1.29141	1.235	1.12369	1.18366	1.2493	1.25418	1.40995	1.29461	1.24872	1.32921	1.35831	1.52636					mouse3	6.04	21.95	42.47
	Cell5	1.01163	0.997474	0.933136	0.888586	1.19778	0.894578	0.923864	0.963457	1.08641	1.10308	1.75062	1.78514	1.99628	1.69565	1.79042	1.59974	1.65681	1.77599	1.80619	1.66643	1.688	1.7471	1.67444	1.73573	1.7202	1.65027	1.4799	1.60341	1.53244	1.49252	1.54224	1.43778	1.57582	1.44431	1.26478	1.33575	1.3245	1.44169	1.32431	1.33759					mouse4	0	0	16.2333
	Cell6	1.01322	0.888735	0.99451	0.843672	1.02461	1.02839	1.03691	1.16955	0.934352	1.04954	1.34706	1.31709	1.11615	1.04008	1.13849	1.33334	1.18964	1.23783	1.22625	1.33017	1.04218	1.09198	1.27537	1.05106	1.00377	1.06149	1.02333	1.06378	1.05901	0.945656	0.998054	0.918007	0.969917	1.03271	0.948913	1.07546	1.17136	1.18032	0.90362	1.08524					mouse5	0.83	3.08	19.78
	Cell7	1.07036	0.937691	0.951411	0.910074	1.07664	1.0826	1.11146	0.932396	0.964089	0.979603	1.7603	1.73528	1.82185	1.9535	1.96342	1.89942	1.85651	1.84744	1.47244	1.573	1.66798	1.78163	1.64954	1.64069	1.67507	1.68175	1.79631	1.71623	1.67124	1.45924	1.54325	1.54488	1.52185	1.58206	1.53543	1.60715	1.65906	1.61687	1.55863	1.52871					mouse6	0	0	26.75
	Cell8	0.992127	0.914007	1.06476	0.94839	1.57236	0.744057	0.481978	0.737015	0.606348	1.05174	1.79478	1.22654	0.856756	1.13945	0.404506	0.94443	2.17087	1.55497	1.06858	1.07373	1.04538	1.27307	1.17026	1.12967	2.11342	0.904979	2.07403	1.20109	1.35738	1.06783	1.11062	1.19589	1.53659	1.13676	1.83743	1.62683	1.80718	1.74922	1.51131	1.32013					mouse7	0	2.78	28.07
	Cell9	1.27947	1.1308	1.13029	1.01406	0.872263	0.884019	0.747456	0.918973	0.897264	1.12539	1.0759	1.1113	0.9558	1.0362	1.0543	1.1947	1.2765	1.3791	1.302	1.2251	0.9695	0.9686	0.8548	0.9714	0.8381	0.735	0.6837	0.5794	0.6398	0.7308	0.6902	0.7217	0.6154	0.816	0.7118	0.909	0.7545	0.8648	0.8476	0.9054					mouse8	0	28.33	47.63
	Cell10	0.881207	0.868215	1.01783	0.967484	1.12017	1.07867	0.989403	1.0449	0.976597	0.980182	1.01664	0.807879	0.693638	0.740189	0.846822	0.786512	0.767743	0.751122	1.06411	0.814599	0.70557	0.742209	0.617758	0.685031	0.86669	0.772969	0.847784	0.774233	1.08377	1.16424	1.07123	0.946596	1.11717	1.29281	1.29589	1.46754	1.32313	1.28352	1.35859	0.855659					mouse9	4.973	1.05	11.6833
	Cell11	0.917034	0.804383	0.826793	0.835512	0.973882	1.01839	1.14807	1.22618	1.17769	1.07207	1.74766	2.03812	2.16293	2.23043	2.26608	2.28439	2.31828	2.27871	2.18763	2.11711	2.1316	2.1638	2.1856	2.09894	2.14497	2.15402	2.01203	1.98695	1.95661	1.79432	1.72986	1.74873	1.74146	1.70226	1.62643	1.66024	1.64982	1.57146	1.50915	1.54565					mouse10	0	22.7333	37.8667
	Cell12	0.891346	0.759	0.877293	1.01696	0.917967	0.858324	1.0644	1.29052	1.14121	1.14121	1.23308	1.71833	1.64023	1.6081	1.4317	1.50336	1.37675	1.44327	1.58864	1.86829	1.85038	1.82686	1.78231	1.77356	1.82033	1.52677	1.6972	1.79234	1.67501	1.70969	1.70969	1.62054	1.57897	1.49893	1.3979	1.39306	1.36935	1.32923	1.38137	1.24999
	Cell13	1.02742	0.896856	1.09128	0.9837	1.03643	1.12146	0.894037	0.967916	1.02358	0.973893	1.17779	1.225	1.25793	1.42295	1.53055	1.62799	1.62911	1.70742	1.59423	1.72032	1.71197	1.65804	1.68322	1.83552	1.89643	1.9634	1.65902	1.78489	1.82454	1.67247	1.61438	1.61662	1.71953	1.94977	1.82956	1.7433	1.87185	1.91644	1.9806	2.09478
	Cell14	0.999467	1.11323	1.14735	1.19873	1.21943	1.14624	0.996502	1.09179	1.07596	1.10846	1.25927	1.37955	1.55064	1.60638	1.62728	1.67756	1.61252	1.68366	1.56078	1.55167	1.50164	1.38221	1.32398	1.13813	1.07103	1.00203	1.08873	1.33392	1.41	1.2865	1.25056	1.30534	1.33176	1.3141	1.33427	1.32694	1.25733	1.08668	1.04258	0.960459
	Cell15	0.753154	0.703016	0.947234	0.912178	1.28484	1.26732	1.06906	1.0474	1.02283	0.98514	2.73684	1.89202	1.69851	1.70552	1.33318	2.01507	1.50041	1.49407	1.41227	1.42918	1.40513	1.38747	1.106	1.34971	1.40726	1.29357	1.37016	1.34751	0.744754	0.700991	1.0455	1.05849	1.23744	1.3409	1.23328	1.42568	1.23268	1.29985	1.51427	1.45151
	Cell16	0.95959	0.962314	1.14273	1.09667	1.09711	1.03398	0.975957	0.927034	0.968757	0.866782	0.973351	0.896191	0.936817	1.08562	0.954074	0.914433	1.29817	1.16464	1.18298	1.3509	1.39556	1.41038	1.53784	1.6003	1.49162	1.50474	1.68127	1.31977	1.49366	1.32806	1.21191	1.17893	1.00361	0.98932	1.00968	1.06077	1.10011	1.19921	1.31584	1.24594
	Mean	0.992132	0.913893	1.06477	0.947408	1.06702	0.978618	0.93822	1.03249	1.02283	1.04239	1.51963	1.4266	1.38172	1.39523	1.33318	1.43819	1.50041	1.49407	1.41227	1.42918	1.40513	1.38747	1.33416	1.34971	1.40726	1.29357	1.37023	1.34751	1.33241	1.25801	1.26034	1.27318	1.32459	1.33412	1.37283	1.3881	1.34766	1.35809	1.33147	1.26385
	s.e.m	0.0440093	0.0316446	0.0531632	0.0290974	0.0466839	0.0382015	0.0442661	0.0339401	0.0439314	0.0227344	0.123231	0.0988216	0.120752	0.112901	0.134713	0.110604	0.112297	0.0978053	0.097928	0.0965662	0.108111	0.108565	0.102239	0.105551	0.119801	0.112928	0.115184	0.100934	0.0950834	0.0917079	0.0917033	0.0850578	0.0940775	0.0937062	0.0946519	0.075917	0.0950814	0.0953436	0.088153	0.0869431
[truncated: 27 more columns]
