# Supplementary material for: Specialized astrocytes mediate glutamatergic gliotransmission in the CNS
Source: Nature. 2023 Sep 6;622(7981):120–9. doi: 10.1038/s41586-023-06502-w (PMC10550825; doi:10.1038/s41586-023-06502-w)
Supplement: Supplementary file 12 — Source Data Fig. 4 [file 41586_2023_6502_MOESM12_ESM.xlsx]

## Sheet: Fig4
	Panel c								Panel d												Panel e				Panel f						Panel h												Panel i
	sEPSCs Frequency (Hz)				sEPSCs Amplitude (pA)				sEPSCs Frequency (%)						sEPSCs Amplitude (%)						PairedPulseRatio				PairedPulseRatio (%)						Dopamine (pg/20 ul)												time course after Amph - Dopamine (pg/20 ul)
	VGLUT2 WT-TAM	VGLUT2 GFAP-WT	VGLUT2 GFAP-KO		VGLUT2 WT-TAM	VGLUT2 GFAP-WT	VGLUT2 GFAP-KO		VGLUT2 GFAP-WT +L-SOP	VGLUT2 GFAP-WT +MSOP		VGLUT2 GFAP-KO +L-SOP	VGLUT2 GFAP-KO +MSOP		VGLUT2 GFAP-WT +L-SOP	VGLUT2 GFAP-KO +L-SOP		VGLUT2 GFAP-WT +MSOP	VGLUT2 GFAP-KO +MSOP		VGLUT2 WT-TAM	VGLUT2 GFAP-WT	VGLUT2 GFAP-KO		VGLUT2 GFAP-WT +L-SOP	VGLUT2 GFAP-KO +L-SOP		VGLUT2 GFAP-WT +MSOP	VGLUT2 GFAP-KO +MSOP			VGLUT2 GFAP-WT							VGLUT2 GFAP-KO				VGLUT2 GFAP-WT
	2.17	1.51	0.57		7.9	10.4	6.9		70.09	108.53		65.29	85.59		76.06	89.05		96.55	103.87		0.87	0.93	0.72		112.04	179.83		79.52	95.03			basal1	basal2	basal3	mean			basal1	basal2	basal3	mean		minutes	0	20	40	60	80	100
	1.04	1.15	4.31		8.7	15.4	17.3		131.47	126.5		91.08	125.26		70.92	106.45		78.72	96.69		0.66	0.84	0.49		99.95	112.99		90.32	102.22		mouse1	0.296	0.309	0.405	0.336		mouse1	0.587	0.379	0.545	0.504		mouse1	0.336	0.171	0.415	0.213	0.207	0.117
	1.08	0.88	4.03		8.2	7.3	11.1		94.87	114.29		79.41	93.07		144.97	93.72		74.41	85.13		0.88	0.63	0.28		102.53	114.43		88.42	118.18		mouse2	0.103	0.091	0.124	0.106		mouse2	1.956	2.026	2.183	2.055		mouse2	0.106	2.827	17.888	0.85	0.21	0.174
	1.63	1	0.91		7.4	6.9	7.6		91.4	112.54		39.51	117.37		88.21	101.08		108.64	94.33		0.63	0.61	0.73		108.32	134.06		76.42	120.92		mouse3	0.28	0.308	0.237	0.275		mouse3	6.935	7.247	8.664	7.615		mouse3	0.275	0.45	0.848	0.794	0.55	0.548
	0.46	0.38	0.83		6.8	8.4	6.9		95.97	133.09		72.44	57.1		111.48	123.32		71.77	88.78		1.06	0.53	0.87		129.02	133.15		100	90.72		mouse4	9.415	10.138	11.727	10.427		mouse4	0.872	0.887	0.979	0.913		mouse4	10.427	25.844	54.069	23.326	12.278	8.921
	0.28	3.1	1.31		10.3	6.8	7.9		146.73	124.18		89.84	70.91		106.85	84.78		84.29	111.45		0.44	1.09	0.73		120.76	119.42		105.88	111.63		mouse5	1.384	1.302	1.716	1.467		mouse5	0.834	1.185	1.014	1.011		mouse5	1.467	1.141	1.686	1.336	1.164	1.404
	0.81	0.74	4.92		8.1	9.9	9		76.13	149.46		42.48	113.94		91.93	97.11		82.36	80.87		0.7	0.46	0.43		112.75	142.65		70.79			mouse6	0.165	0.182	0.231	0.193		mouse6	7.195	8.074	8.937	8.069		mouse6	0.193	0.227	0.517	0.326	0.136	0.222
	1.07	1.54	1.77		7.2	6.7	10.3		69.39			48.53	98.18		130.57	93.6			85.66		0.78	0.56	0.66		148.71	169.39					mouse7	0.121	0.232	0.152	0.168		mouse7	0.647	0.725	0.795	0.722		mouse7	0.168	0.311	0.158	0.189	0.133	0.263
	0.67	0.87	3.39		4.7	6.2	10.2		78.95			95.48			89.45	90.64					1.19	0.99	0.66		103.78	118.18					mouse8	0.788	0.178	0.775	0.58		mouse8	2.7	2.8	1.655	2.385		mouse8	0.58	0.28	0.444	0.181	0.128	0.055
	2.39	0.92	0.81		7.8	8.8	6.8		106.25			26.65			143	109.73					0.79	0.82	0.6		139.71	147.79					mouse9	0.298	0.296	0.295	0.296		mouse9	0.101	0.123	0.071	0.098		mouse9	0.296	0.169	0.417	0.211	0.212	0.12
	1.34	0.56	4.1		9.5	8	7.7					93.24				78.55					0.7	0.65	0.81								mouse10	0.652	1.765	0.574	0.997		mouse10	1.273	1.547	1.612	1.477		mouse10	0.997	0.767	2.781	1.153	0.228	0.24
	0.66	1.57	1.87		5.8	8.1	7.4					48.44				133.63					1.02	0.8	0.4								mouse11	0.72	0.724	0.525	0.656		mouse11	6.11	6.488	6.576	6.391		mouse11	0.656	0.894	11.129	1.46	0.366	0.144
	0.43	1.79	2.55		6.3	7.5	6.1															0.84	0.66								mouse12	0.706	0.422	0.425	0.518		mouse12	1.417	1.667	2.024	1.703		mouse12	0.518	1.616	0.251	0.302	0.245	0.29
		2.2	2.3			9.9	6.8															1.9	0.7								mouse13	6.508	6.22	6.345	6.358								mouse13	6.358	20.599	27.913	16.555	9.565	6.913
		0.4	2.4			6.9	6.9															0.67	0.82
		1.19				8.4																0.68	0.54
		0.67				8.1																0.79	0.32																				VGLUT2 GFAP-KO
		0.38				5.4																0.69	0.92																				minutes	0	20	40	60	80	100
		1.42				7.6																0.49	0.44																				mouse1	0.504	3.559	8.521	10.468	9.82	8.306
		1.43				7.2																	0.47																				mouse2	2.055	6.581	31.246	63.894	28.273	22.934
																							0.49																				mouse3	7.615	92.884	90.552	67.656	46.245	31.191
																							0.77																				mouse4	0.913	13.296	19.774	8.965	2.285	1.039
																							0.56																				mouse5	1.011	21.675	40.576	28.439	9.566	1.925
																							0.66																				mouse6	8.069	47.815	47.651	47.521	47.615	47.569
																																											mouse7	0.722	4.269	8.915	4.069	1.82	1.025
																																											mouse8	2.385	4.261	11.202	10.515	7.047	3.043
																																											mouse9	0.098	0.364	0.587	0.306	0.176	0.115
																																											mouse10	1.477	4.023	12.07	8.527	5.464	3.409
																																											mouse11	6.391	49.099	50.457	50.694	49.087	41.925
																																											mouse12	1.703	7.426	7.574	2.741	0.994	0.546
[truncated: 1 more columns]
