# Supplementary material for: Specialized astrocytes mediate glutamatergic gliotransmission in the CNS
Source: Nature. 2023 Sep 6;622(7981):120–9. doi: 10.1038/s41586-023-06502-w (PMC10550825; doi:10.1038/s41586-023-06502-w)
Supplement: Supplementary file 13 — Source Data Extended Data Fig. 4 [file 41586_2023_6502_MOESM13_ESM.xlsx]

## Sheet: ExtDataFig4
	Panel f
	L-Glut Responding Area %
	WT +CNO	VGLUT1GFAP-KO +CNO	WT +2-MesADP	P2Y1RGFAP-KO +2-MesADP
	83.7891	88.4766	83.7891	80.1758
	69.9219	84.5703	86.9141	62.8906
	53.3203	74.9023	67.7734	99.707
	72.6562	52.7344	78.7109	71.582
	83.4961	68.0664	71.9727	67.1875
	84.2773	66.8945	54.0039	84.082
	88.4766	54.3945	54.6875	83.8867
	80.6641	48.9258	75.1953	81.8359
	70.0195	88.4766	78.3203	67.2852
	82.8125	92.8711	58.6914	98.9258
	90.332	80.6641	58.3984	75.7812
	77.1484	74.4141	83.2031	78.3203
	62.9883	91.1133	93.8477	72.5586
	64.6484	76.6602	78.5156	85.7422
	80.8594	64.5508	76.4648	59.1797
	75.293	100	73.9258	86.3281
	80.5664	98.7305	81.0547	84.668
	94.5312	60.9375	72.7539	74.1211
	70.4102	75.9766		90.7227
	80.6641	77.0508		57.1289
	84.2773	41.4062
	77.4414	50.293
	97.5586	85.9375
	60.4492
