# Supplementary material for: Specialized astrocytes mediate glutamatergic gliotransmission in the CNS
Source: Nature. 2023 Sep 6;622(7981):120–9. doi: 10.1038/s41586-023-06502-w (PMC10550825; doi:10.1038/s41586-023-06502-w)
Supplement: Supplementary file 14 — Source Data Extended Data Fig. 7 [file 41586_2023_6502_MOESM14_ESM.xlsx]

## Sheet: ExtDataFig7
	Panel b																		Panel f
	% ΔF/F														3 minutes ΔF/F				Peak Frequncy (Hz)
	time(s)	blockers						blockers+CNO							vehicle	CNO			pre	post
		mouse1	mouse2	mouse3	mouse4	mouse5		mouse1	mouse2	mouse3	mouse4	mouse5
	-240	97.3	100.6	101.1	100.4	100		101.6	100.5	103.7	100.7	99		mouse1	97.6	99.4337			0.866667	0.277778
	-239.9	98.6	100.8	99.5	99.5	99.1		76.2	102.5	104.2	99.4	96.1		mouse2	96	100.057			0.811111	0.277778
	-239.8	96.5	100	99.9	100.7	98.1		113.7	98.9	105	100.9	96.3		mouse3	98.3	103.667			0.555556	0.277778
	-239.7	94.5	99.4	102.1	103.9	98		107.6	99.8	105.6	98.3	101.2		mouse4	96.9	97.9414			0.666667	0.277778
	-239.6	97.1	99.7	99.9	103.9	98.6		102.6	102.5	103.7	97.4	104.1		mouse5	98.6	100.86			0.888889	0.333333
	-239.5	101.1	100.4	100.7	100.1	99.6		90.4	101.5	103.2	98.8	102.8							0.777778	0.388889
	-239.4	100.8	99.5	103.5	102.3	99.4		111.7	99.8	103.2	100.4	100.2							0.722222	0.111111
	-239.3	100.2	99.9	100	101.5	97.9		109.7	97.8	103.8	100.4	99							1.08889	0.5
	-239.2	99.5	98	100.4	98.8	98.3		103.6	98	102.6	99.5	98.1							0.722222	0.333333
	-239.1	99.2	99.6	100.2	99.5	100		86.3	101.2	102.3	99.4	100.5							0.833333	0.388889
	-239	100.6	101	100.7	99.8	101.2		93.4	101	101.9	97.7	98.9							0.541667	0.222222
	-238.9	98.9	99.6	101.7	100.2	101.1		86.3	99.3	102.7	100.6	97.1							0.583333	0.111111
	-238.8	96.4	100.3	104	99.7	98.2		99.5	98.5	101.8	99.7	98
	-238.7	99	100.5	107.4	101.4	97.2		115.8	98.5	102.6	97.7	99.3
	-238.6	99.7	99	103.7	102.6	97.7		95.5	101.2	105.3	98.2	101
	-238.5	99.8	98.6	101	100.2	99.4		100.5	100.1	105.6	100.6	100.5
	-238.4	99.7	101	98.2	100.9	99.1		92.4	96.2	103.7	98.3	98.9
	-238.3	99.3	99.7	98.2	100.4	98.1		102.6	98.4	102.4	99.2	100.1
	-238.2	99.4	98.7	101	100	99.4		116.8	99.6	101.6	100.2	101
	-238.1	99.9	99.6	101.5	101.3	99.3		111.7	98.7	102.6	98.4	100
	-238	100.2	100.8	98.3	102.4	98.8		106.6	101.4	102.8	102	99.5
	-237.9	98.3	104.1	97	102.6	100		85.3	100.3	103.1	103.5	100.7
	-237.8	99	103	100.4	100.2	100.7		105.6	99.9	101.3	103.1	102.3
	-237.7	100.9	99.4	99.1	100.1	101.4		92.4	100.3	102.2	102.2	102.1
	-237.6	100	99.8	97	98.7	101.5		103.6	100.1	100.4	99.6	100.2
	-237.5	101.4	98.5	96.1	97.5	100.1		109.7	99.5	101.8	98.1	99.7
	-237.4	100.8	99.7	97.8	100.2	98		108.7	98.9	102.8	99.1	98.9
	-237.3	98.2	102.1	97.9	99.6	100.1		79.2	99	101.8	100.4	98.7
	-237.2	100.2	101.3	99.4	97.8	100.4		106.6	98.6	99.7	99.7	100.6
	-237.1	102	100.8	100.6	99.5	99.2		106.6	98.6	100.5	99.8	100.8
	-237	98.7	99.8	101.1	103.6	99.4		134.1	100.1	104.2	98.8	102
	-236.9	96	98.8	101.8	103.3	101.1		116.8	100.7	100.5	97.5	102.2
	-236.8	97.7	98.9	99.5	103.6	100.2		99.5	99.4	101.2	99.7	100.9
	-236.7	100.5	98.8	98.8	101	99.5		104.6	100.4	102.7	101	100.1
	-236.6	102.1	99.2	98.5	99.8	101		84.3	99.5	101.4	98.5	101.5
	-236.5	100.7	99.4	97.2	100.6	100.8		117.8	100.3	102.4	97.2	103.6
	-236.4	100.7	99.9	97.5	97.7	101.3		97.5	102.4	104.4	97.1	104.1
	-236.3	100.9	101.9	97.8	97.8	100.1		111.7	101.9	102	100.8	101.5
	-236.2	100.8	99.7	98.6	98.3	100.2		106.6	100.8	97	100.3	103.9
	-236.1	100.9	98.4	100	99.1	100.4		97.5	99.3	100.1	101.3	104.6
	-236	100.8	98.4	102	99.7	101.3		106.6	98.3	103.4	102	100.5
	-235.9	101.2	98.7	102.1	100.8	99.5		92.4	98.6	104.5	100.7	96.9
	-235.8	101.9	100.2	99.2	99.9	98.8		103.6	98.7	103.7	100.3	97.9
	-235.7	102.3	101.5	101.6	97.9	101.1		99.5	99.5	106.1	101.4	99.2
	-235.6	100	101.9	100.5	98.2	101.7		106.6	100.8	102.2	100.8	97.6
	-235.5	98.7	100.5	98.3	97.5	99.8		82.3	102.7	98	97.3	100.8
	-235.4	101.3	100.3	100.9	98.8	99.2		98.5	100.4	97.4	99.1	101.7
	-235.3	100.4	99.2	102	99.1	100.1		92.4	98.5	98.1	102	100.9
	-235.2	98.8	99.5	100.6	98.9	100.8		109.7	97.8	101.7	99.1	99.8
	-235.1	98.8	100.6	95.6	99.5	102.2		88.4	99.3	100.6	96.3	100.8
	-235	99.7	100.7	95.8	99.8	102.8		85.3	99.9	100.4	98.3	101.3
	-234.9	99.9	103.3	99	99.8	101.1		106.6	98.5	100.4	99.4	100
	-234.8	99.7	103.2	99.2	101.5	102.2		114.8	99.9	100.1	100.8	97.7
	-234.7	101.2	101.1	102.7	102	101.6		110.7	100.3	101.1	101.7	99.7
	-234.6	104.9	102.5	102.4	100	99.2		80.2	98.5	101	100.5	99.6
	-234.5	103	101.9	101.7	98.7	98.8		124.9	98.3	102.1	100.6	96.6
	-234.4	98.7	101.7	99.6	97.6	98.7		99.5	100.8	104.3	100.2	97.3
	-234.3	97.9	101.6	101.2	100.2	98.9		95.5	101.8	104	100.6	98.6
	-234.2	96.9	100.7	101.8	100.4	98.8		92.4	98.9	105.7	101	100.8
	-234.1	96.9	101.7	101.7	100	99.4		85.3	97.8	107	98.8	100.4
	-234	98.2	100.3	100.7	100	99.4		106.6	99	103.4	95.6	101.1
	-233.9	99.2	100.5	99.4	102.1	102.1		117.8	101	102.6	98.1	102
	-233.8	102.1	98.8	101.1	101.5	102.8		102.6	103.4	100.7	98.4	101.1
	-233.7	103.3	99.9	102.9	102.7	101.4		94.4	102	100.3	99.3	101.3
	-233.6	102.4	103	101.7	102.4	100.2		98.5	101.5	103.2	100.6	100.8
	-233.5	99.4	102.7	97.8	100.5	99.9		90.4	102.4	102.1	102.7	100.1
	-233.4	99.2	100.6	96.8	100.4	100.9		97.5	103	102.4	101.4	102.9
	-233.3	101.1	101.4	96.6	101	100.1		77.2	101	101.9	100.2	101.6
	-233.2	100.9	100.8	99.5	100.4	96.9		85.3	100.7	101.6	99	99.8
	-233.1	102.5	99.2	101.5	100.6	96.8		114.8	101.1	101.2	98.8	99.5
	-233	100.4	100.3	100.7	99	98.8		86.3	97.1	99.5	99.6	98.4
	-232.9	98.5	100.5	97.3	99.6	98.4		107.6	98	103.5	99.5	98.8
	-232.8	99.4	99.9	98.2	99.8	99.6		104.6	99.7	101	99.2	101.9
	-232.7	99	101.5	100.4	98.9	100.2		94.4	99.1	99.8	99.4	102.3
	-232.6	100.3	100.4	99.6	100.7	99.2		115.8	98.9	100.1	101.5	99.6
	-232.5	99.8	101	102.7	100.2	101.2		116.8	99.8	100.7	100.9	98.9
	-232.4	98.3	100.5	101.6	99.4	101.8		117.8	99.6	101.9	98.5	99.7
	-232.3	99.9	99.6	101.2	99.3	98.2		87.3	99.9	100.3	99	100.4
	-232.2	103.2	99.4	101.9	98.8	96.9		90.4	101.1	99.7	100.1	102.3
	-232.1	100.2	99.7	101.6	99.2	99.1		102.6	100.1	101.1	101	101
	-232	98.8	99.4	101.7	101.9	101.1		79.2	100.9	100	101.9	97.9
	-231.9	99.9	100.1	100.5	101.4	101.5		97.5	101.7	101.2	101.7	97.9
	-231.8	100.1	99.1	101.2	99.6	100		103.6	100.2	103.2	101.7	99.8
	-231.7	101	97.4	101.8	98.5	100.4		98.5	100.5	106.5	101.2	100.7
	-231.6	101.5	97.6	98	98.2	100.7		111.7	99.1	106.1	101.4	99.6
	-231.5	98.2	101.1	96.6	99.7	99.4		104.6	100.1	102.7	101.3	101.3
	-231.4	96.4	101.3	99.1	101.3	98.1		120.8	98	101.9	100.3	101.6
	-231.3	97.8	98.8	99.1	101.4	97.4		93.4	97.8	100.1	100	102.5
	-231.2	99.7	98.3	97.1	100.4	99.4		85.3	99.4	99.9	98.5	102.2
	-231.1	96.3	97.8	93.6	100.5	101.4		87.3	100.4	97.1	99.2	100.3
	-231	96.2	100.9	95.8	100.5	100.4		99.5	100.8	101.1	100.5	99
	-230.9	100.5	101.3	101	99.1	100.2		111.7	99	104.3	101.2	98.9
	-230.8	103.2	98.7	99.9	98.4	101.1		110.7	98.7	103.3	100	100.5
	-230.7	102.4	97.4	97.6	98.6	100.9		108.7	97.8	101.1	97.7	102.2
	-230.6	101	99.6	97.9	101.5	103.2		109.7	97	99.7	99.4	100.6
	-230.5	100.6	101.6	99.3	101.7	102.4		106.6	97.3	101.2	101.9	100.5
	-230.4	100.1	100.5	98.7	102	101.3		90.4	98	100.9	101.3	99.7
	-230.3	100	100.8	99.7	101.7	101.4		116.8	99.3	99.7	99	97.8
	-230.2	100.1	99.6	101.2	99.6	101.8		89.4	98.5	99.9	99.7	97.5
	-230.1	102.9	98.8	102.6	100.3	101.4		102.6	100.8	99.3	100.5	98.6
	-230	103.3	100.3	100.1	103	100.3		98.5	99.9	101	100.9	100.1
	-229.9	102.1	100.4	98	106	99.4		72.1	99.3	104.3	99.8	98.2
	-229.8	100.4	100.1	100.3	103.6	99.6		117.8	100.2	100.9	100.9	97.6
	-229.7	99.7	100.3	96.9	101.1	100		105.6	99.3	97.5	100.7	99.5
	-229.6	99.4	99.6	95.2	100.9	101.6		94.4	95.3	99	100.7	100.4
	-229.5	99.9	100.4	96.3	101.3	100.6		105.6	96.2	99.9	101.7	100.8
	-229.4	100.3	100.6	99.7	101.7	97.9		94.4	99.2	100.7	100	100.1
	-229.3	100	101.9	99.8	100.4	97		87.3	100	103.2	100.1	101.1
	-229.2	99.3	102.7	100.2	100	98.6		112.7	99.1	102.6	101.8	103
	-229.1	100.2	101.4	103.4	100.6	100.6		113.7	97.1	102.7	99.8	101.9
	-229	101.9	100	100.4	99.8	101.4		102.6	99.6	104.5	100.2	101.3
	-228.9	98.2	102	95.4	100.1	100.6		100.5	99.9	103.9	101	100.3
	-228.8	99.5	103.4	97.6	100.1	99.6		92.4	101.3	101.1	97.2	99.1
	-228.7	102.3	101.7	100.6	99	100.4		80.2	103.7	100.8	97.5	99.1
	-228.6	101.7	98.9	99.3	100.5	100.8		90.4	101.3	101.7	99.7	99.7
	-228.5	99.1	98.1	97.1	100.8	100.5		96.5	100.4	101.1	99.9	101.7
	-228.4	99.1	99.9	99.4	100.4	100.9		104.6	102.7	102	101.7	101.2
	-228.3	98.3	100.1	98.9	100	101.5		93.4	101.4	103.1	101.3	98
	-228.2	97.1	100.6	98.6	97.9	101.8		110.7	99.4	103.6	100.4	99.5
	-228.1	97	101.8	99.8	95.7	100.8		78.2	99.7	102.4	99.6	98.8
	-228	99.6	100	101.9	98.2	100.7		113.7	100.7	100.4	100	100.5
	-227.9	98.9	99.5	99.4	99	99.2		102.6	99.5	102.6	99.8	103.1
	-227.8	98.2	101	98.6	101.1	98.4		93.4	100.1	104.2	100	101.8
	-227.7	99.8	99.7	97.9	101.1	99.1		107.6	102.1	101.1	100.8	101.9
	-227.6	98.9	98.5	99.4	101.4	100.9		96.5	101.1	99.6	99.3	101.3
	-227.5	95.5	99.6	101.9	98.9	100.3		109.7	101	101.3	100.2	100.8
	-227.4	95.5	102.1	104	97.7	101.2		89.4	101.6	102.2	101.2	101.2
	-227.3	93.6	103.1	100.4	99.5	99.9		94.4	102	103.9	100	100.5
	-227.2	96	102.7	96.5	102.2	98		100.5	100.8	103.6	98.6	99.7
	-227.1	98.5	100.4	96.4	101.7	98.6		108.7	101	102.6	100.3	97.9
	-227	97.2	99.5	100.7	100.8	99.8		79.2	101.5	100.9	100.9	97.8
	-226.9	98.7	100.8	101.2	100.6	101.1		103.6	101.4	100.2	100.6	97.7
	-226.8	96.4	98.6	97.7	102.1	101.3		94.4	101.6	102.6	100.9	99.9
	-226.7	96.6	99.1	101.1	101.4	99.6		93.4	100.4	104.1	100.5	99.7
	-226.6	95.4	100.4	101.5	101.4	100.5		103.6	99.1	101.5	100.1	97.3
	-226.5	97.2	98.2	100.4	101.9	101.5		104.6	97.6	101.3	101.3	98.4
	-226.4	99.9	99.6	100.4	99.6	98.9		76.2	96.4	102.2	101	99.4
	-226.3	102.8	99.9	100.4	98.4	98.5		91.4	96.5	101.7	101.6	100.8
	-226.2	104.5	97.9	98.3	98.9	99.5		97.5	99.4	101.5	102	101.2
	-226.1	101.3	99.6	97.5	98.9	99.5		102.6	99.1	102.9	101.6	100.6
	-226	99.8	99.4	96.6	99.2	100.9		111.7	100.8	104.6	100.4	100.6
	-225.9	101.4	96.5	98.2	100.7	103.7		96.5	100.1	102.8	98.5	101.6
	-225.8	101.7	97.4	99.1	100.6	103.1		100.5	98.9	97.2	97.3	101.9
	-225.7	101.5	98.8	98.6	98.4	100.7		108.7	100.8	100.2	99.8	101
	-225.6	100.1	98.3	98.1	100.7	98.9		113.7	100.4	100.7	102.5	100.1
	-225.5	100.3	100.3	98.8	102.3	99.7		101.6	99.8	99.5	100.4	97.7
	-225.4	100.5	99.6	97.5	101.4	100.8		105.6	99.3	100.7	99.3	98.8
	-225.3	99.7	98.5	98.9	98.8	100.5		105.6	99	102	99.5	99.5
	-225.2	99.9	100.6	100.9	98.2	100.2		110.7	99.9	100.7	98	99.5
	-225.1	99.3	102.4	99.9	99.9	98.4		113.7	98.4	100.6	98.7	101
	-225	100	102.5	98.1	100.2	99.2		82.3	99	103.2	99.6	98.9
	-224.9	97.1	100.1	99.6	98.1	99.5		105.6	101.1	103.2	99	97.2
	-224.8	98.9	99.5	102.6	97.1	99.4		91.4	101.3	102.6	98.8	98.1
	-224.7	100.5	99.2	101.6	97.9	99.6		105.6	100.8	101.4	99.9	98
	-224.6	99.8	99.8	101.6	99.2	99.9		94.4	99.6	104.7	101	98.7
	-224.5	101.5	100.1	102.2	100.5	99.7		93.4	100.4	104.9	99.8	96.8
	-224.4	101.7	100.1	100.4	101.3	99.8		112.7	100.9	103.9	101	95.9
	-224.3	99.9	100.6	101.7	100.3	100.8		107.6	101.3	103.9	103.5	95.2
	-224.2	99.9	101.7	100.8	102.5	100.3		107.6	102.6	102.3	102.1	97.1
	-224.1	101.7	98.7	101.2	102.1	100.8		94.4	101.7	99.3	99.2	100.3
	-224	99.7	98.6	101.5	99.2	101		95.5	101.1	100.4	100.2	100.2
	-223.9	99.1	98.8	99.4	101.7	100.5		105.6	103.7	101.7	102.7	101.4
	-223.8	99.8	100.2	100.1	102.8	100.6		100.5	101.6	99	103.4	102.4
	-223.7	98.7	100.5	102.1	99.5	101.6		110.7	100.5	99.9	101.2	102.2
	-223.6	98.6	100	100.6	99.7	100.2		118.8	102.1	102.6	98.9	100.1
	-223.5	97.2	99	100.2	100.3	98.1		112.7	98.9	102.7	98.8	99.3
	-223.4	98.9	99	99.4	99.6	97.9		97.5	96.4	102.3	98.7	99.5
	-223.3	101.4	98.8	98.5	100.8	100.7		100.5	98.1	100.8	98.2	99.1
	-223.2	102.3	97.1	100.6	101.6	100.3		115.8	100.6	98.5	100.7	98.1
	-223.1	100.3	98.2	100.3	98.8	98.4		105.6	103.2	100.9	100.9	95.5
	-223	99.1	100.2	99.3	96.4	99		91.4	101.4	105	100	95.6
	-222.9	101.3	100.6	99.4	97.1	99.5		94.4	98.1	104.2	98.8	97.1
	-222.8	100.9	100.7	97.8	98.4	100.8		114.8	99.5	99.4	99.4	98.7
	-222.7	101.3	99.4	98.5	98.6	101.4		98.5	99.6	98.4	99	97.4
	-222.6	100.4	99.7	98.6	98.4	100.1		95.5	98.4	101	98.4	98.6
	-222.5	100.2	99.8	101.9	96.9	101		91.4	97	102.2	102.4	99.4
	-222.4	100.1	98.6	101.9	99.2	101.6		102.6	97.3	104.4	102.2	98.7
	-222.3	101.8	98.2	100.6	103	101.1		96.5	98.4	103.8	100.3	97.8
	-222.2	101.6	100.1	99.7	100.5	99.8		90.4	98.4	101.9	99.4	98.4
	-222.1	103.3	100.3	100.8	96.6	98		112.7	96.3	103	97.3	99.9
	-222	103.9	98.8	101.1	96.5	99		102.6	95.7	104.3	96.3	99.2
	-221.9	101.7	100.6	100.2	100.3	100.6		88.4	97.6	106	98.1	97.1
	-221.8	100	100.9	100	99.9	101.5		93.4	98.1	108.6	101.1	97.6
	-221.7	99.9	100.1	99.6	97.6	101.4		105.6	98.6	103.1	103.2	96.3
	-221.6	99.2	99.7	99.9	99	99.5		108.7	98.8	98.6	104.8	99.2
	-221.5	97.2	99.2	102.8	101	99.6		87.3	98.6	99.8	103.1	102.7
	-221.4	98.5	100.8	104.1	101.6	100.3		121.9	99	99.8	101.5	102
	-221.3	100.3	102.5	102.1	102.3	100.1		98.5	100.9	99.2	100.4	100.8
	-221.2	100.2	101.5	103.4	101.3	100		89.4	99.8	102.4	99.2	100.6
	-221.1	102.6	101	104.3	101.6	100.8		106.6	99.4	104	100	97.7
	-221	102.3	100.8	102.1	97.5	102.6		99.5	101.4	101.5	101	98.6
	-220.9	101.8	101.1	101.5	94.9	103.1		91.4	102.5	98.9	100.2	102.6
	-220.8	99.6	99.9	99.6	97.5	102		98.5	101.5	99.8	99.4	103.1
	-220.7	96.9	99.4	99.9	99.1	101.1		104.6	101	99.9	98.4	101.4
	-220.6	100.1	99.1	102.3	100.2	100.4		99.5	99.8	98.8	99.4	101.2
	-220.5	99.1	99.5	101.4	101.6	100.1		108.7	100.6	99.8	100.1	99.9
	-220.4	97.9	99.7	100	100.5	99.7		94.4	100	99.8	98.6	100.8
	-220.3	99.9	98.7	100.7	99.1	100.4		86.3	99.6	100.8	96.4	102
	-220.2	97.7	99.2	102.5	99.9	99.9		93.4	97.9	103.7	97.4	100.8
	-220.1	99.1	100.5	101.2	99.1	99.8		114.8	98.1	101.4	99.5	97.8
	-220	103.1	99.6	99.1	96.8	99.5		92.4	99.4	100.7	97.4	95.7
	-219.9	103.2	100.1	100.2	97	99.7		89.4	100.2	101.2	97.3	98.5
	-219.8	99.6	99.2	103.3	97.4	102.3		102.6	100.3	101.8	100.1	98.2
	-219.7	99.8	101.6	103	97.9	101.3		106.6	100.7	100.2	98.7	96.7
	-219.6	100.2	101.9	101.1	99.9	101.2		92.4	101.9	97.6	99.6	96.6
	-219.5	102.5	99.4	102.1	98.4	101.4		91.4	99.8	98.1	101.1	101.2
	-219.4	101.3	99.5	98	96.8	101.2		108.7	98.6	99	100.2	101.9
	-219.3	98.3	101.4	98.1	96.4	101.1		111.7	101.7	98.8	98.9	99.8
	-219.2	100.6	102.5	102.4	97.5	99.9		102.6	101.9	101.8	100.1	98.8
	-219.1	100.3	101.9	102.7	99.4	100.4		92.4	99.2	104.3	101.6	99.2
	-219	96.9	100.1	102.8	99.6	99.9		111.7	98.8	105.3	102.7	101.3
	-218.9	99.5	97.6	103	100.3	98.9		97.5	101.2	103.2	102	99.8
	-218.8	102	97.9	100.5	102.3	99		97.5	101.6	101.7	101.5	97.9
	-218.7	101.6	100.2	101.2	102.5	99.7		91.4	101.1	102.9	97.4	99.2
	-218.6	100.6	99.7	100.9	100.7	99.7		112.7	101	101.8	99.8	100.4
	-218.5	99.8	101.1	99.7	98.7	97.8		93.4	99.7	100.8	102.7	100.8
	-218.4	99.2	99.1	99.1	99.8	99.5		107.6	99.9	101.4	101	96.8
	-218.3	100.2	97.7	98	102.8	99.5		103.6	99.6	100.5	100.1	97.4
	-218.2	102.9	100.5	96.6	100.4	99.9		103.6	98.2	100.4	101.9	98.8
	-218.1	102.4	101.1	99.2	96.9	100.8		103.6	98.1	101.5	101.6	99
	-218	101.7	101.1	103.9	98.3	102.4		72.1	99.9	99.8	101.5	97.8
	-217.9	102.7	99.6	105.3	99.1	101.7		114.8	100.4	102.6	101.6	98.2
	-217.8	99.6	102.3	107.3	101.7	100.6		103.6	98.9	103.8	103.3	99.6
	-217.7	96.8	104.9	102.4	103.2	100.6		109.7	99.8	101.2	104.1	100
	-217.6	98.1	103.1	97.5	101.4	100.5		92.4	102.2	100.5	103	99.7
	-217.5	99.8	101.2	97.5	102.3	101.1		93.4	101.3	102.7	100.4	99.3
	-217.4	101	102.3	98	101.9	99.8		108.7	100.6	105.1	100.4	98.2
	-217.3	99.6	103.8	99.1	101.1	99.9		92.4	100.8	108.2	100.7	99.1
	-217.2	97.5	102.6	100.4	98.7	103.9		108.7	99.8	106.1	97.4	101.5
	-217.1	97.9	101.8	102.1	97.7	101.8		109.7	98.6	98.4	99.7	99.7
	-217	98.8	100.4	102.2	98.9	99.6		93.4	100.5	97.9	100.6	96.2
	-216.9	99.3	99.8	97.9	100.4	101.7		100.5	102.4	99.8	99.9	94.9
	-216.8	96.5	100.5	97.7	99.8	101.9		113.7	100.5	101.8	100.5	97.2
	-216.7	97.6	99.4	99.7	99.2	102.2		108.7	99.4	102.1	100.7	99.1
	-216.6	98.6	101.7	98.3	98.6	101.2		98.5	100.1	102.1	101.5	100.8
	-216.5	99.3	101.2	100.3	98.6	99.7		92.4	97.7	100.3	101	101
	-216.4	100.9	100.1	101.3	100	101.5		101.6	98	99.7	99.4	100.8
	-216.3	99.7	100.6	102.8	101.9	102.2		91.4	100.6	102.6	101.3	100.7
	-216.2	100.2	100.6	103.7	101.5	102.7		96.5	99.5	104.5	100.7	100.4
	-216.1	102.4	101.3	104.7	98.4	104.2		86.3	99.9	100.4	101	98.5
	-216	100.8	101.9	100.9	95	105.3		109.7	99.6	101.7	99.7	96.8
	-215.9	97.7	101.4	97.1	97	105.7		106.6	99.4	103.4	98.9	97.8
	-215.8	97.5	99.3	97	100.2	104.4		84.3	99.1	101.6	100	99
	-215.7	98.3	100.4	97.1	98.9	102.4		96.5	99	100.8	99	101.1
	-215.6	99.8	101.3	95.6	100.9	101.7		86.3	100.3	100.6	99.3	100.1
	-215.5	102.1	100.1	97.4	102	103.2		103.6	101.4	101.8	98.4	98.9
	-215.4	102.2	101.3	98.1	100.6	103.6		78.2	100.8	100.4	98.7	98
	-215.3	99.5	100.8	98	99.5	101.3		103.6	99.5	98.9	99.1	100.5
	-215.2	98	99.8	98.9	100.6	101.1		111.7	99.1	97.6	100.1	100.6
	-215.1	101.6	102	100.5	102.2	101.8		101.6	100.1	98.9	99.7	99.1
	-215	101.1	101.2	101.2	100.7	101.9		96.5	99.2	101.1	100.1	99.9
	-214.9	101	98.6	97.7	100.3	101.7		108.7	99.5	102.9	99.6	100.9
	-214.8	103.2	98.6	100.1	98.7	101.1		95.5	101.9	103.8	98.5	100.8
	-214.7	99.8	100.4	99.2	98	102.1		86.3	101.9	99.5	99.8	99.7
	-214.6	102.7	98.7	97.5	97.5	102.3		95.5	101.5	100.7	98.9	97.8
	-214.5	105	100	97.7	99.8	102.2		101.6	101.4	100.2	97.7	100.3
	-214.4	105.5	100.6	99.3	102.6	102.5		113.7	98.8	99.4	99.6	99.7
	-214.3	102.5	99.6	99.7	101.8	101.6		102.6	99.6	103.3	101.6	101.3
	-214.2	99.7	100.6	100.9	101.7	101.5		100.5	100.2	107	102.2	104.2
	-214.1	100.5	101.8	100.4	100.4	101.8		111.7	99.6	104.3	102.7	101.7
	-214	99	100.8	100.7	99.6	102.3		102.6	100.4	104.2	99.7	98.1
	-213.9	97.7	100.7	100.9	100.9	100.7		94.4	98.9	102.5	98.9	99.7
	-213.8	98.9	100.3	100.5	99.3	99.8		94.4	100.1	99.1	99.8	102.8
	-213.7	99.7	100.3	101.4	99.6	102.4		101.6	98.2	98	101	99.8
	-213.6	99.5	100.9	100.8	103.3	101.2		93.4	96.6	99.3	100.2	98.5
	-213.5	100.6	102.2	98.8	102.3	100.1		109.7	99	99.3	98.3	100.2
	-213.4	97.6	102.4	101.2	101.7	100.1		117.8	98.5	101	99.4	100.8
	-213.3	96.8	102.5	101.7	103.6	99.4		100.5	98.9	102.2	101.2	98.5
	-213.2	99.2	101.7	103.3	99.9	99.4		106.6	100	102.4	99.7	99
	-213.1	102.6	101.1	101	100.3	100.7		95.5	100.6	101.5	101.7	99.9
	-213	100.7	100.9	101.7	103.9	101.1		99.5	100	100.4	101.6	98.9
	-212.9	97.7	100.6	102.6	103.3	99.4		111.7	101.1	101.8	96.4	99.6
	-212.8	100.1	101	98.9	100.9	102		80.2	99.5	101.5	97.2	101.6
	-212.7	100.4	100.8	96.9	99.2	104.2		91.4	97.3	101.1	100	101.5
	-212.6	98.7	100.6	98.1	98.4	102.7		102.6	101.4	103.2	101	99
	-212.5	100	101.7	100.1	100.3	100.8		119.8	101.2	101.1	99.8	99.3
	-212.4	102.5	103.6	96.5	100.2	101.7		89.4	101	101.8	98.1	102.3
	-212.3	101.1	100.8	99.7	101.1	100.1		105.6	100.4	100.3	98	99.5
	-212.2	98.6	100.4	102.4	99.4	98.1		102.6	97.8	99	101.5	97.9
	-212.1	102.1	101.1	97.6	96.9	98.5		115.8	97.9	100.1	102.3	100.3
	-212	102.1	101.7	96	98.4	100.8		123.9	99.7	105.2	101.1	99.8
	-211.9	100.1	101	97.1	99.8	101.5		106.6	101	102.4	97.7	100.3
	-211.8	101	100.5	96.9	100.2	99.7		89.4	103.3	99.5	97.8	100.2
	-211.7	101	101.4	96.3	99.8	98.6		97.5	100.3	103.1	101.1	99.9
	-211.6	99.9	102.3	98.1	96.3	100.6		85.3	98.8	104.2	99.5	98.5
	-211.5	101.2	101.7	97	97.2	101		96.5	100.6	100.8	99.6	98.8
	-211.4	99.9	102.1	99	99.6	100.5		98.5	99.9	102.8	101.8	100.2
	-211.3	95.9	102.9	100.1	101.8	100.2		105.6	99.9	102	101.3	100.7
	-211.2	97.2	101.7	99.7	101.1	100		88.4	99.5	101.5	100.9	100.7
	-211.1	99.2	100	100.1	100.9	98.6		102.6	100.6	103.3	99.8	100.6
	-211	100.9	100.6	102	100.8	98.8		97.5	102.3	103.1	100	99.1
	-210.9	102.1	102.5	102.5	98.1	98.4		103.6	100.9	101.5	102.5	100.8
	-210.8	101.6	102	102.3	100.5	98.7		74.1	100.1	100.4	103	102.2
	-210.7	100.8	101.6	100.1	99.3	99.9		98.5	99.7	102.4	101.4	101
	-210.6	102	100.2	100.8	96.8	100.2		79.2	100.2	101.3	99.5	99.5
	-210.5	102.7	99.8	101.9	96.6	99.8		112.7	100.8	99.2	99	97.8
	-210.4	99.9	98.9	102.4	99.1	102.2		90.4	98.4	103.2	99.5	98.9
	-210.3	101.4	100.1	101.8	99.9	101.6		116.8	98.7	101.6	99	99.8
	-210.2	102.2	101.9	101.9	100.7	101		93.4	99.5	98.5	98.6	99.2
	-210.1	101.9	102.1	100.8	101.3	102.4		98.5	98.1	100.1	99	96.2
	-210	98.6	101.5	99.3	99.6	98.9		98.5	99.9	103.3	99.2	96.3
	-209.9	97.3	101.2	99.3	99.9	97.5		106.6	101.2	103.5	97.4	98.4
	-209.8	97.8	101.2	100.9	101.3	99.1		88.4	99.5	101.4	97	97.2
	-209.7	97	101	103.9	100.5	100.6		106.6	101.7	100.4	98.6	98.5
	-209.6	97.2	98.4	101.6	99.8	100		84.3	98.4	103	100.9	101.3
	-209.5	100.4	97.9	102.1	101.5	101		82.3	96.9	104.5	101.1	100.7
	-209.4	100.9	98.5	100.7	100	100.3		78.2	97.9	103.2	99.5	100.2
	-209.3	98.9	99.3	99.5	98.3	99.8		89.4	98.1	100.5	100.7	98.3
	-209.2	100.3	101.3	99.9	100.9	99.3		106.6	97.7	100.4	100	96.8
	-209.1	102.6	102.4	100.8	101.6	100.5		97.5	97.9	104.5	100.2	99
	-209	101.2	101.5	102	100.2	100.4		78.2	99	103.9	102.1	99.6
	-208.9	100.1	100.5	100.9	99.5	100.4		106.6	100.1	101.6	102.2	99.7
	-208.8	104	99	102	99.8	100.3		96.5	98.6	101.8	101.8	100.5
	-208.7	101.9	98.3	101	101	99.1		100.5	99.6	101.2	100.4	101.8
	-208.6	100	103.6	102.2	100	99.7		83.3	103.5	99	101.1	98.5
	-208.5	100.4	103.6	103.3	101	99.1		89.4	103.7	99.4	100.9	99.8
	-208.4	100.2	99.9	98.8	99.2	99.7		104.6	103.6	100.3	100.9	101.6
	-208.3	97.7	98.7	98.3	99.9	99.3		92.4	102	99.8	101.5	100.7
	-208.2	95.6	99.5	100.3	99.3	98.6		83.3	99.8	98	100.2	98
	-208.1	99.6	101.8	99.9	98.7	100.9		97.5	99.2	99	99.9	95.9
	-208	100	101.3	99.2	99.5	104.3		97.5	98.9	104.7	103	99.2
	-207.9	97.2	98.7	98.9	99.7	102.6		82.3	101.1	103.3	103.4	101.1
	-207.8	96.4	97.6	98.2	99	97.8		111.7	99.4	102.4	100.7	99.1
	-207.7	96.8	97.8	97.2	98.1	95.8		109.7	100.7	104.8	101.4	98.9
	-207.6	98	97.5	99.6	98.5	98		80.2	102.3	101.4	100.4	100
	-207.5	99.4	100.2	99.5	100.7	99.8		104.6	99.3	98.7	99.6	99.5
	-207.4	99.5	100.9	98.9	101.1	98.8		105.6	98.5	97.4	98	101.6
	-207.3	101.3	100.7	99.3	100.5	97.6		116.8	99.6	98.2	95.6	100.7
	-207.2	101.4	103.1	99.4	99.3	100		108.7	99.3	99.2	96.7	99.5
	-207.1	99.6	102	102	101.2	99.2		96.5	99.7	100	98.4	99.7
	-207	99	99.9	101.7	102.9	99.3		112.7	102	99.4	98.7	97.7
	-206.9	97.3	101.3	99.2	101.9	98.7		88.4	101.6	101.1	99.5	99.4
	-206.8	98.2	100.8	97	101.8	97.6		98.5	101.4	101.2	99.2	99.6
	-206.7	101.2	100.8	96	101.3	100.2		91.4	100.2	102.3	98.6	97.2
	-206.6	102	100.4	98.8	99.2	99.2		91.4	98.5	102	100.2	97.2
	-206.5	99.9	99.6	100.2	97.9	99.2		90.4	98.4	100	98.4	97.3
	-206.4	97.3	100.1	99.9	99.9	100.5		106.6	101	98.3	99	96.9
	-206.3	97.7	101	99.5	98.7	99.7		101.6	98.9	97.8	98.1	99.4
	-206.2	98.1	102.2	99.4	99.4	100.3		101.6	101.8	96.6	99.7	97.6
	-206.1	99.3	102.2	98.9	98.5	100.8		100.5	102.6	97.2	101.7	98.4
	-206	101.7	99.5	96.7	97.2	99.5		93.4	101	96.3	100.2	98.8
	-205.9	99.9	98.7	95.7	97.3	100.5		105.6	101.4	99.2	99.7	96.6
	-205.8	98.6	102.1	98.3	97.9	100.5		95.5	103.3	100.2	98.1	98
	-205.7	98.6	103.3	100.6	99.1	100		106.6	103.8	99.4	96.7	99.5
	-205.6	97	101.2	99.5	98.1	100.6		93.4	102.1	100.2	97.3	99.9
	-205.5	98.1	98.6	99.3	99.5	98.3		95.5	98.4	102	100.3	100.8
	-205.4	96.3	99	98.2	100.6	98.1		111.7	98.4	101.5	102.2	100.1
	-205.3	98.8	100.9	99.3	100.5	99.8		101.6	99.9	102.2	100.2	100.5
	-205.2	100.1	102.2	101.1	100.9	101.5		90.4	101	104.3	97.5	102.1
	-205.1	101.3	102.5	102.4	99.3	99.9		109.7	101	105	100.1	100.6
	-205	102	102.7	100.1	99.3	98.5		136.1	102	104.2	100.2	99.7
	-204.9	99.9	101.6	97.8	99.4	98.4		111.7	102.5	102.6	98.9	99.8
	-204.8	99.5	100.9	98.2	98.7	99.4		106.6	102	104.8	100.5	99.8
	-204.7	98.4	98.3	96.6	97.8	101.7		105.6	101.6	103.3	102	100.7
	-204.6	99.5	98.9	99.1	99.5	100.9		130	99.4	100.2	99.9	100.2
	-204.5	100.9	97.6	98.4	100.6	99.9		110.7	98.6	99.6	100.8	98.4
	-204.4	100.4	97.9	97.3	97.3	100.1		111.7	101.1	100.6	102	99.1
	-204.3	96.7	100.4	99.6	98.2	98.7		113.7	100	98	101.3	102.4
	-204.2	96.4	101.3	98.6	101.5	98.4		93.4	97.9	100.4	101.7	103.6
	-204.1	97.2	99.6	99.5	100.1	99		89.4	98	100.4	101.2	102.1
	-204	96.5	99.8	100.9	100.9	98.6		97.5	101.3	103	101.1	100.9
	-203.9	97.1	100.3	98.7	100.4	97.5		91.4	102.5	103.1	102.5	100.3
	-203.8	97.9	99.2	97.3	98.1	98.8		98.5	99.5	97.9	101.2	100.2
	-203.7	100.7	97.6	99.8	97.3	100.2		106.6	98.3	99.3	99.1	102
	-203.6	102.1	96.1	103	98.6	101.1		89.4	98.7	102.2	101.2	101.5
	-203.5	99.3	97.7	101.2	100.2	100.6		99.5	99.9	99.1	100.2	99.1
	-203.4	98	97.4	99.7	98.7	99.9		122.9	101.2	98.4	97.6	98.5
	-203.3	100.2	98.5	98.8	98.4	99.4		100.5	98.7	100.8	99	98
	-203.2	100.2	100.9	96.6	98.4	99.9		84.3	101.2	100.5	99.7	98.4
	-203.1	100.9	103.4	97.1	96.3	99.2		110.7	103.4	97.9	97.5	99.2
	-203	100.7	104.1	96.8	98.7	98.7		99.5	101.7	98.7	99.3	100.4
	-202.9	101.3	101.8	97.9	100.9	98		96.5	97.3	101.2	103.3	99.3
	-202.8	100.7	98.3	99.7	100.5	98.7		99.5	97.1	101.2	101.5	97.7
	-202.7	101.1	98.3	100.1	99.6	98.1		112.7	97.8	104.3	98.4	98.1
	-202.6	102.2	102	102.9	101.7	98.9		86.3	97.6	103.1	97.7	99.5
	-202.5	100.1	103.8	100.6	104.1	98.8		90.4	101.9	103.3	97.5	100.6
	-202.4	99.6	103.1	98.3	102.6	98.6		102.6	102.5	104.9	98.1	98.8
	-202.3	100.4	101.2	98.9	102.2	99.4		81.2	100.2	103.4	98.8	97.1
	-202.2	101.7	99.1	98	101.8	98.6		92.4	100.4	101.7	99.8	95.7
	-202.1	102	99	98.8	102.3	98.2		88.4	102.3	99.9	100.7	96.1
	-202	98.5	99.8	99.6	101.1	98.1		90.4	100.1	101	97.6	99
	-201.9	101.1	100	100.7	100.2	99.5		101.6	101.1	104.2	96.4	100.8
	-201.8	101	100	98.5	100.1	99.5		95.5	101.3	102.3	98.4	102.4
	-201.7	101.8	98.8	100.5	98.9	99.8		77.2	102.5	97.3	99.4	104
	-201.6	102.3	99.2	100.2	98.1	100.3		91.4	102.5	98.2	99.4	102.9
	-201.5	102.6	98.3	100.5	98.1	99.7		89.4	99	101.1	98.6	101.1
	-201.4	102.4	99.1	102.2	100.8	98.9		116.8	95.8	100.5	97.1	99.9
	-201.3	101	101.2	98.9	101	98.5		95.5	94.7	100.2	96.5	99.6
	-201.2	99.7	101.3	95.1	100.7	99.8		114.8	98.1	103.9	97.4	101.2
	-201.1	98.6	100.3	95.4	100.1	100		89.4	99.4	104.7	99.1	101.6
	-201	98.9	97.5	97.5	100.1	98.7		90.4	98	104.9	100.1	99.7
	-200.9	101.4	99.2	99.9	99.9	98.5		119.8	95.6	104.4	102.2	100.8
	-200.8	99.6	101.6	98	99.8	98.7		97.5	97.8	104.4	102.4	102.5
	-200.7	99.2	100.9	96.8	102.3	99.3		103.6	101.1	101.9	101.3	102.5
	-200.6	100.4	100.2	96.6	100.2	99.2		97.5	97.7	101.9	99.7	100.8
	-200.5	101.3	100.6	98.5	98.2	100.8		108.7	94.5	105.2	99.7	100.3
	-200.4	99.8	102.5	100.9	99.1	101.1		92.4	97.6	104.3	99.3	102.4
	-200.3	99.8	102.7	99.8	96.7	98.8		107.6	102.2	105.2	99.1	101.6
	-200.2	100.5	102.7	99.9	96.9	99.2		93.4	100.1	101.7	98.7	98.7
	-200.1	103.2	102.1	98.8	99.3	100.3		117.8	96.7	101.2	99	96.6
	-200	102.5	100.5	98.9	99.6	98.7		89.4	97.7	98.6	100.7	98
	-199.9	97.5	99.3	99.1	99.7	98.9		113.7	101.5	99.3	101.3	98.5
	-199.8	97.9	100.9	99.4	99.9	98.6		94.4	102.4	102.5	99.5	97.2
	-199.7	99.2	101.1	99.6	98.2	98.8		111.7	100	102.9	99.1	96.5
	-199.6	100.3	99.8	101.2	99.2	97.1		89.4	101.1	101.3	97.7	95.7
	-199.5	99.4	101.4	101.4	100	97.9		86.3	100.5	101.9	98.6	97.5
	-199.4	98.3	102.9	100.4	98.4	99.4		109.7	100.1	103.2	100.4	99
	-199.3	99.6	99.9	99.7	101	99.3		113.7	100.3	100.9	102.5	99.7
	-199.2	102	101	102.3	104.1	101		113.7	100.1	101.1	102.2	100.7
	-199.1	101	103.8	100.7	102.4	101.4		71.1	99.9	105.7	101	103.8
	-199	100.8	100.8	98.7	99.3	101		85.3	100.9	104.4	99.4	102.9
	-198.9	99.5	98.4	98.4	97.3	101.7		93.4	100.7	102.9	98.5	98.7
	-198.8	99.4	101.1	98.3	97.9	101.9		109.7	99.5	104.8	100.4	98.6
	-198.7	99.9	101.8	97.1	97	100.3		94.4	98.2	104.6	101.2	99.4
	-198.6	99.2	101.7	97.3	96.7	98.7		113.7	100.2	102.5	102.7	96.5
	-198.5	99.2	101.4	98.5	97.7	99.7		104.6	102	103.4	99.2	96.4
	-198.4	98.3	101	97	98.8	99.9		106.6	102.6	105.9	97.5	96.6
	-198.3	99.3	101	96.8	100.6	100.2		108.7	102.3	104.7	99.4	99.6
	-198.2	100.1	100.3	98.3	99.6	100.6		82.3	100.8	102.3	99.3	99.8
	-198.1	98.9	101.2	98.3	98.9	98.4		106.6	99.1	101.6	100.2	99.3
	-198	100.5	102.4	97.3	98	97.5		98.5	99.7	100.7	102.7	99.5
	-197.9	101.6	103.4	96.8	99.1	98.8		108.7	100.1	102.7	101.2	101
	-197.8	101.3	104.2	98.9	99.9	99.7		116.8	101.3	102.9	97.6	100.3
	-197.7	99	103.8	100.6	100.1	99		122.9	99.9	101.9	97.4	97.4
	-197.6	96.2	102.9	101.3	99.5	97.6		89.4	98.6	103.9	97.3	98.6
	-197.5	96.8	103.3	99.8	96.8	99		140.1	99	102.5	97.7	97.9
	-197.4	97.7	101.4	99.7	96.3	100.4		82.3	98.5	99.8	97.6	96.4
	-197.3	97.1	101.1	98.9	98.5	101.2		102.6	97.5	99.9	98.5	100.7
	-197.2	96.3	101.3	96.3	98.4	102		118.8	98	99.7	100.6	100.7
	-197.1	95.3	100.9	97.3	96.6	102.7		101.6	99.1	102.4	99.5	101.1
	-197	96.9	103.5	100.4	96.3	103		101.6	99.7	104.6	99	101.3
	-196.9	98.4	101.4	103.5	95.4	101.3		100.5	100.2	102.3	101	99.9
	-196.8	101.2	100.4	103.2	98.1	98.9		78.2	99.9	102.9	101.7	99.2
	-196.7	102.5	103.8	100.3	99	98.5		102.6	96.8	103.8	100.7	101.1
	-196.6	99.9	102.6	99.4	98.7	101.2		98.5	97.3	101.3	100.6	99.7
	-196.5	96.6	102.9	97.7	99.6	100.9		108.7	99.4	102.2	100.4	97
	-196.4	99	103.8	101.7	100.2	100		125.9	99.1	99.1	99.5	98.7
	-196.3	102.7	102.4	103.3	100.8	100.9		122.9	98.9	102.6	97.2	99.8
	-196.2	102.1	101.1	103.6	100.9	101		101.6	100.8	104.4	97.4	101
	-196.1	101.2	101.8	100.4	102	99.3		89.4	103	105.2	99.8	102.2
	-196	98.3	101.9	100.4	101.1	97.8		87.3	101.3	105.3	100.9	100.9
	-195.9	97.1	101.5	100	97.4	97.5		97.5	102.4	102.4	102.5	98.5
	-195.8	100.2	101.8	99.5	96.3	98.2		101.6	101.9	99.9	98.9	96.4
	-195.7	101.9	101.3	99.9	98.9	98.3		91.4	98	103.7	96.5	98.6
	-195.6	101.7	102.5	102.2	99.4	97.9		107.6	97.2	104.9	97.2	98.7
	-195.5	101.7	103.9	100.9	100.7	99.6		102.6	99.7	101.9	99	97.9
	-195.4	99.8	102.5	99.2	102.8	99.2		96.5	99.1	100	101.9	99.7
	-195.3	98.9	101.8	102	102.6	99		82.3	99.1	99.9	99.1	98.8
	-195.2	100.1	102.9	100	100.9	98.1		108.7	98.4	103.5	97.5	99.1
	-195.1	102.1	103.4	96.3	99.9	97.1		85.3	98	103.1	99.4	99
	-195	101.4	102.6	95.8	97.7	97		94.4	99.6	99.3	100.1	98.3
	-194.9	99.1	102.9	97.3	96.8	100.3		103.6	99.4	100.9	98.5	97.1
	-194.8	97.5	103.4	99.7	101	103.4		104.6	95.4	102.6	96.2	98.9
	-194.7	99.4	104.3	99.8	101.5	102.9		92.4	97.5	100.1	96.8	98.8
	-194.6	100.2	103.6	100.2	100.1	100.1		88.4	100.4	98.8	100.4	96.9
	-194.5	99.2	102	101.2	100.5	98.4		101.6	99.7	103.6	101.4	98
	-194.4	100.8	102.7	100.8	99.5	99.6		92.4	99.6	107.7	102.9	99.9
	-194.3	99.5	101	101.1	101.1	100.1		115.8	97.7	105.9	101.5	99
	-194.2	97.7	100	101.3	101.7	100.6		88.4	99.4	103.4	98.2	98.4
	-194.1	97.8	100	101.2	101.8	101.8		92.4	99.7	101.6	99.6	98.9
	-194	96.6	102.1	102.5	102.9	101.5		102.6	98.5	99	102.6	99.8
	-193.9	97.5	102.7	100.7	102.1	100.8		95.5	100.9	98.7	100.6	100.5
	-193.8	97.2	99.8	100.9	100.7	98.6		82.3	101.2	101.6	98.7	100.8
	-193.7	99.3	101.8	100.9	100.9	97.4		82.3	101.7	103.1	98	98.5
	-193.6	99.1	102.4	99.4	101.7	99		102.6	101.9	102.7	98.9	97.4
	-193.5	98.3	101.4	99.8	98.6	99.2		99.5	102.6	100.4	97.5	99.4
	-193.4	97.8	101.3	98.3	99	99.9		93.4	100.1	98.1	97.8	99.9
	-193.3	98.9	102.3	97.6	99.5	100.6		94.4	98.5	99.2	100	100.7
	-193.2	99.6	105.3	97	101	100.4		119.8	99.8	100.6	99.8	101.7
	-193.1	98.7	102.5	96.7	100.9	101.3		105.6	99.2	101	99.7	100.3
	-193	97.5	100.4	98.9	99.5	100.8		104.6	98.3	98.2	99.4	100.4
	-192.9	97.2	98.8	98.8	99.9	100.6		93.4	97.7	99.6	97.8	99.2
	-192.8	98.2	99.5	97.2	99.5	98.9		109.7	99.4	102.9	99	98.2
	-192.7	98.9	102.9	97.2	97.1	97		114.8	99.7	100.4	102.1	99.4
	-192.6	98.6	102.7	98.8	95.8	98		87.3	98	98.7	101.6	100.8
	-192.5	99.4	99.4	99.8	94.7	98.5		102.6	96.5	102.5	99.5	100.6
	-192.4	100.3	97.7	101.5	97.3	96.1		90.4	97.8	103.4	101	99.2
	-192.3	97.8	99.4	99.6	98.7	98		95.5	99.8	104.7	100.7	100.9
	-192.2	99.1	98.9	98	99.1	99.5		101.6	100	102.9	100.6	99.3
	-192.1	101.1	100.1	99.9	102.6	97		76.2	99.8	99.5	100.1	100.4
	-192	98.6	100.8	96.8	101.7	98.1		116.8	101.6	102	101	101.6
	-191.9	96	101.5	96.8	100.5	99.1		109.7	100.7	102.6	101.5	98.1
	-191.8	96.5	102.3	97.5	99.6	99.9		94.4	99.6	105.5	100.1	97.9
	-191.7	100.2	102.9	100.9	98.1	99.7		94.4	100.6	105.1	101.4	100
	-191.6	99.8	101.8	104.1	98	99.3		109.7	101.2	102.2	101.3	100.2
	-191.5	100.8	100.1	101.6	99.1	99.1		93.4	99.4	101.7	101.2	101.2
	-191.4	102	101	99.5	101.5	101.3		98.5	98.8	100.5	101.8	100.7
	-191.3	100.7	100.9	99	99.3	100.8		116.8	100	99.8	101	102.4
	-191.2	101.8	100.5	97.3	99.5	101.4		88.4	99.2	101.8	101.9	101.9
	-191.1	99.6	99.4	95.9	103	102.3		89.4	96.6	103.8	102.1	102.7
	-191	99.9	99.4	97	102.1	101.7		89.4	97.1	101.2	101.3	103.6
	-190.9	100.2	101.6	97.3	101.4	101.3		99.5	99.2	100.5	102.2	101.6
	-190.8	98.3	100.6	100.2	100.7	98.8		83.3	101	100.8	102.1	100.3
	-190.7	99.1	102	98	98.3	98.8		121.9	99.5	99.3	101.7	100.5
	-190.6	101.8	102.9	97.3	100.1	99.1		96.5	99.3	98.5	102.8	100.4
	-190.5	100.6	100.3	98.9	103.2	98.7		104.6	100.6	96.2	102.5	99.5
	-190.4	98.4	99	97.1	103.2	100.3		106.6	102.6	96	101.1	98.6
	-190.3	98.9	101.1	97.2	102.9	99.4		108.7	100.4	99.9	101.5	99.7
	-190.2	99.6	102.5	99.3	101.6	101.9		121.9	97.1	104.7	101.1	100.9
	-190.1	100.3	103.4	100.3	99	102		112.7	98.1	103	101.1	101.8
	-190	103.5	101.4	99.7	98.4	99.2		112.7	101	101.4	102.3	99.6
	-189.9	101.8	100.1	101.2	100.4	99.1		122.9	100.7	101.3	100.4	98
	-189.8	99	101	99.4	100.8	100.3		96.5	101.8	101.8	100.1	98.8
	-189.7	100.3	101.3	100.4	101.4	100.5		105.6	101.5	101.3	101.2	99.7
	-189.6	99	100	102.4	100.3	101.7		85.3	99.8	100	100.2	99.1
	-189.5	99.5	100.3	101	100.5	101.2		92.4	100.1	103.5	99.8	98.3
	-189.4	101.7	100.2	98.8	99.8	101.7		99.5	101.5	104.7	100.2	98.4
	-189.3	100.8	98.6	99.2	100.8	100.6		94.4	100.2	103.6	101	96.1
	-189.2	100.9	99.2	99.8	99.5	99.6		113.7	98.2	101.6	99.7	97.7
	-189.1	102.6	101	102.3	97.6	100.3		93.4	97.4	99.9	99	101.9
	-189	102.8	101.1	101.2	99	99.4		116.8	98.9	100.7	101.2	101.3
	-188.9	101.4	100	97.1	99.7	99.2		97.5	97.9	98.9	100.3	100.1
	-188.8	100.5	98.3	96.3	99.8	99.3		117.8	98.2	100	99.5	100.9
	-188.7	100.7	98.4	98.4	101.2	100.7		99.5	98.8	102.2	98.4	100.8
	-188.6	98.8	98.5	100.6	100.5	102.5		99.5	99.1	104.5	98.4	100.5
	-188.5	98.2	100.5	101.4	99.4	102.4		97.5	99	103.1	98.8	100.6
	-188.4	97.3	102.4	101.3	99.5	100.4		101.6	100.5	106	99	99.3
	-188.3	100.6	100.5	101.7	100.1	98.5		108.7	102.4	102.8	100.2	101.4
	-188.2	102.2	99.6	102.3	97.9	99.9		107.6	100	99.5	100.9	101.2
	-188.1	100.8	100.5	103	97.6	100.4		99.5	99.1	102.7	99.8	100.6
	-188	98.8	102.4	102.9	99.3	98.8		79.2	98.6	106.8	99.1	102.8
	-187.9	99.2	102.2	99.8	98.6	100.2		96.5	98.5	104	99	102.7
	-187.8	99.8	101	97.2	95.9	100.9		93.4	99.6	103.9	100.9	102.7
	-187.7	98.6	101.9	100.5	98.6	99.4		106.6	98.2	104.4	100.7	99.2
	-187.6	100.7	101.4	102.6	99.7	99.5		115.8	96.9	100.8	100.5	99.7
	-187.5	99.5	100	100.7	100.4	98.6		88.4	98.9	99.5	100.2	100.8
	-187.4	98.9	101.6	100.9	99.2	99.3		119.8	102.3	101.2	101.1	99.3
	-187.3	100.9	103.1	101.7	98.6	101.6		97.5	99.6	101.5	101	100.8
	-187.2	100.3	102.7	103	96.9	102.3		80.2	97.5	100.4	99.4	101.8
	-187.1	99.1	101.6	102.2	97	102		87.3	99.2	101.1	100.3	101
	-187	97.5	101	100.8	100.7	100.6		109.7	99.2	101.7	100.4	98
	-186.9	97.5	102	102.1	100.7	99.4		109.7	98.2	100.1	99.4	99
	-186.8	99.2	101.9	100.8	99.5	100.7		92.4	99.7	102.4	98.2	99.2
	-186.7	98.5	100.9	98.3	101.6	99.3		96.5	100.4	102.6	101.3	96.1
	-186.6	96.9	101.5	101.4	103	99.5		97.5	100.4	97.1	103.5	98.2
	-186.5	98.6	100.6	100.2	101.9	100.6		98.5	101.2	98.3	100.4	97.9
	-186.4	102.1	100	96.9	100.9	99.2		108.7	100.3	102.2	101.1	96.6
	-186.3	103.3	100.3	96.3	103.5	99.7		102.6	99.6	103.3	101.1	99.1
	-186.2	101.7	101.4	95.1	101.6	99.9		107.6	98.3	101.6	99.7	100.7
	-186.1	99.6	102.8	95.7	99.4	99.9		113.7	98.4	102.6	99.6	100.9
	-186	100.6	102	96.8	99.5	100.3		104.6	98.5	103.7	99.1	99.8
	-185.9	100.3	101	98.3	97.6	99.1		117.8	98.4	101.6	101.5	98.8
	-185.8	100.2	102.1	96.3	98.3	100.2		94.4	99.4	100.7	101.4	99.2
	-185.7	100.8	102	98.1	100.4	99.5		110.7	99	100.7	98.8	99.2
	-185.6	100.2	101.3	101.2	101.4	99.5		82.3	97.8	99.4	100.4	99.9
	-185.5	100.7	101.3	99.5	100.7	100.1		101.6	97	100	101	99.4
	-185.4	99.9	102.2	103.1	100.4	100.2		91.4	100.5	98.7	99.9	99.4
	-185.3	101.8	103	103.5	98.1	100.8		84.3	98.8	100.4	99.2	101.1
	-185.2	101.8	102.4	97.7	98.3	100.9		90.4	98.3	99.2	99.1	98.8
	-185.1	100.6	100.6	93.7	101.8	101		104.6	99.7	100.9	100.1	98.7
	-185	100.3	98.7	96.9	102.3	99.9		108.7	99.5	100.9	100.5	99.2
	-184.9	98.5	99.6	102	98.8	102.1		83.3	103.2	101.2	102.2	99.7
	-184.8	99.2	102	100	99.4	101		110.7	102.2	100.1	101.2	98.7
	-184.7	102.3	104.5	98.5	101	102.5		109.7	99.3	99.1	99	98.9
	-184.6	100.7	104.9	101.7	100.5	103.2		91.4	101.8	98.4	98.4	98.8
	-184.5	97.7	102.7	99.4	104	101.3		100.5	103.8	98.4	97.6	99
	-184.4	99.7	100.8	98.7	103	100		101.6	100.8	100	101.6	100.2
	-184.3	103.3	101.1	99.3	100.5	99.6		107.6	100.8	101.3	101.2	99.7
	-184.2	102.8	101.6	99.1	99.6	98.7		89.4	102.6	103.7	101.1	99.6
	-184.1	99.9	99.2	96.7	98.2	101.1		102.6	101.9	102.6	102.9	100.4
	-184	98.1	98.8	99.2	94.8	102.2		116.8	100.5	102.4	101.7	100.2
	-183.9	99.7	99.4	101.2	95.2	100.2		99.5	97.8	99.6	99.5	100.5
	-183.8	97.9	100.7	101.7	99	99.7		106.6	100.2	100	99.5	97.5
	-183.7	98.4	102.1	100	99.8	101.4		81.2	98.6	100.4	99.3	98.7
	-183.6	98.6	102.2	99.2	96.3	101.3		96.5	98.4	98.5	101.9	99.3
	-183.5	98.7	102.7	99.6	95.6	100.1		96.5	99.1	101.4	103.3	97.1
	-183.4	99.1	99.1	97.7	96.7	98.8		100.5	100.2	101.3	100.6	97.1
	-183.3	99.8	98.1	98.2	98.2	98.2		115.8	103.1	100.5	99.8	100.8
	-183.2	100.7	99.8	98.6	98.8	99		98.5	101.6	101.2	100.2	102.2
	-183.1	99.8	101.1	100.4	101.4	100.4		110.7	99.5	103.6	100.7	103.5
	-183	100.1	101.5	101.6	101.5	102.3		108.7	99.2	102	99.8	104.1
	-182.9	99.9	101.3	100	99.5	100.5		107.6	98.8	103.3	98.7	102.1
	-182.8	99.8	99.7	99.7	99.5	99.7		114.8	99.8	102.6	99.2	100.3
	-182.7	100.5	100.9	100.8	99.5	101		83.3	101.9	101.9	99.6	99.4
	-182.6	99.3	102.2	98.6	99.2	99.9		92.4	101.2	103.5	98.8	98.2
	-182.5	100.2	104.6	97.9	98.9	98.9		82.3	101.3	102.5	98.5	99.7
	-182.4	99.5	104	100.2	100.6	97.9		101.6	101.1	100.6	100.8	100
	-182.3	97.2	103.4	101.3	97.5	98.7		117.8	101.8	98.9	101	101.7
	-182.2	97.9	100.8	99.3	96.8	100.7		102.6	100.8	99.3	102.1	103.3
	-182.1	99	99.2	100.7	99.9	100.7		107.6	98.4	101.2	100.8	100.9
	-182	99.2	99.2	101.6	98.2	99.7		89.4	99.5	102.7	101.3	103.4
	-181.9	101.2	101.9	99.4	97.3	98.4		102.6	102.1	103.2	100.1	102.2
	-181.8	103.7	101	98.4	98.4	98		105.6	102.3	101.6	99.8	101
	-181.7	102.6	101.2	99.4	98.8	97.7		89.4	100.5	101.2	100	101.2
	-181.6	102.2	101.7	99.8	99	99.1		82.3	100.4	101.5	100.7	102.5
	-181.5	100.4	100.9	99.8	98.5	100.1		117.8	101.1	99.9	99.8	102.9
	-181.4	98.3	101.1	98.1	99.2	100.8		105.6	101.3	100.2	100.3	101.6
	-181.3	99.2	100.6	95.4	101.3	99.2		75.1	100.3	105.8	101.5	98.8
	-181.2	99.1	99.8	95.2	101	100.1		95.5	100.3	103.6	100.7	100.6
	-181.1	100.2	99.5	99.9	100	100.6		94.4	101	102.7	98.2	101.4
	-181	99.3	100.9	101.1	99	98.5		94.4	100	103.7	98.3	101
	-180.9	98.3	102.1	99.4	95.6	98.2		92.4	100.6	102.8	99.1	98
	-180.8	98.5	98.7	99.5	94.7	101.2		96.5	101.1	102.1	101.8	99.3
	-180.7	97.8	98.9	98.4	95.8	102.1		110.7	101.9	99.6	101.3	102.4
	-180.6	97.6	103.6	95.2	97.1	101.1		107.6	100.7	100.4	100.3	100
	-180.5	97	105	97.6	97.7	102.7		107.6	103.2	102.7	99.6	97.9
	-180.4	98.1	101.1	100.9	98.6	102.9		80.2	104.1	102.4	98.7	96.3
	-180.3	101.5	99.9	99.4	99.2	101.6		87.3	102.3	99.7	97.2	94.9
	-180.2	101.3	100.2	99.9	97.8	100		89.4	101.6	100.2	97.2	95.6
	-180.1	100.6	101.7	101.4	95.8	99.4		76.2	101.3	102.9	98.3	98.5
	-180	102	103.8	100.5	96.8	98		114.8	100.6	101	100.5	99.6
	-179.9	100.6	104.4	100.3	99.5	98.6		86.3	98.6	103.1	100.8	99.1
	-179.8	99.6	101.8	98.8	100.8	100		89.4	99.5	103.7	100.5	98.2
	-179.7	101.5	101.2	100.2	100.2	100.1		76.2	101.6	103.5	100	99
	-179.6	103	102.2	99.9	98.9	97.1		107.6	101.5	102	99	100
	-179.5	98.8	103	99.3	98.7	96.4		98.5	100.3	101.8	97.8	99.5
	-179.4	97.3	102.1	98	97.8	97.8		94.4	97.7	102.2	98.4	103.2
	-179.3	99.3	101.5	98.9	100.2	98.7		119.8	99.9	103.4	99.7	103.4
	-179.2	100.8	101.3	97.9	101.1	99.7		95.5	100.5	102.5	99.1	100.9
	-179.1	101.7	100	97.7	100.7	98.6		102.6	101.5	102	100.9	101.1
	-179	99.4	98.4	97.1	100.2	98.6		109.7	101.4	100.8	102.5	102.6
	-178.9	99.7	100.1	96.7	100.8	98.9		116.8	98.8	99.9	99.9	100.1
	-178.8	99.7	102.5	98.1	101.5	100.1		87.3	98.2	104.1	98.2	97.4
	-178.7	99.3	101.6	99.6	101.1	98.7		114.8	99.3	106.4	98.3	100.5
	-178.6	100	100.6	98.1	99	98.1		97.5	100.3	105.6	99.7	101.7
	-178.5	99.1	101.2	97.4	97.2	97.7		106.6	101.9	103.1	99.5	99
	-178.4	98	102.2	97.9	98.9	98.2		101.6	99.5	101.4	100.4	100.3
	-178.3	100.8	101.2	98.5	98.5	99.7		90.4	97.8	103.5	100.4	101.2
	-178.2	101.6	99.8	101.3	96.5	100.2		96.5	99.5	104	99.8	101.2
	-178.1	98.6	98.3	100.6	97.9	101.3		108.7	100.7	102.1	100.2	99.4
	-178	99.2	99.9	100.1	98.9	100.5		110.7	100	100.4	100.3	99
	-177.9	97.2	100.6	98.7	99.6	100.8		96.5	99.3	99.3	100.2	100.1
	-177.8	98.5	101.3	97.9	98.5	102.2		108.7	100	99.9	99.2	101.4
	-177.7	101.1	103.8	99.3	96.8	101.5		97.5	101	100.3	98.5	100.6
	-177.6	103.5	101.8	98.5	96.1	100.8		86.3	99.2	100	99.7	101.2
	-177.5	102.4	99.8	99.2	97.5	101		113.7	98.9	102	100.3	103.4
	-177.4	99.5	101.7	98.7	99.7	100.8		105.6	98.3	101.1	98.4	100.7
	-177.3	101.4	102.2	99	99.7	101.9		94.4	98.6	100.6	98.1	100.2
	-177.2	102.9	100.2	100.1	99.2	101.5		102.6	101.2	101.4	99	103
	-177.1	102	100.4	99.2	98.8	99		102.6	102.3	102.2	100.2	105
	-177	99.5	102.9	100.5	99.7	98.1		79.2	98.7	103.3	101.5	102.1
	-176.9	100.6	103.2	100.9	97.7	99.2		83.3	98.6	100.5	100.5	102.5
	-176.8	101	102	98.2	100	100.2		77.2	101.2	98.9	99.6	102.6
	-176.7	102.2	101.2	99.6	100	100.3		99.5	102.8	99.8	99.2	101
	-176.6	98.9	101.3	101.6	99.5	100.2		95.5	102	101.6	99.3	102.5
	-176.5	100.1	100.6	99.4	100.9	99.3		91.4	100.7	101.2	101.7	103.5
	-176.4	103	102.5	100	99.1	98.1		102.6	99.7	99.6	103.5	104.9
	-176.3	102.5	101.4	99.3	98	99.7		106.6	100.1	98.1	101.1	101.2
	-176.2	100.2	98.6	100	98.2	99		90.4	101.7	99.1	97.3	98
	-176.1	98.4	99	100.7	98.1	100.4		98.5	101.7	100.1	98.2	99.9
	-176	99.2	99.8	99.4	98.9	100		93.4	101.4	100.6	99.4	101
	-175.9	101	102.4	100.1	100.7	98.1		103.6	101.1	99.2	99.8	100.7
	-175.8	99.1	100.8	103.1	97.6	97.9		109.7	99.1	98.3	100.7	101.1
	-175.7	101.7	98	103.3	99.3	99		97.5	101.4	101.5	102.4	102.3
	-175.6	101	99.6	100.7	101.5	99.1		96.5	103.1	99.7	101.3	99.9
	-175.5	98.1	101.1	97.9	100.1	100.3		98.5	101.3	100.6	102.1	99.6
	-175.4	98.2	100.5	99.5	98.9	100.4		98.5	102	98.8	100.9	100.1
	-175.3	99.7	99.3	98.6	95.8	98.2		96.5	101.2	100.5	97.4	101.4
	-175.2	101.6	100.7	98.1	97.1	97.5		95.5	101	103.1	97.8	103.8
	-175.1	102.5	103.4	100.1	99.5	98.7		115.8	102.1	102.7	100.4	103.5
	-175	101.3	102	99.3	99.3	99.1		98.5	99.9	101.7	100.7	98.8
	-174.9	99.3	101.3	99.5	98.3	98.9		101.6	97.8	101.7	99	99
	-174.8	98.2	103.6	99.2	99.3	97.9		99.5	98.4	101.8	99.4	99.8
	-174.7	98.4	104.2	99.3	97.2	99.6		90.4	100.2	99	100.3	100.4
	-174.6	100.7	101.1	98.9	96.5	100.4		98.5	101.9	101.9	101.2	100.9
	-174.5	98.7	99.8	95.9	99.1	99		112.7	99.4	105.8	98.2	102.3
	-174.4	98.5	102	95	98.9	98.4		109.7	101.7	103.5	99.4	102.2
	-174.3	101.3	101	97.1	99.3	99.8		76.2	100.1	99.3	102.9	101.6
	-174.2	100.3	100.1	99	96.4	101.2		126.9	98.9	99.2	102.5	101.7
	-174.1	99.1	101.1	101.5	95.7	100.4		103.6	98.9	100	101.4	101.3
	-174	98.9	104	101	96.8	100.1		103.6	96.7	98.8	100.8	100
	-173.9	101.1	102.2	96.6	98	101.7		107.6	97.3	100.8	99.3	98.9
	-173.8	100.1	99.7	99.4	97.9	101.2		107.6	99.4	101.4	97.3	98.8
	-173.7	98.9	98.7	99.6	96.7	99.5		91.4	101.4	102.1	97.6	101.4
	-173.6	98	98.6	99.2	96.4	100.7		116.8	102.5	101.2	100.7	103.1
	-173.5	98	98.9	100.1	97	103.3		100.5	101.6	98.7	102.9	103.5
	-173.4	97.7	99.7	100.2	97.7	102.8		96.5	100.7	98.2	101.6	101.3
	-173.3	97.7	100.9	102.8	98.6	99.5		93.4	99.8	100.1	101.7	101.1
	-173.2	98	99.2	102.6	99.4	99		104.6	99	100.4	102.2	102.5
	-173.1	98.4	99.1	101.6	100.6	98.2		104.6	97.8	100.5	101.7	103.1
	-173	96.9	100.3	98.1	100	98.3		99.5	96.7	104.1	102	102
	-172.9	96.1	98.5	96.7	98.4	98.6		88.4	98.7	102.5	101.2	101.4
	-172.8	97.3	100.2	99.1	98.1	98.9		90.4	97.7	102.5	101.6	100.8
	-172.7	99.3	102.3	98.5	100.1	99.2		104.6	96.8	103.2	102.4	98.7
	-172.6	100.3	101.6	97.5	97.9	100.5		102.6	98.6	102.2	101.2	97.8
	-172.5	101.6	101.2	99.8	95.6	101.6		109.7	100.3	101	99.9	100.8
	-172.4	103.5	101.7	100.3	98.8	100.6		109.7	100.5	99.5	99.5	99.7
	-172.3	101.5	101.3	98.5	98.2	99		107.6	99.1	99.5	100.4	98.4
	-172.2	99.4	100.9	97	98.1	99.2		105.6	100.8	101.4	102	100.3
	-172.1	100.5	99.9	96.4	102.8	100		109.7	100.9	100.3	99.6	103
	-172	100.6	98.5	97.1	102.8	102.7		112.7	100.2	100	99.5	104.2
	-171.9	100.1	97.6	98.5	98.7	103		94.4	99.5	101.2	101.5	102
	-171.8	99	98.8	99.6	97.2	101.5		103.6	99.2	100.3	102.5	101.6
	-171.7	97.5	99.3	99.6	99.9	99		101.6	97.7	100.2	103.7	103.1
	-171.6	99.5	99.4	102.2	100.4	101.2		97.5	97.9	101.2	103.3	102.1
	-171.5	100.4	100.9	101.2	98.3	102		94.4	101.6	99.9	98.9	101.1
	-171.4	99.3	100.4	102.4	96.2	101.4		95.5	100.5	100	98.4	100.3
	-171.3	95.9	101.2	101.7	98.8	100.8		91.4	100.2	102	100.3	97.3
	-171.2	97.4	103.6	97.8	99.9	100.1		88.4	99.2	100.5	101.4	98
	-171.1	102.1	103.5	97.2	99.5	98.6		92.4	96.6	99.2	97.7	100
	-171	101.3	101.3	100.9	97.5	100		106.6	99.2	99.5	99.6	99.8
	-170.9	100.5	102.5	99.4	98.3	101.7		86.3	101.3	99.8	103	98.6
	-170.8	102.6	101.3	98.4	97.2	103.3		102.6	98.5	101.2	102.1	96.6
	-170.7	100	99	100.2	97.6	102.2		110.7	98.3	103	97.9	97.2
	-170.6	100.7	97.4	98.5	99.2	102.5		93.4	99.2	103.9	97.3	99.4
	-170.5	98.3	97.4	99.3	100.5	102.6		101.6	101.6	101.9	99.6	100.7
	-170.4	97.7	99.7	100.3	99.6	101.2		88.4	100.9	101.1	101.7	100
	-170.3	102	101.2	99.3	99.5	101.8		95.5	99.9	102.7	101.9	102.3
	-170.2	102.3	102.4	98.8	99.8	102.2		106.6	100.8	102.1	100.9	99.7
	-170.1	99.8	102.6	99.6	99.4	102.1		102.6	99	99.2	97.4	97.5
	-170	98.2	103.3	100.1	101.3	99.9		99.5	98.3	100.4	99.3	98.3
	-169.9	100	102.1	101	100.9	99.5		99.5	99.2	102.1	102.3	98.5
	-169.8	99.9	101.6	102.2	99.6	99		97.5	99.4	103.2	101.1	97.7
	-169.7	101.9	99.4	101.9	99.6	98.8		102.6	101	104.1	101.9	96.9
	-169.6	101.5	100.1	97.4	100.9	100.2		80.2	101.6	102.3	103.1	100.3
	-169.5	99.4	102.9	97.3	100.3	99		107.6	101	102	100.9	99.9
	-169.4	98.7	102.1	98.3	97.1	100.1		81.2	99	103	99.7	98.8
	-169.3	99.4	100.5	99.3	93.4	99.1		109.7	97.6	103.2	99.6	101
	-169.2	100.9	99.6	97.6	92.7	97		89.4	98.7	104.4	98.5	101.8
	-169.1	103.1	101	97.3	96.1	97.9		84.3	100.7	101.7	99.2	101.7
	-169	103.3	100.4	99.3	98.9	98.8		91.4	98.6	100.8	100	99.8
	-168.9	99.2	98.6	99.8	99.2	98.9		95.5	98.7	99.8	99.6	99.7
	-168.8	99.7	100.2	98.5	98.8	100.5		110.7	101.6	99.9	100.2	100.7
	-168.7	98	101	99.9	98.6	99.8		87.3	99.5	102.7	100.8	101.9
	-168.6	98.8	100.8	100.9	99.9	99.7		112.7	95.7	102.3	102.3	101.9
	-168.5	100.2	101.5	96.2	98.2	99.4		101.6	97.5	100.6	101.6	100.4
	-168.4	99.2	102.3	97	97.3	99.6		83.3	98.7	100.1	100.5	98.6
	-168.3	99.9	101.9	99.3	99.5	98.2		105.6	97.8	99.4	100.8	98.1
	-168.2	100.4	100.4	96.6	100.7	96.4		103.6	100	99.2	101	99.8
	-168.1	99.2	99.3	97.8	101.9	98.1		104.6	101.3	99.8	100.5	99
	-168	99.9	101.7	99.4	101.1	100.4		100.5	101	99.1	101.5	99.5
	-167.9	99.8	102.6	100.1	98.7	101.7		97.5	102	99.1	104.6	98.9
	-167.8	97.9	102.2	100.8	98.4	101.9		117.8	100.8	98	102.4	96.7
	-167.7	97.9	101.9	100	95.3	102.7		95.5	99.2	98.9	99.4	99.4
	-167.6	100.1	101.8	99.9	95.6	101		109.7	97.1	103.1	100	101.8
	-167.5	99.5	101	100.9	96.9	101.6		93.4	97.1	101.8	101.8	100.8
	-167.4	99.7	103.1	100.1	97.2	101.5		104.6	99.1	100.6	100.6	100.9
	-167.3	98.5	102.1	101.1	97.5	100		93.4	99.8	99.2	99.3	99
	-167.2	98.5	102.6	103.1	96.1	98.4		102.6	99.5	99.1	100.6	99.6
	-167.1	98.4	103.4	101.7	98	98.5		122.9	101.2	98.8	101.4	102
	-167	100	102.2	101.4	98.6	99.6		78.2	102.2	100.6	98.3	102.1
	-166.9	100.7	99.1	102.8	97.3	99.4		92.4	100.5	101.6	96.3	99.7
	-166.8	100.5	97.9	102.7	97.3	99.6		90.4	99.8	100.9	98.1	100.6
	-166.7	101.3	99.1	101.2	98.4	99.6		98.5	99.8	101.8	100	101.7
	-166.6	99.9	99.7	103	98.8	101.4		108.7	101	98.6	100.4	101.3
	-166.5	100.8	99.9	102.8	97.6	101.8		100.5	102.1	97.6	100.6	101.8
	-166.4	100.2	101.2	98.7	95.8	97.7		101.6	102.5	100.4	100.2	100.6
	-166.3	98.1	101.9	100.6	96	98.8		84.3	102.5	102.1	100.1	100.4
	-166.2	97.5	100.8	100.5	96.8	100.8		102.6	100.5	101.1	99.1	99.4
	-166.1	96.8	99.8	97.3	98.3	100.4		112.7	99.2	101.3	99.3	98.9
	-166	99.1	100	98.7	98.8	99.7		121.9	101	99.9	100.4	99.8
	-165.9	99.8	100.6	98.8	99.1	98.2		86.3	100.9	99.7	101.9	98.5
	-165.8	98.5	102	98.5	101.4	99.9		85.3	100.4	102.3	101.1	100.8
	-165.7	100.5	101.8	101.2	103.4	99.6		102.6	99.5	103.8	100.1	99
	-165.6	101.7	101.7	99.7	99.1	100.8		102.6	99.5	100.6	100.3	96.9
	-165.5	100.3	101.5	101.8	95.3	100.9		86.3	99.4	99.3	101	96.8
	-165.4	99.6	101.1	103.1	96.8	98.7		92.4	99.7	99.8	103.5	99.9
	-165.3	99	101.3	101.4	98.1	99.4		90.4	100.6	98.5	101.8	101.5
	-165.2	100.4	100.7	103.2	101.4	101		104.6	99.1	100	101.2	99.1
	-165.1	99.7	99.4	103.1	102.8	100.1		116.8	99.2	104.8	100	99.3
	-165	99.9	101	98.9	100	99.9		81.2	99.4	103.6	98.6	101.1
	-164.9	103.3	102.3	100	98.8	100.5		111.7	100.7	101.6	102	103.5
	-164.8	102.6	101.7	103	100.4	101.1		102.6	101.3	101.6	100.1	102.1
	-164.7	99.6	101.7	103.2	98	101		94.4	99.9	101.7	100	99.2
	-164.6	98.6	100.7	97.8	98.5	101		105.6	96.2	102.5	101.2	99.5
	-164.5	99	98.7	97.3	99	100		87.3	98.6	101.8	100.2	99.3
	-164.4	96.5	99.1	98.6	99.3	100.5		107.6	99	101.1	100.7	97.8
	-164.3	96	99.3	95.5	99.6	101.8		97.5	98	102	101.1	98.2
	-164.2	98.6	100.5	94.7	99.1	101.8		113.7	98.2	100.9	100.9	99.3
	-164.1	100.1	100.5	97.1	99	100.1		98.5	99.5	100.6	101.9	100.6
	-164	100.1	101.7	98.7	99.8	98.3		92.4	101.5	102	101.1	99.8
	-163.9	98.6	101.4	100.3	100.5	97.4		91.4	100.1	101.7	98.1	99.5
	-163.8	101.7	100.2	102.4	98.3	98.1		83.3	100.2	100.2	97.4	100.3
	-163.7	102.4	102.6	102.9	98.9	99.8		106.6	97.6	103	100.8	101.5
	-163.6	101.2	102.5	99.1	102.6	102.4		98.5	99.1	104.4	100.4	101.6
	-163.5	99.6	98.6	98	98.6	102.5		102.6	100.4	102.4	95.3	101.3
	-163.4	100.5	97.3	100.5	95.3	100.6		108.7	100.3	103.9	95.1	103.4
	-163.3	101.7	97.8	100.3	96.6	100.8		90.4	100.2	101	98	100.2
	-163.2	100	99.4	103.3	98.6	98.4		101.6	102.2	98.6	100.6	95.8
	-163.1	100.9	101.6	101.5	99	98.1		88.4	100.4	99.1	100.5	96.2
	-163	102.7	102.5	101.6	99.6	101.1		104.6	98.5	98.7	98.8	97.6
	-162.9	100.9	102.5	103.8	99.2	101.7		97.5	101.9	100.8	98.8	97.2
	-162.8	100.2	102.8	105.4	98.3	101.7		106.6	100.8	102.1	98.6	98.4
	-162.7	99.8	102	104.8	98.9	102.6		92.4	100	100.2	99.6	102.1
	-162.6	99.5	100.1	102.1	97.6	100.5		108.7	100.3	99.6	102.4	103.2
	-162.5	102.1	100.6	101.3	96.5	98.1		99.5	98.1	101.5	102	103.4
	-162.4	102.5	101.4	100.2	99.8	99		103.6	97.7	101.7	101	102.7
	-162.3	100.4	100.5	102.2	98.4	100.9		110.7	99.9	101.1	101.2	100.9
	-162.2	99.8	101.3	102.6	99.9	100.9		118.8	99	100.5	99.3	99.4
	-162.1	96.9	101.1	101.8	99.1	103.1		119.8	98.9	102.9	100.9	97.9
	-162	95.1	102.7	99.3	97.4	101.8		103.6	99.3	99.6	100.5	97.6
	-161.9	96.9	101.5	100.7	98.7	99.9		97.5	99.7	96.2	99.2	101.4
	-161.8	99.9	100.1	101.2	97.5	102		101.6	99	96.2	99	102.6
	-161.7	101.2	100.8	99.6	96.3	101		87.3	100	99.2	98.9	102.5
	-161.6	100.2	101.1	102.1	96.2	100.3		101.6	100.9	101.2	100.6	102.6
	-161.5	100.2	101.9	103.3	98.2	101.4		114.8	100.2	101.2	100	101.2
	-161.4	98.2	100.6	101.6	97.7	99.4		81.2	100.5	100.7	97.9	99.8
	-161.3	97.1	100.3	101	97.9	98.9		86.3	101.6	102.3	98.8	99.3
	-161.2	97.9	99.3	99.4	96.3	100.4		85.3	101.6	100.2	100.2	100
	-161.1	99.8	98.1	102	95.9	100.1		92.4	100.2	97.9	99.2	100.6
	-161	101.1	99.5	102	97.6	99		92.4	99.6	99.6	101.3	99.7
	-160.9	99.3	100.5	100.5	98.8	98.1		84.3	99.5	100.8	101.3	100.4
	-160.8	97.1	103.1	102.4	98.4	98.9		118.8	101.4	100.9	99.3	98.5
	-160.7	99.4	102.3	99.3	97.7	98.7		88.4	102.4	100.9	98.8	100.7
	-160.6	99.5	102.9	100.1	97.8	98.9		100.5	102.1	102.2	99	100.9
	-160.5	98.8	102.8	101.1	100.5	98.5		115.8	101.7	102.9	100	101.8
	-160.4	99.3	101.3	99.6	100.9	98		74.1	101.8	102.3	100.7	100.9
	-160.3	98.9	101.7	99.9	98.1	98.2		93.4	101.9	100.9	102.1	98.2
	-160.2	97.7	103.4	99	101.5	99.2		94.4	101	104.4	101.2	97
	-160.1	98.8	102.7	97.3	101.8	100.8		111.7	99.9	106.8	100.2	98
	-160	99.7	99.4	95.8	98.1	99.7		101.6	100.5	102.4	100.6	99.6
	-159.9	99.1	97.8	97.5	97.3	100.9		96.5	100.2	100.9	98.8	100.5
	-159.8	97	99.6	95.7	99.4	101.3		110.7	99.6	101.7	98	101.8
	-159.7	96.9	100.5	95.8	102.9	99.7		111.7	101	97.2	98.2	102.6
	-159.6	100.9	99.3	100.1	103.1	98.3		117.8	101.2	100.6	98.2	102.1
	-159.5	100.7	99.7	102.5	101.9	100.1		107.6	100.4	103.4	99.1	100.8
	-159.4	99.6	100.6	99.2	100.1	99.1		108.7	96.9	103	100.1	99.8
	-159.3	102	102.6	98.5	97.5	98.4		110.7	96.9	101.3	101.5	100
	-159.2	103.2	102.5	102.4	97.2	99.6		101.6	99.6	99.9	101.6	100.3
	-159.1	101.2	100.6	102.3	98.4	98.6		104.6	98.6	98	99.9	100.5
	-159	98.4	97	99.1	98.1	98.9		110.7	97.9	101.3	100.4	101.5
	-158.9	97.3	99.3	100.2	98.7	99.4		93.4	97.9	101.6	100.3	100.9
	-158.8	99.1	102.2	102.6	98.6	98.7		100.5	99.9	101.5	97.9	100
	-158.7	101	101.6	98.6	97.8	99.5		99.5	99.2	100.9	97.1	99.3
	-158.6	103.2	100.7	98.1	98.8	99.5		112.7	101.3	99.5	100.7	97.3
	-158.5	100.3	99.6	100.3	99.2	99.7		91.4	99.8	101.2	100	97.5
	-158.4	98.6	99.2	97.9	100.3	99.4		95.5	98.6	100.1	99.4	99.7
	-158.3	101.9	101.5	98	98.8	97.9		102.6	100.1	101.1	100.6	100.5
	-158.2	101.5	100.8	99.5	99.7	98.1		105.6	101.5	104.4	98.3	98.1
	-158.1	99	99.4	100.2	99.6	96.8		97.5	101.7	105.4	96.5	100
	-158	99.4	99	98.6	96.7	97.5		101.6	100.6	99.8	98.3	102.8
	-157.9	101.5	99.5	99	96.6	99.2		100.5	100.6	99.6	99.5	102.3
	-157.8	102.1	101.1	98.1	99.6	98.8		106.6	100.8	101	100.4	102.7
	-157.7	103	103	100	98.8	99.2		83.3	101.7	100.3	100.2	99.5
	-157.6	101.2	101.6	101	98.7	99.1		116.8	101.2	100	102.6	99.7
	-157.5	98.3	101.3	99.5	98.3	97.4		80.2	101.2	101.7	102	100.2
	-157.4	97.4	101.7	99.7	98.2	97.2		103.6	99	102.1	100.3	101.3
	-157.3	100.3	101.7	103	99.8	98.2		92.4	96.6	101.8	98.9	103
	-157.2	99.1	102.1	102.6	101.2	98.8		122.9	98.3	102.7	98.8	101.6
	-157.1	99.3	102	99.5	102.9	100		75.1	98.7	104.3	99.7	100
	-157	98.8	101.3	99.7	102.1	99		90.4	97.9	102.6	99.9	99.3
	-156.9	98.2	99.5	99.5	100.4	99.9		88.4	97.3	98.6	99.7	99
	-156.8	100.1	102	99	97.1	99.3		100.5	96.3	98.5	98.3	100.8
	-156.7	99.1	102.5	97.7	97.9	99.1		91.4	99.6	99.7	99	101.6
	-156.6	98.6	103.9	99.5	99.1	98.8		97.5	100	101.2	101.1	100.9
	-156.5	99.4	104.2	99.9	99.5	99.5		101.6	99.1	99.5	101.8	99.2
	-156.4	100.7	104.1	100.9	99.2	99.2		101.6	100.2	101.2	100.2	101.6
	-156.3	100.7	102	103.6	98	99.8		97.5	99.6	103.3	100.4	101.8
	-156.2	98.9	99	103.5	98.8	100.6		92.4	98.6	101.6	100.2	99.9
	-156.1	99.2	98.8	101.4	99.5	100.6		102.6	97.3	103.5	99.2	100.9
	-156	98.2	99.9	99.2	100	99.8		92.4	99.4	103.4	99.3	97.5
	-155.9	96.3	100.4	99.9	98.9	99.6		109.7	99.6	100.8	100.2	96.9
	-155.8	98.5	102.9	98.7	99.3	100.3		83.3	101.2	102.8	98.4	99.2
	-155.7	99.1	104.6	98.3	100	98.8		100.5	100.9	101.3	98.9	99.3
	-155.6	99.7	102.7	98.9	100.1	96.7		96.5	100.1	102	100.5	97.9
	-155.5	101.8	100.2	98.6	101.2	97.3		106.6	101.2	101.6	99.5	97.2
	-155.4	99.8	99	95.6	99.3	98.9		92.4	101.2	100.7	99.7	98.2
	-155.3	98.4	98.2	92.5	99.6	99.3		96.5	101	98.6	98.7	98.1
	-155.2	98.5	100.4	96	99.7	100.3		114.8	100	98.1	97.8	99.4
	-155.1	100	103	99.8	98.7	101.9		108.7	98.5	99.9	98.2	101
	-155	98.7	102.9	97.5	100.1	99.8		107.6	102.6	102.1	99.7	99.2
	-154.9	100.1	102.1	99.5	99.3	99.4		103.6	102	102	97.8	98.9
	-154.8	102.5	101.7	98.5	99.4	100.5		104.6	99.4	103.2	96.7	99.1
	-154.7	99.4	100.5	100.7	100	98.4		98.5	99.5	102.5	100.6	98.4
	-154.6	99.4	101.5	101.6	97.8	96.5		99.5	99	102.7	97.7	98.8
	-154.5	99.8	100.3	101.2	97	96		88.4	97.1	104.1	99	99.3
	-154.4	98.5	98.6	100.4	98.6	97.7		106.6	98.5	102.4	101.1	100.9
	-154.3	98.8	98.8	100.8	99.2	99.3		110.7	99.7	97.6	98.6	99.9
	-154.2	100.1	99.2	96.7	97.6	96.8		92.4	97.6	97.4	98.4	99.9
	-154.1	100	101.5	95.2	98.4	95.8		112.7	97.7	99.3	100.7	101.7
	-154	101	101.7	98.1	95.3	98.3		97.5	100.2	101.4	100.8	102.1
	-153.9	102.4	101	101.3	95.8	99.6		108.7	98.6	101.3	98.2	100
	-153.8	101.2	101.5	102.3	97.1	99.3		81.2	98.5	101.4	99.1	100.7
	-153.7	100.5	100.3	102.2	97.8	99.7		129	100.6	98.2	99	101.6
	-153.6	101.4	100.5	99.9	98.9	98.8		104.6	98.1	98.7	98.8	103
	-153.5	100.7	101.7	96.7	100	97.5		73.1	97.3	99.6	98.9	101.8
	-153.4	101	100.4	98.8	98.6	99.5		95.5	100	100	98.9	102.1
	-153.3	99.8	99.3	97.9	97.8	101		101.6	100.2	101.3	97.4	102.8
	-153.2	97.6	101.2	95.8	99.4	100.2		92.4	100.9	104.2	96.6	101.5
	-153.1	97.5	102.1	97.8	98.8	99.8		110.7	101.3	105	99	99.8
	-153	98.2	100.8	97.9	96.5	97.6		104.6	100	103.3	99.9	98
	-152.9	99.4	100.7	98.8	97.7	96.9		104.6	100.2	101.1	96.8	99.1
	-152.8	100.4	100.9	99.4	98.8	98.8		120.8	101.4	101	96.8	98.3
	-152.7	99.7	102.5	100.1	101.1	97.9		78.2	101.7	103.6	100.2	97.7
	-152.6	99.1	103.5	101	100.9	100.4		89.4	100.5	102.7	100.7	96.2
	-152.5	100.4	102.5	98.7	100	100.4		103.6	99.2	102.6	100.8	97.3
	-152.4	101.5	101.5	96.5	98.4	100.4		81.2	100.1	104.4	100.5	99
	-152.3	100.9	99.2	96	97.2	100.8		101.6	97.7	101.3	97.5	96.9
	-152.2	100.5	100.8	95.6	97.5	100.4		108.7	95.9	99.3	99.6	95.8
	-152.1	100.2	103.6	98.7	98	98.7		93.4	97.3	101.8	102.7	96.3
	-152	100.5	104.2	98.9	99	97.7		119.8	99.8	102.2	101	95.3
	-151.9	97.9	102.6	100.3	100.3	98.2		84.3	100.1	102	101.4	97.7
	-151.8	98	101.1	100.5	99.3	97		108.7	99	101.7	102.3	98.5
	-151.7	100.9	101	99.4	98.5	99.5		100.5	99.3	99.6	101.6	99
	-151.6	101.1	101.6	97.7	98.8	98.5		98.5	99.6	98.9	100.2	100
	-151.5	100.7	102	98.6	99.8	97.8		94.4	99.2	99.5	101.4	99.3
	-151.4	101.5	102.2	101.4	100.9	101.5		124.9	100.5	99.7	101	101.2
	-151.3	99.7	101.6	101.4	101.7	99.7		108.7	102.5	99.4	100.5	102.2
	-151.2	97.8	98.9	100.7	102.3	97.6		108.7	102.9	100.8	98.7	100.3
	-151.1	98	98.7	101.6	101.3	99.9		114.8	101.2	103.7	96.3	100.1
	-151	101.2	101.3	100.8	100.4	98.8		104.6	100.7	101.1	97.4	102
	-150.9	103.4	100.3	100.7	103	98.1		80.2	100.1	99.9	96.6	102.9
	-150.8	101.6	99.4	99.3	101.7	98.7		105.6	101.4	100.5	98.2	104.5
	-150.7	101.6	101.4	97.8	99.5	100.2		101.6	98.8	101	100.6	103.6
	-150.6	102.3	101.6	100.5	101.4	101.3		84.3	98.7	100	101.3	103.3
	-150.5	101.2	99.8	99.7	101.9	98.4		88.4	99.5	102.5	99.3	100.1
	-150.4	99.6	100.8	99.3	100.8	97.7		96.5	97.6	102.6	99.8	100.6
	-150.3	100.4	100.2	98.5	100.9	99.7		100.5	97.5	100.9	101.5	101.4
	-150.2	101.2	101	98.3	98.4	98.6		106.6	99.3	100.2	101	99.8
	-150.1	101.3	102.5	100.1	100	97.2		97.5	101.4	99.7	99	97
	-150	102.3	102.7	102.5	102.4	97.9		96.5	101	100.2	98	99.2
	-149.9	102.3	103.7	103.5	101.4	98.5		122.9	100.7	103.3	99.9	101.9
	-149.8	99.5	102	100.3	100.2	100.1		95.5	99.5	102.4	99.1	100.1
	-149.7	101.7	99.1	98	98.9	98.4		97.5	98.9	100.3	98.4	101.3
	-149.6	101.7	98.4	96.5	100.8	97.6		100.5	99.9	100.6	100	100.1
	-149.5	101.2	100.4	100	101.3	97.4		109.7	99.1	101.5	99.6	99.4
	-149.4	102.2	100.8	103.5	98.4	98.9		86.3	99.9	101.1	98.7	98
	-149.3	101.1	100.8	101.9	97.3	98.3		90.4	99.8	100.5	99.4	97.4
	-149.2	100.6	101.7	100.1	99.1	98.3		104.6	98.6	100.9	101.9	98.5
	-149.1	102.6	102	99.3	100.8	100.3		105.6	98.9	100.6	102.2	99.4
	-149	102.8	101.3	101.2	99.7	99.9		98.5	99.5	100.6	96.7	98.2
	-148.9	101.9	99.9	100.9	97.6	98.6		85.3	100.2	102.3	96.7	99
	-148.8	100.8	101.8	100.3	99.5	98.2		97.5	99.6	100.6	99.1	99.9
	-148.7	97.8	104.8	101.6	98.5	99.4		113.7	99.5	98.2	99.5	99.6
	-148.6	95.7	102.4	100.5	98	100.1		103.6	101.9	98.5	100.6	99.8
	-148.5	96.8	101.7	100	99.6	99.9		104.6	101	99.9	100.5	98.5
	-148.4	99	101.3	97.7	100.9	98.4		95.5	98.9	102.5	100	100.4
	-148.3	99.4	99.9	97.1	101.6	98.8		92.4	98.9	100.7	98.9	99.7
	-148.2	99.1	101.3	96.5	101.7	99		89.4	99.6	100.2	99.6	98.2
	-148.1	98.7	102.3	93.7	100.6	98.5		94.4	100.6	102	101.3	99.3
	-148	101.1	103.5	94	98.9	99.5		90.4	101.5	102.5	103.4	100.2
	-147.9	102.8	101.4	97.6	98.5	99.9		104.6	100.7	101	103.2	99.2
	-147.8	101.1	102.7	98	100.5	100.2		94.4	99.9	99.8	101.5	98.5
	-147.7	100.2	103.5	96.9	99.9	100.2		85.3	99	100.9	99.9	99.5
	-147.6	102.8	102.1	98.9	96.9	98.9		79.2	99.5	102.5	101	100.3
	-147.5	100.2	100.4	99.5	97.2	99.1		102.6	100.3	103.3	100.4	99.3
	-147.4	98.8	101	101.3	97.5	99.3		108.7	100	100.8	98	100.3
	-147.3	99.5	101.6	101.5	98.2	98.4		101.6	99.6	103.2	97.1	98.1
	-147.2	98.5	102.2	100.1	101.8	98.3		97.5	100.7	103.2	97.3	96.3
	-147.1	100.8	102	99.5	101.9	98.3		90.4	101.4	103.2	98.7	98.5
	-147	103.1	101.8	100	100.2	98		99.5	100.8	103.9	99.4	101.3
	-146.9	99.6	102.6	101.8	100.1	96.4		104.6	102	102.2	99.4	100.1
	-146.8	98.9	103.3	100.1	97.8	97.6		115.8	102	98.7	99.8	98.8
	-146.7	97.3	103.7	98.3	95.9	97.7		89.4	100.3	100	100.5	97.7
	-146.6	100.9	102.5	96.6	97	98.6		100.5	99.3	104.2	99.7	100.3
	-146.5	99.9	103.8	100	100.8	100.5		125.9	100.6	101.6	101.3	101.6
	-146.4	98.1	103.5	98.8	101.3	100.6		85.3	101.2	101	101.1	100.4
	-146.3	100.3	100.8	97.6	100.2	100.5		97.5	99	103.9	100.5	97.2
	-146.2	102.9	99.9	98.8	98.2	98.9		107.6	99	104.6	98.2	98.4
	-146.1	101	100.9	101.1	99.6	98.6		114.8	102.7	103.7	98.2	101.7
	-146	101.4	99.9	101.6	99.1	100.9		104.6	101.8	100.7	99.5	102.1
	-145.9	102.6	101.3	98.9	99.5	103.1		97.5	100.3	98.2	100.3	100.2
	-145.8	101.5	101.2	100.3	98.5	101.8		101.6	99.1	98	101.5	98
	-145.7	99.7	100.5	99.4	98.5	99.8		108.7	100.5	100.4	102.1	98.1
	-145.6	99.1	101.3	98.8	98.4	100.5		104.6	101.9	102.1	101.4	97.7
	-145.5	99.9	101.3	98.5	97.8	100.7		104.6	102.4	100.2	99.5	95.8
	-145.4	100.7	102.6	97	100.5	100.6		104.6	101.4	101.3	99.3	97.7
	-145.3	101	102.5	100	99.6	100.2		90.4	99.1	100.1	99.6	98.5
	-145.2	103.3	106.1	99.1	98.1	98.9		108.7	99.7	99.7	97.4	94.2
	-145.1	103.3	106.9	102.5	99.4	100.7		94.4	97.8	101.6	97.9	94.2
	-145	99.1	101.2	102.6	97.7	100.9		104.6	98.9	101.2	99.2	94.8
	-144.9	98.2	101.4	97.6	99.4	98.5		117.8	98.7	98.7	98.8	95.4
	-144.8	99.1	106.2	97.5	98	99.3		109.7	100.3	98.9	99.3	97.9
	-144.7	99.9	104.9	98.2	97.8	99.4		99.5	100.6	99.6	98	98.9
	-144.6	100.4	103.6	97.2	98.2	99.4		99.5	99.4	99.6	98.8	96.6
	-144.5	100.2	103.2	99.6	97.9	99.5		95.5	98.7	101.5	99	95.3
	-144.4	97.7	100.7	102.4	97	99.8		119.8	98.6	100.4	98.5	95.4
	-144.3	97.8	99.8	100.9	95.7	99.6		110.7	101.3	100.9	100.9	95.2
	-144.2	99	103.4	97	95.1	98.4		99.5	104.4	98.3	101.7	95.1
	-144.1	98.8	103.8	99.3	95.2	100		117.8	101.9	95.1	100.3	94.9
	-144	100.9	101.7	100.8	96.6	102.1		109.7	100.4	99.7	97.5	95.7
	-143.9	100.1	102.4	100.3	96.1	101.7		96.5	101.8	104.6	101.3	97.7
	-143.8	97.9	102.7	100.9	97.7	101.3		111.7	103.2	103.9	100.9	100.5
	-143.7	98	100.9	98.2	99.1	100.5		85.3	101.2	99.7	98.4	98.6
	-143.6	102	101.6	98.2	97.3	101		77.2	100.2	98.6	99.8	96.7
	-143.5	100.9	102.5	99.3	96.6	99.8		101.6	98.8	99.2	100.9	97.7
	-143.4	98.2	102.3	99.3	97	99.1		101.6	102	100.8	101.2	98.5
	-143.3	98.2	102.2	99.3	96.6	98.5		87.3	103	99.5	101.8	97.6
	-143.2	97.6	102.1	100.3	97.7	98.3		113.7	101.2	101.7	101.1	94.8
	-143.1	98	103.5	101	97.9	99		101.6	102	101.8	100	96
	-143	97.5	103.8	99.9	96.3	96.6		101.6	99.4	102.9	99.5	96.9
	-142.9	96.5	102.2	97.7	95.8	96.7		109.7	100	103.6	98	94.7
	-142.8	99.8	99.7	98.1	100.2	99.1		104.6	101.5	101.7	98.4	96.4
	-142.7	98.3	100	101.1	98.6	98.5		89.4	100.5	103.8	99.8	98.7
	-142.6	98.2	102.1	102.9	97.2	101		121.9	100.3	103.2	100.5	95.9
	-142.5	99.9	101	105.6	97.2	101.4		105.6	98.4	102.7	100.5	96.5
	-142.4	100.1	98.6	103.6	97.6	100.9		117.8	98	101.3	100	95.8
	-142.3	98.5	99.2	101	98.3	101.8		95.5	97.5	98.5	100.3	96.9
	-142.2	100.1	100.5	101.3	98.9	102.2		104.6	98.1	98.4	99.7	98.2
	-142.1	103.1	99.2	105.5	98.6	100.7		99.5	98	101.3	98.8	95.9
	-142	104.1	100.2	104.8	97.2	100.9		101.6	97.5	102.4	99	97.3
	-141.9	102.3	102.8	101.3	95.5	100.6		98.5	100.8	105	98.9	98.8
	-141.8	101.7	102.7	101.2	96.8	101.1		95.5	100.9	104.1	98.5	97.5
	-141.7	99.2	102.3	100.3	98.6	101		105.6	100.5	99.2	98.1	98.4
	-141.6	99.5	102.3	100.2	101.3	99.8		95.5	101.4	101.7	98.7	98.6
	-141.5	100.4	100.8	100	99.5	99.9		107.6	100.8	104	98	97.3
	-141.4	100.7	100.3	100.3	98.2	99.9		102.6	101.6	102.8	98.4	96.5
	-141.3	102.3	99.8	100.6	99.1	100.3		100.5	100.6	105.1	101.7	96.7
	-141.2	101.4	101.8	100.9	100	102.1		92.4	100.1	102.9	101.2	97
	-141.1	101.2	101.9	99.9	99.4	102		86.3	98.1	99.4	98.9	97.2
	-141	101.9	101.6	97.2	99.6	101.7		100.5	97.2	100.1	97.2	99.5
	-140.9	101.1	100.5	97.1	98.3	102		96.5	100.8	100.1	97.5	99.6
	-140.8	99.1	99.8	100.2	99.1	102.9		99.5	101.8	98.1	99	99.2
	-140.7	100.9	99.9	101.4	99	102.4		108.7	103.1	99.5	100.3	99
	-140.6	101.7	98.5	102.8	96.7	100.9		85.3	102.3	101.4	100.6	98.4
	-140.5	100.2	99.3	102.2	99.4	100		88.4	99.5	100.6	98.8	96.6
	-140.4	102	101.8	96.9	102.8	98.6		90.4	97.8	100.9	96.6	96.7
	-140.3	103.8	100.4	94.2	101.7	98.4		119.8	96.3	101.4	96.9	98.3
	-140.2	100.2	99.5	96.8	99.3	98.4		99.5	100.7	101.3	99.7	101.8
	-140.1	97	98.4	97.4	100.2	98		101.6	101.6	98.3	100.8	102.1
	-140	95.9	99.9	99.1	99.5	98.4		105.6	100.1	99.6	99.8	100.7
	-139.9	96.7	100.5	100.6	97.1	97.7		106.6	100.2	101.2	99.2	98
	-139.8	97.6	99.2	98.1	98.1	98.6		107.6	101.2	98.8	100.4	97.4
	-139.7	98.8	97.7	95.5	97.4	99		114.8	100.3	100.6	101.6	96.9
	-139.6	99.2	97.7	95.8	98.8	99.5		123.9	100.3	103	100.7	96.2
	-139.5	99.7	99.6	98.3	99.3	99.8		110.7	100.3	104.8	101.5	97.4
	-139.4	97.2	100.5	99.4	99.5	101		106.6	100.9	105	101.4	97.4
	-139.3	95.8	99.3	100.6	99.2	102.5		114.8	99.7	104.4	100.3	97.8
	-139.2	96.6	99.6	100.7	101.5	101.1		98.5	102.1	102.9	99.9	96.1
	-139.1	98.2	98.8	100.8	102	100.6		89.4	101.6	104.8	100.2	97.1
	-139	99.3	98.1	100.9	101.5	100		103.6	101.5	102.2	101.1	97.8
	-138.9	102.3	98.8	99.2	99.9	99.7		73.1	103.2	100	101.9	98.4
	-138.8	100.4	99.5	96.9	99.2	100.3		117.8	104	98.3	100.1	100.2
	-138.7	97.7	97.7	98.9	97.2	101.8		103.6	101.3	98.6	96.6	99.1
	-138.6	98	96	100.4	96	101.3		111.7	99.6	99.8	97.5	96.5
	-138.5	101.5	99	100.3	97.6	101.2		88.4	101.3	98.8	96.8	97.1
	-138.4	99.6	98.9	100.3	98.6	99.7		97.5	100.8	99.2	97.1	98.3
	-138.3	98.3	98.9	99.8	101.7	99.4		101.6	100	100.4	97.9	98.2
	-138.2	100.3	101.7	100.3	101.1	100.1		92.4	99.5	102	102.1	97.1
	-138.1	98.4	100.3	101.1	98.5	99.3		102.6	101.9	105.2	99.8	97
	-138	99.1	100.9	100.8	98.7	99.3		110.7	101	103.6	95.9	99.2
	-137.9	100.1	101.3	96.7	98.4	97.9		98.5	103	102.8	98.9	99.5
	-137.8	98.3	103.2	95.8	99.1	99.2		87.3	103.5	102.9	100.2	98.6
	-137.7	97.4	102.3	96.6	98.4	99.3		112.7	98.9	100.3	101.2	96.9
	-137.6	98.4	100.9	96.8	96.1	99.2		114.8	96.3	100.5	103	96.8
	-137.5	100.3	101.6	99.4	98	99.8		104.6	100.7	99.2	101.8	98.1
	-137.4	101.5	101.9	101.7	99.3	100.3		85.3	104.4	95.9	99.6	94.3
	-137.3	102	102.2	101.3	96.4	100.6		93.4	102.5	97.6	97.4	94.6
	-137.2	101.4	101.4	98.9	97.7	100.9		94.4	100.4	99	99.3	97.3
	-137.1	97.8	101.7	99.6	99.5	100.4		107.6	100.5	98.2	99.5	97.9
	-137	96.6	101.4	99.3	98.9	98.3		108.7	101.6	98.7	97.6	97.6
	-136.9	98.5	100.9	95.8	97.3	98.7		94.4	101.6	100.3	99.1	100.3
	-136.8	98.9	101.2	95.7	97.8	99.4		106.6	98.9	100.6	97.6	100.5
	-136.7	96.3	101	97.4	98.9	97.7		93.4	100.3	100.6	97	98.5
	-136.6	98.3	99.6	99.9	99.3	98.2		93.4	104.4	102.5	96.7	99.3
	-136.5	100	99.7	100.4	98.3	99.6		112.7	103.3	101.7	97.2	100.9
	-136.4	98.4	100.2	99.8	98	99		108.7	105	101	99.9	100.2
	-136.3	98.1	100.1	99.1	100.5	99.5		92.4	102	100.1	102.8	99.8
	-136.2	98.8	100.7	98.5	100.6	100.1		100.5	97.5	100.9	101.9	97.7
	-136.1	97.9	100.7	98.3	97.1	101.9		115.8	100.2	100.2	100.7	95.3
	-136	100.1	99.8	97.1	96	104.3		88.4	102.7	102.8	99.7	96.7
	-135.9	101.3	101.1	97.8	97.3	103.4		93.4	102.5	103.5	98.8	98.9
	-135.8	98.4	101.4	96.7	98.2	101.4		84.3	101.7	101	99	98.4
	-135.7	98.3	98.8	98.3	99.6	100		103.6	102.6	101.1	99.3	99
	-135.6	99.2	99.2	101.4	100.9	101.2		90.4	103.5	98.9	98	102.4
	-135.5	100	100	100.5	98.5	100.4		94.4	100.8	98.2	100.7	101.3
	-135.4	100.1	100.2	99.4	98.6	99.7		98.5	98.8	97.9	101.7	99.7
	-135.3	100	102.4	100.8	98.6	99		115.8	99.8	101.5	99.6	100.5
	-135.2	99.4	102.2	99.9	98.7	97.3		95.5	100.7	103.5	99	97.4
	-135.1	99.8	100.5	99.6	98.4	100		77.2	100.5	102.1	100	97.9
	-135	99.5	99.7	102.4	98.9	101.7		119.8	99.3	99.8	100.3	99.5
	-134.9	99.5	102.2	102.9	98.1	99.6		126.9	96.9	99.4	98.2	94.8
	-134.8	99.2	103.8	102.9	97.9	100.2		95.5	99.1	100.1	97.4	96.4
	-134.7	100.7	102.1	101.2	98.8	101.9		108.7	98.9	101.4	100.6	99.4
	-134.6	100.4	99.5	98.9	99	101.4		91.4	99.2	103.3	99.4	99.5
	-134.5	99.7	100.7	99.4	98.9	101.8		98.5	101.7	101.4	98.4	101.3
	-134.4	100.2	101.4	102.7	99	100.5		91.4	102.1	99.6	101	102.6
	-134.3	100.9	101.5	97.3	99.1	99.7		78.2	99.5	100.8	104.2	100.7
	-134.2	99.6	99.6	98.1	99.3	100.6		94.4	97.7	103.7	102.7	97.2
	-134.1	97.6	100.7	99.8	98.3	99.8		98.5	100	102.3	101.3	97.5
	-134	98.6	102.3	98.1	97.8	99.8		91.4	100.8	100.5	100.5	96.8
	-133.9	100.4	101.7	99.3	97	100.7		97.5	101.4	101.2	100.7	96.3
	-133.8	98.7	102.5	98.9	98.5	100.5		94.4	100.7	100.9	101.2	95.8
	-133.7	97.2	102.1	97.6	99.8	100.2		86.3	100.4	99.1	100.7	96.4
	-133.6	98.2	100.9	102.1	100.9	101		107.6	98.5	99.8	100.2	96.6
	-133.5	97.8	100.8	102	100.4	101.3		108.7	97.2	97.6	99.1	98
	-133.4	95.2	100.3	100.8	97.3	101		110.7	98.4	97	99.8	99.7
	-133.3	97.4	100.5	98.7	97.5	102		112.7	101.8	99.3	98.1	100.7
	-133.2	100.7	100.1	100.4	98.6	101.7		88.4	100.2	101.4	96.2	100.2
	-133.1	99.1	98.7	103.2	98.6	100.4		109.7	99.9	102.9	97.2	98.9
	-133	97.6	99	100.9	97	99.7		87.3	100	103.2	100.6	100.5
	-132.9	98.9	100.7	99.6	99.5	101.9		85.3	100.4	99.2	102.1	99.4
	-132.8	99.7	101.5	97.3	100.7	101		110.7	101.4	99.1	101	98.2
	-132.7	101.3	99.2	98.1	99	100.4		94.4	103.7	103.8	98.5	97.4
	-132.6	102.7	98.3	98.9	99.7	100.4		96.5	102.4	102.9	98.7	97.4
	-132.5	100.8	101.3	100.6	99.3	98.4		99.5	99	100.5	99.3	97.8
	-132.4	99.2	102.5	102.3	98.2	100.7		89.4	99.3	100.7	98	98.6
	-132.3	100.5	101.3	99.1	97.7	102.2		103.6	101.4	100.6	97.8	97.1
	-132.2	98.2	100.2	99.4	100	101.2		105.6	99.5	103.1	99.9	94.5
	-132.1	97.2	98.7	99.9	101.2	99.8		116.8	98.3	101.9	99.8	93.8
	-132	97.8	97.8	101	99.7	98.8		119.8	101	101.2	99.1	96.2
	-131.9	97.4	99.9	98.6	99.3	101		95.5	101.6	101.1	97.3	96.6
	-131.8	100	101.1	98	98.8	99.8		77.2	99.5	101.4	96	97.3
	-131.7	102.8	98.7	99.9	96.9	98.5		105.6	98.8	103.3	99.7	97.3
	-131.6	103.1	98.3	97.6	97.5	99.9		90.4	99.2	101.4	101	95.8
	-131.5	102.4	100.3	98	98.8	100.3		107.6	100.9	98	98.6	93.8
	-131.4	102.2	101.3	101.9	99.3	100.5		83.3	100.6	99.2	98	95.1
	-131.3	102.8	103.2	100.4	100	100.9		100.5	99.7	99.4	100.7	98.1
	-131.2	100.2	101.6	99.5	99.3	101.2		85.3	100.9	97.2	102.1	96.5
	-131.1	99.4	98.9	105	98.6	102.2		110.7	101.2	99.4	101	96.6
	-131	100.3	100.3	105.1	99.8	100.8		105.6	99.1	100.8	100.2	97.8
	-130.9	101.7	102.2	101	99.4	100		97.5	98.6	97	101.4	100.8
	-130.8	101.3	101	98.8	100	100.7		92.4	100.7	95.5	101.7	101.8
	-130.7	99.1	99.1	96.2	96.7	101.7		101.6	100.5	98.8	99	98.3
	-130.6	99	100	97	94.7	100.9		110.7	100.3	99.3	100.2	95.5
	-130.5	98.6	102.8	101.3	96.3	99.8		124.9	99.9	95.1	102.6	97.1
	-130.4	99.6	104.1	103.8	98.7	97.5		93.4	99.1	98.5	101.7	98
	-130.3	101.5	103.6	102.1	96.7	96.6		102.6	99.9	102.1	100	98.5
	-130.2	102.3	103.3	97.2	96.8	98.1		102.6	102.9	104.8	99.1	98.8
	-130.1	100.6	103.2	97.6	98.6	100.6		109.7	102.5	104.3	100.1	94.6
	-130	99.2	101.3	96.6	99.9	101.9		92.4	102.5	100.5	100.6	95.9
	-129.9	96	100.6	96.1	99	101.2		113.7	100.4	99.2	100.1	101.3
	-129.8	97.5	100.3	97.9	97.7	99.7		94.4	98.2	100.1	99.6	101.8
	-129.7	102	100.1	97.5	96.3	99.2		85.3	100.3	95.9	99.6	98.6
	-129.6	102.9	99.6	95	96.4	97.4		96.5	100.4	94.6	98.5	98.6
	-129.5	99.8	100.7	96.5	98	98.7		117.8	99.3	98.5	96.7	99.2
	-129.4	100.7	102.5	101.7	96.9	99.7		107.6	99.5	99.7	99	97.4
	-129.3	102.4	103.2	101.2	97.2	100.1		116.8	100.5	100.1	99.8	97.9
	-129.2	99.2	101.5	99.9	98.8	102.8		87.3	102.3	101.8	100.1	100.5
	-129.1	100.3	101.7	98.7	100.4	102		93.4	103.8	101.1	101.4	100.5
	-129	102.6	102	98.4	97.9	98.2		87.3	103.9	99.6	100	99
	-128.9	101.1	101.5	100.8	95	97.4		112.7	103.2	101.1	100.6	98.6
	-128.8	100.9	99.3	101.8	98.8	98.9		117.8	99.3	100.9	101.7	98.4
	-128.7	100	99.4	102.1	100.4	99.8		103.6	98.7	99.8	99	99.2
	-128.6	99.6	100.4	101.2	97.3	100.8		116.8	97.3	101.4	98.4	100.2
	-128.5	99.8	101.3	98.9	95.6	100.9		96.5	97.8	101.3	99.1	96.8
	-128.4	100.7	101.9	95.7	95.7	100.6		109.7	100.3	100.4	100.5	94.5
	-128.3	100	101.5	98.7	98.2	101.5		91.4	100.9	98.2	100.5	97.7
	-128.2	99.2	100.7	99.6	99.5	100.5		93.4	99.2	100.7	100.5	95.1
	-128.1	98.9	102.4	99.1	100.9	97.9		99.5	99.2	101.6	100.3	96.4
	-128	95.7	100.8	97.9	99	99.1		117.8	99.8	100.9	99.5	98.4
	-127.9	95.4	100.2	97.7	95.8	99.6		121.9	102.5	99.3	98.6	98.4
	-127.8	97.2	101.7	97.1	94.8	98.8		107.6	101.8	102	99.3	98.6
	-127.7	100.7	98.8	99	95.6	99.1		96.5	98.9	102.2	101.8	98.7
	-127.6	101.4	99.8	99.7	98.3	99.7		94.4	99.8	102.6	100.2	98
	-127.5	99.3	101.9	101	98.4	98.8		95.5	97.9	102.2	98.8	97.1
	-127.4	101.7	101.8	99.5	97.9	98.4		96.5	97.5	101.2	98.1	99.1
	-127.3	103.7	101.5	99.2	96.9	97.6		97.5	100.5	100.1	99.7	99.5
	-127.2	101.6	101.1	99.6	96.8	97.6		87.3	102.1	99.4	100.3	98.6
	-127.1	100.2	100.6	99.4	97	100.1		89.4	98.9	98.6	96.7	98.4
	-127	102.1	98.1	98.5	96.2	100.4		105.6	97.4	97.5	96.8	99.1
	-126.9	100.8	99.7	97.8	99.1	99.3		102.6	99.3	98.3	98.4	97.9
	-126.8	101.1	101	101.2	100.2	100.8		99.5	97.8	98.6	97.7	98.6
	-126.7	100	100.6	100.6	100.5	102		100.5	98.9	100.4	98.7	99.9
	-126.6	98.2	102.9	99.9	99.1	101.7		102.6	101.2	101.3	101.3	101.2
	-126.5	98.8	100.9	99.5	97	100.5		88.4	100.7	98.3	100.2	97.7
	-126.4	100.2	98.2	98.1	97.6	100.3		99.5	99.1	98.1	98.2	97.1
	-126.3	101.2	100.3	99.1	99.3	99.5		99.5	97.1	97.9	99.5	99.2
	-126.2	99.5	102	100.3	100	100.5		96.5	97.3	96.9	101	97.6
	-126.1	97.6	103.7	98.8	96.3	100.9		87.3	99.4	95.6	100.1	96.5
	-126	96.9	104.4	98.2	95.8	99.4		97.5	100.2	97.4	99.3	99.2
	-125.9	97.8	104.3	100	97.4	100.1		110.7	99.8	99	99.6	100.2
	-125.8	98.6	103.5	98.9	99.2	101.9		111.7	101.2	99.8	98.4	99.8
	-125.7	98.6	102.4	100.9	98.3	101.2		101.6	102.4	100.2	96.7	97.7
	-125.6	96.9	101.5	102.2	99.1	99.6		85.3	101.4	98.3	99.1	94.8
	-125.5	98.8	99.9	102.5	100	97.5		101.6	99.4	97.7	99.7	97.3
	-125.4	102.3	99.8	100.2	100.1	99.5		110.7	98.8	98.5	100.8	98
	-125.3	100.7	99.8	100.2	99.6	100.3		72.1	100.3	100.7	98	98.7
	-125.2	99.7	101.6	101.4	100.4	100.9		101.6	100.9	101.9	98.7	100.3
	-125.1	101	103.1	103	100.1	99		116.8	99.1	101.5	100.4	97
	-125	101.3	103	103.1	100.5	96.2		92.4	98	101.1	99	96.3
	-124.9	98.1	102	100.4	100	98.8		98.5	99.4	96.9	98.1	96.2
	-124.8	97.1	101.3	100.6	97.1	100.7		99.5	100.1	97.2	100.3	97.1
	-124.7	99.5	101.5	100.7	98.1	101.6		80.2	103.1	98.6	100.3	97.3
	-124.6	99.2	101.1	100.3	99	99.6		108.7	102.7	98.3	98.2	97.7
	-124.5	98.6	102.7	99.3	98.6	100.7		100.5	101	99.8	98.4	97.5
	-124.4	98.1	102.4	97.4	98.7	100.6		115.8	97.5	100.7	100.1	98
	-124.3	97.4	99.1	98.8	98.8	97.7		100.5	97	100.6	100.3	98.2
	-124.2	98.5	99.5	96.7	100	99.3		84.3	99.6	99.3	98.8	96.2
	-124.1	103.2	100.8	95.1	101	99.5		102.6	98.9	99.2	99.6	98.4
	-124	101.9	101.8	98.9	97.8	99.4		91.4	99.2	99.9	99.4	101.2
	-123.9	98.7	101.5	101.1	99.1	101.8		86.3	100.6	99.3	96.7	100.6
	-123.8	98.4	101.4	101.7	99.9	102.1		102.6	102.3	99.5	98.7	98.7
	-123.7	99.1	103.6	100.3	98.8	100.1		79.2	101.5	100.7	99	97.4
	-123.6	98.8	105.8	101.7	98.3	99.1		106.6	101.6	101.4	99.6	97.6
	-123.5	98.4	104.1	101.7	98.2	101.2		90.4	98.8	100.5	100.2	97.4
	-123.4	99	101.8	100.1	96.2	103.3		98.5	99	99.9	100.3	99.2
	-123.3	98.6	100.7	99.6	97.9	103.3		97.5	100.5	100.9	98.5	100.7
	-123.2	95.7	101.1	99.6	98	99.5		122.9	97.1	103.1	95.3	99.2
	-123.1	97.7	101.3	100.3	99.8	97		79.2	96.9	103.3	96.1	95.7
	-123	101	100.9	101.2	100.5	98.9		99.5	98.8	99.8	99.3	95.4
	-122.9	101.3	101.1	101.5	100.5	100		103.6	99.7	98.7	101.3	97.4
	-122.8	98.2	101.3	99	100.7	100.7		110.7	100.2	101	101.9	97.7
	-122.7	97.4	101.2	98.8	96.6	101		85.3	98.5	101.8	101.2	97.7
	-122.6	97.1	103.4	98.8	95.9	101.5		103.6	98.4	102.7	98.9	95.9
	-122.5	98	103.3	97.3	96.6	100.1		91.4	99.1	101.2	99.3	94.3
	-122.4	99.2	101	95.8	98.1	100.3		114.8	99.7	100.6	98.3	91.8
	-122.3	101.8	102	97.3	97.9	101.3		83.3	99.8	98.7	99	92.7
	-122.2	101.3	101.5	99.2	96	100.2		94.4	100.5	98.6	101.7	96.3
	-122.1	100.2	101.4	101.2	96	99.4		67	100	100.3	100.7	97.3
	-122	98.8	102.5	101.2	97.5	98.7		88.4	96.8	100.5	98.3	96.2
	-121.9	98.5	102	99.8	96.3	100.3		83.3	98.1	101.3	96.4	97.2
	-121.8	100.3	102.9	98.8	96.8	100.8		125.9	99.4	101.5	97.1	95.1
	-121.7	99.9	102.3	98.1	98.6	99.4		94.4	100.7	99	98.5	96
	-121.6	97.1	102.7	99.6	99.1	99.2		100.5	103.2	98.3	98.7	96.9
	-121.5	95.4	101.3	99.3	98.1	98.3		96.5	101.4	98.7	99.3	98.8
	-121.4	96.6	100.3	97.4	97.2	98.8		83.3	100	97.5	102.3	99.6
	-121.3	99.5	100.1	98.9	96.7	99		110.7	100.5	99.4	103.1	97.3
	-121.2	100.1	102.1	99.2	97.1	99.4		95.5	100.3	102.1	101.3	97
	-121.1	97.8	101.7	97.8	95.6	97.8		117.8	100.2	102.1	99.5	98.7
	-121	98.6	100.8	98.7	92.5	98.3		93.4	98.1	101.9	100.5	96.8
	-120.9	100.3	102.6	100.5	94.6	101.5		115.8	98.6	102.1	99.1	95.1
	-120.8	97.5	103.9	100.5	98.8	102		83.3	99.3	100.6	98.2	94.7
	-120.7	98.4	102.8	99.7	99.5	99.7		86.3	98.5	102.1	100.3	95.7
	-120.6	100.8	99.6	98.6	97.9	99.3		106.6	101	101.4	99.7	96
	-120.5	98.4	100.8	98.8	98.3	99.2		86.3	100.5	100.3	100.7	95.8
	-120.4	98.2	103.2	99.1	97.9	99.2		110.7	98.8	102.1	101.6	94.3
	-120.3	100.1	103.7	98.1	98.2	98		101.6	100.3	100.6	99.3	92.7
	-120.2	100.4	103.3	99.9	98.5	98.6		97.5	102.9	102.6	98.3	93.7
	-120.1	101.8	101.7	99.4	97.9	98		106.6	102.2	103.9	98.9	95
	-120	99.7	100.9	99.6	98	97.5		99.5	100.4	101.5	101.3	95.4
	-119.9	97.3	99.7	100.4	97.3	98.4		96.5	98.1	99.2	102.4	92.4
	-119.8	98.8	102	100.7	96.3	99		115.8	100.3	99.8	101.3	92.8
	-119.7	99.3	101.8	100	95.7	100.5		96.5	101.9	98	100.8	93
	-119.6	101.2	100.7	98.5	95.7	101.8		93.4	100.1	97.1	101.8	93.4
	-119.5	101.3	102.2	97.6	95.6	102.7		99.5	98.8	97.9	100.1	93.5
	-119.4	98.9	100.6	102	94.3	100.4		103.6	98.3	102	97.5	94.9
	-119.3	98.8	100.5	102.8	96	99.3		106.6	99.2	104.2	98.5	94.4
	-119.2	101.1	100.6	102.9	97.9	100.4		95.5	99.7	99.9	100.9	95.4
	-119.1	100.7	101.2	103.4	97.3	102.4		87.3	99.6	96.9	101.4	95.7
	-119	100.2	100.8	97.8	96.7	102.6		94.4	100.9	99.2	101.9	95.4
	-118.9	101.2	101.5	98.3	96.8	101.8		99.5	101.5	103.9	101.2	96.5
	-118.8	101.9	103.3	97.8	97.2	101.8		99.5	102.1	103	100.6	97
	-118.7	100.9	102.8	95	98.5	99.7		107.6	102.6	103.1	102.1	96.7
	-118.6	100	101.5	96.5	98.1	99.8		103.6	100.3	101.8	101.9	92.9
	-118.5	99.4	101.6	99	96.2	101		93.4	101.6	100	101.4	93.7
	-118.4	97.1	103	97.7	98.2	98.8		105.6	101.7	99.3	100.9	96.9
	-118.3	98.4	102.3	98.4	98.1	98.5		108.7	101.8	98	98.6	95.9
	-118.2	99.2	102.5	98.5	96.5	100.3		97.5	101.5	99.6	98.2	94.8
	-118.1	97	101.4	100.6	96.7	98.7		107.6	99.1	100.9	100.2	96.2
	-118	98	100.8	100.6	97.2	100.8		100.5	99.1	102.1	100	97.2
	-117.9	101.1	102.2	96.6	97.9	101.1		84.3	100.6	101	99.9	99.7
	-117.8	101.5	102.8	97.9	96.3	99.3		83.3	102.9	100.2	97.4	99.7
	-117.7	100.6	100.7	99.6	93.7	101.6		113.7	101.9	99.7	100	98.8
	-117.6	99.9	99.3	98.3	94.6	100.4		112.7	97	99.4	103.8	99.2
	-117.5	101.4	100.5	98.3	98.4	100.2		101.6	99.9	101	103.1	95
	-117.4	100.5	101.3	100	98.4	101.5		110.7	102.3	102.6	103.4	94.4
	-117.3	97.1	99.6	101.9	96.5	103.1		103.6	101.8	104.4	100.7	94.8
	-117.2	95.8	100.8	101.2	98.9	101.9		94.4	102.9	104.2	99.5	94.9
	-117.1	97.8	102.7	100.1	99.6	100.4		95.5	100.1	102.1	101.1	94.5
	-117	99	101.3	101.3	98.4	101		91.4	101.4	98.6	100.2	96.4
	-116.9	99.5	98.9	100.5	97.8	99.5		104.6	103.3	100.8	99.9	96.8
	-116.8	97.8	99.8	99.9	98.1	99.6		99.5	100	102	101	96.7
	-116.7	96	99.4	100.9	96.1	100.2		94.4	99.8	101.3	100.5	96.4
	-116.6	97.5	100	102.2	96.1	99.7		101.6	103.7	99	100.1	97.2
	-116.5	97.4	100	100	97.1	100.6		97.5	103.3	98.9	100.7	99.6
	-116.4	97	99	98.4	96.4	99.8		121.9	101.9	100.2	99.9	99
	-116.3	96.8	98.2	98.5	97.3	99.1		98.5	102.9	102.7	98.8	97.1
	-116.2	96.3	97.1	97.8	96.3	101		103.6	102.9	101.1	101.5	97.2
	-116.1	95.8	100	100.6	95.7	100.5		120.8	102.2	103	98.6	97.6
	-116	97.4	100.5	103.4	98.2	99.6		94.4	101.1	102.3	97.5	97
	-115.9	99	101.5	104.5	98.1	99.1		100.5	100	98.8	98.5	96.3
	-115.8	99.8	103.1	104.6	98.7	100.9		111.7	100	97.2	101.2	93.3
	-115.7	99.2	101.2	101.4	100.8	103.7		99.5	99.3	100.5	101.1	92.7
	-115.6	97.9	102.5	101.4	98.3	104.8		105.6	100.5	101.6	99.5	94.4
	-115.5	99	102.1	102.2	98	106.1		100.5	104	100	98.5	95.8
	-115.4	98	99.1	101.8	97.8	104.4		99.5	102.5	98.9	99	98.1
	-115.3	98.9	99.9	98.6	97	102.3		96.5	99.4	100.4	100.3	99
	-115.2	97.7	100	96.8	96.2	102.6		101.6	100.2	100.8	97.6	98.4
	-115.1	97.6	100.2	98.1	96.3	102.5		95.5	100.5	99.8	95.8	98
	-115	98	98.6	97.6	97.1	101.9		105.6	99.8	101.9	98	97.1
	-114.9	97.9	98.8	99.6	97.4	101.7		97.5	99.9	101.9	98.6	98.2
	-114.8	97.9	99.4	98.6	96.4	101.3		91.4	97.3	103.9	100.4	98.2
	-114.7	97.1	99	98.9	96.8	101.5		95.5	97	104.3	101.3	99.4
	-114.6	96.4	100	98	98.7	101		106.6	100.8	102	101.1	98.1
	-114.5	99.2	100.8	98.9	98.1	101.4		95.5	98.8	100.7	102.1	97.7
	-114.4	100.5	101.9	101.7	95.7	101.1		106.6	98.2	100.1	99.3	98.3
	-114.3	99	102.5	101	96.1	101.2		99.5	100	99.6	100	96.6
	-114.2	98.6	100.9	100.5	98.1	100.6		90.4	98.9	100.9	100.9	98.5
	-114.1	100.3	98.7	101	98.2	101.4		102.6	98.9	99.8	100.1	99.1
	-114	100.5	99.1	99.7	97.9	99.8		97.5	99.1	97.6	98.8	96.7
	-113.9	98.3	99.7	99	98.6	100.2		96.5	98.1	97.7	98.6	96.5
	-113.8	98.5	100.5	99.6	98.1	100.3		87.3	101.7	100.1	98.6	97.4
	-113.7	96.9	100.3	97.2	98.6	100.8		91.4	104.2	102.7	98.4	98.3
	-113.6	96	100.8	96.6	99.5	102.5		104.6	102.6	100.8	97.9	96.6
	-113.5	96.7	99.3	100.5	98.6	100.8		96.5	99.6	101.4	96.4	94.2
	-113.4	98.4	99	99.3	97.5	100.9		94.4	100	103.2	98.5	95.3
	-113.3	98.3	100.7	96	99.7	101		126.9	99	102.2	98.7	96.2
	-113.2	97.6	99	97	99.8	99.8		93.4	99.2	102.9	99.8	95.3
	-113.1	97.4	96.7	100.6	97.1	98.8		95.5	102	103.8	99	97.8
	-113	98.7	98.9	98.5	98.2	101.3		110.7	103	102.7	97.8	98.3
	-112.9	98.6	101.4	98.3	99.9	102.5		92.4	101.1	102.6	97.2	96.2
	-112.8	97	101.7	101.8	99.6	101.1		111.7	99.4	102.6	98.5	96.4
	-112.7	97.4	101.4	103.4	96.9	100.9		96.5	99.4	101.4	98.5	98
	-112.6	98.6	99	101.1	95.8	103.3		107.6	100.8	99.5	97.1	98.1
	-112.5	100	100.7	100.2	95	101.6		111.7	99.9	98.4	97.1	99.5
	-112.4	97.5	101.6	100.7	96.3	99.6		96.5	99.1	99.3	98.1	99.1
	-112.3	97.3	100.9	101.1	97.5	98.9		97.5	99.3	98.3	97.9	98.2
	-112.2	98.4	100.7	103.1	97.5	102		100.5	98.8	100.8	98.4	98
	-112.1	98.8	98.4	101.9	96.8	102.9		83.3	100.7	102.5	100	98.8
	-112	97.6	99.3	97.9	98.2	101		105.6	101.6	102.9	100.1	97.5
	-111.9	96.8	100.7	99.1	97	101.8		120.8	102.1	101.6	100.2	96.4
	-111.8	98.9	101.4	100	97.4	102.1		81.2	97.6	101.5	101.2	96.9
	-111.7	97.9	101.2	100.6	99.2	102.5		106.6	97.9	102.5	99.2	97.8
	-111.6	97.5	101.8	97.6	97.1	101		101.6	100.2	102.9	98	95.9
	-111.5	99.8	103.5	96.7	96	99		90.4	99.3	102.9	98.2	95.9
	-111.4	101	103.5	98.8	97.5	99.5		87.3	100.1	101.4	98.8	97.7
	-111.3	100.1	101	98.5	98	99.1		97.5	101.1	101.9	99	98.7
	-111.2	100.1	100.1	97.4	97.4	99.2		90.4	102.7	103.2	99.5	98.3
	-111.1	98.8	99.8	96.8	98.9	100.2		116.8	102.5	103	102	96.9
	-111	97.2	99.9	98.6	98.2	101.3		79.2	101.7	100.2	100.9	97.2
	-110.9	98.4	102.5	100.4	96.7	102.7		90.4	99.6	98.5	99.8	99.2
	-110.8	99.8	102.8	98.9	98.1	101.9		92.4	98.7	98.1	99.3	97.9
	-110.7	99.2	102.8	97.3	99.4	99.9		98.5	100.5	101.2	99.1	95.3
	-110.6	99.7	102	98.7	96.9	100.3		108.7	98.5	102.5	101	96.3
	-110.5	100.2	101.7	96.4	95.4	101.1		103.6	98	99.8	98.4	97.6
	-110.4	100.8	102.3	97.5	98.1	99.2		114.8	96.8	99.1	97	97.6
	-110.3	100.5	100	102	98.1	98.4		86.3	98.2	97.6	97.7	97.9
	-110.2	97.1	98.5	101.5	97.1	98.1		84.3	101	100.7	98.5	97.2
	-110.1	98.5	98.5	101.3	95.9	98.5		119.8	99.4	102.1	99.5	95.1
	-110	98.8	96.7	103.3	94.7	97.3		92.4	98.6	101.6	99.1	95.4
	-109.9	97.3	98.5	102.9	95.3	99.8		92.4	98.8	101.2	98.1	97.7
	-109.8	98.4	100.5	99.5	98.2	99.7		93.4	99.1	102.7	98.7	97.5
	-109.7	96.6	100.6	96.6	97.4	95.9		101.6	98.5	103.3	101.4	97.2
	-109.6	97.5	99.9	96.7	94.3	97.2		102.6	98.6	101.1	101.4	97.6
	-109.5	99.5	98	97.1	96.3	100.3		105.6	98.4	100.6	97.8	98.4
	-109.4	100.7	97.5	99.5	99.7	102.6		93.4	100.6	100	97.3	99.7
	-109.3	100.6	98.6	98.9	98.8	101.2		95.5	102.3	97.7	99.1	96.3
	-109.2	100	99.8	96.5	97.1	99.1		101.6	103.4	95.7	101	95.1
	-109.1	100	100.8	98	97.4	100.2		100.5	101.2	96	101	94.2
	-109	99.2	101.1	99.9	97	100.6		80.2	99.9	98.4	102.3	95
	-108.9	98.7	100.6	99.6	96.9	99.8		97.5	101.3	98.9	100.9	94.4
	-108.8	99	100.6	95.8	96.1	101		96.5	99	100.5	98.2	93.9
	-108.7	97.6	100.8	95.8	95.9	102.3		102.6	96.4	101.5	98.8	94.7
	-108.6	97.7	101.4	99.7	95.7	102.5		88.4	98.4	100.1	99.8	95.1
	-108.5	98.9	100.4	99.1	96.7	100.4		119.8	99.7	101.3	99.4	98.8
	-108.4	101.7	100	98.9	95.6	99.8		93.4	100.5	100.3	99	97.8
	-108.3	100.5	100	97.5	97	97.3		94.4	101.1	99.4	98.9	96.4
	-108.2	98.4	98.9	98.8	97.8	96.9		93.4	100.2	100.6	99.2	95.7
	-108.1	96.3	98.8	99.1	97.6	97.6		99.5	99.4	100.8	100.2	96.7
	-108	93.5	99.5	95.7	98	99		105.6	100.1	97	99	99.7
	-107.9	97.2	102	96.1	96.1	99.7		76.2	100.9	100.7	100.4	98.3
	-107.8	100.2	101.6	95.4	97.9	101.4		83.3	102.8	101.8	99.7	94.8
	-107.7	100.3	102.6	97	99.1	102.5		92.4	102.5	99	96.5	96.8
	-107.6	99.3	103.8	99.4	97.5	99.4		90.4	101.4	97.5	97.5	100.5
	-107.5	99.8	101.8	101.5	97.1	99.4		106.6	101.7	98.2	98.2	99
	-107.4	99.7	100.4	101.7	96.9	100.1		90.4	100.7	101.3	100.2	97.2
	-107.3	101.7	101.7	97.3	97.7	100.4		105.6	100.4	101.9	99.9	98.2
	-107.2	98.5	102.5	95.8	96.6	100.6		114.8	98.3	99.5	98.5	99.3
	-107.1	94.9	102.1	98.3	95.9	99.4		117.8	100.5	99.3	100.9	99.3
	-107	96.1	102.4	98.1	98.7	99.1		96.5	102.7	100.6	100.3	99.2
	-106.9	99.6	103.4	101.2	100.1	98.6		120.8	101.5	100.1	100	99.2
	-106.8	101.7	100.4	103.2	99.9	99.4		94.4	103.3	101.4	98.1	99.1
	-106.7	102.1	99.8	96.9	99.1	100.3		94.4	103.6	99.5	96.2	97
	-106.6	99.3	102.6	93.6	97.8	99.3		88.4	100.8	98.1	96.3	95.8
	-106.5	95	102.6	97.5	98.8	99.9		106.6	101.1	96	100	96.5
	-106.4	95.7	101.8	100.2	100.4	100		116.8	102.7	98.3	101.1	95.1
	-106.3	97.4	102.1	99.2	97.8	99		92.4	99.5	103	101.2	94.7
	-106.2	98.8	100.6	95.5	96.6	100.8		95.5	98.1	103.7	100.8	97.4
	-106.1	97.8	100.5	96	95.8	99.1		96.5	100.5	103.2	99.6	98.8
	-106	97.2	102	94.6	95.6	97.7		97.5	99.5	102.8	97.4	98.5
	-105.9	99	100.8	96.2	97.6	101		114.8	99.2	103.6	95.2	98.5
	-105.8	99.9	101.2	97.7	97.7	101.5		108.7	99	102.9	97.8	97.7
	-105.7	101.1	101.9	95.2	96.6	101.2		109.7	100.1	98.9	100.1	99.2
	-105.6	100	99.9	95.3	98.6	98.9		89.4	101.2	100.1	99.2	97.2
	-105.5	98.7	101.1	95.5	101.8	98.9		100.5	99.3	102.4	98.5	97.3
	-105.4	96.3	101.9	95.6	99.9	98.2		100.5	98.4	100.5	97.4	95.6
	-105.3	97.3	102.3	94.7	97.6	96.9		114.8	100.7	97.8	98.4	94.3
	-105.2	100.8	102.2	93.4	99.8	97		101.6	100.5	99.2	98.7	96.4
	-105.1	101.9	101.9	94.1	100.4	99.7		102.6	100.2	102.4	100.2	97.6
	-105	100.9	102.6	98.3	98.3	102.2		93.4	99.9	100.3	100.2	97.3
	-104.9	99.8	103.9	99	98.1	103.6		126.9	97.9	100.4	101.1	95.9
	-104.8	99	102.8	99.7	100.6	101.3		81.2	97.8	100.1	101.5	96.7
	-104.7	97.8	101.7	100.9	101.6	97.6		111.7	98.6	101	100.3	98
	-104.6	98.1	103	96.1	99.1	97.4		113.7	96.7	101.6	99	97.9
	-104.5	98.8	103.7	94.4	98.7	100.7		109.7	95.7	101.5	98.2	97.8
	-104.4	98.2	103.1	96.7	98.2	100.9		97.5	98.2	103.5	98.6	96.9
	-104.3	97.9	104.5	97.9	97.2	101		103.6	98.4	102.4	98.9	98.4
	-104.2	100	104	95.9	96.9	100.5		92.4	98.7	100.5	100.8	99.6
	-104.1	98.2	101.3	94	96	100.9		102.6	97.4	99.4	100.1	99.2
	-104	97.3	101.2	97.6	95.3	99.3		125.9	97.5	99.6	95.1	97.3
	-103.9	101.4	102.5	97.7	98.1	98.7		88.4	101.4	97.8	97.6	95.6
	-103.8	102.3	103.8	94.3	97.3	99.3		92.4	100.9	98.8	98.5	96.3
	-103.7	102.7	103.4	93.5	96.4	99.3		97.5	100.9	99.2	97.8	97.1
	-103.6	101.1	103.4	95.9	99.8	98		91.4	104.1	99.3	97.6	99
	-103.5	99.1	102.1	95.6	101.6	98		95.5	101.4	99.8	98.9	98.4
	-103.4	97.3	101.7	95.4	99.1	100.2		110.7	99.2	99.9	100.9	96.9
	-103.3	98.3	102.5	94.9	98.2	102		106.6	99.1	100.2	98.5	97.5
	-103.2	97.3	102.3	94.7	99.4	100.1		96.5	98.4	101.5	97.1	96.8
	-103.1	97.5	102.4	95.3	97.2	98.9		109.7	99.7	101.4	99.8	97.1
	-103	99.1	102.8	96.4	97.4	99.1		92.4	102.4	99.5	98.7	97.5
	-102.9	96.9	101.9	99.5	98.9	99.6		102.6	102.2	99.7	96.8	98.9
	-102.8	95.2	99.9	100.9	96.4	99.3		86.3	101.2	100.7	97.6	97.3
	-102.7	94.7	99.7	100.8	94.4	99.2		92.4	101.6	100.5	100.5	94.1
	-102.6	95.8	101.2	99.5	95.4	100.7		123.9	101.8	99	99.3	96.5
	-102.5	95.8	100.4	98.2	95.9	100.6		93.4	101.5	99.2	99.2	98.6
	-102.4	95.4	98.4	98.6	97.1	100.8		95.5	101.2	98.8	100.4	96.3
	-102.3	99.5	98.7	97.7	96.7	100.9		128	99.9	98.1	99.3	97.1
	-102.2	99.4	100.3	97	97	99.1		113.7	100.3	99.6	99.9	100
	-102.1	96.5	104.3	98.6	99.5	99.9		94.4	101.2	101.1	100.3	97.1
	-102	97.1	105.1	97.6	99.7	100.3		110.7	98.8	102.5	98.4	97
	-101.9	98.5	99.6	96.8	99.5	97.6		113.7	99.9	101.3	97.2	99.1
	-101.8	98.3	96.4	97.9	99.8	98.5		111.7	101.9	99.5	98.7	98.7
	-101.7	98.4	98.4	96.2	100.5	98.3		101.6	103.4	101	99.9	97.8
	-101.6	99.4	100.3	95.9	97.3	98.2		92.4	104.9	101.7	98.2	97.8
	-101.5	101.7	100.7	95.5	99.2	99.1		99.5	102	98.2	98.6	99.6
	-101.4	99.7	99.1	95.2	99.4	97.8		87.3	102.2	100.4	99.4	96.9
	-101.3	100.1	98.5	95.3	98.4	98.4		91.4	103.7	103.8	99.7	93.9
	-101.2	99.9	100	94.6	98.9	100.4		110.7	100.5	104.6	99.3	97
	-101.1	100.1	99.9	95.1	99.9	100.4		91.4	99	102.7	98.8	98.6
	-101	99.9	99	95.3	98.7	100		104.6	99.1	100.4	99.2	96.3
	-100.9	100.2	98.1	92.8	96.7	100.3		106.6	99	102.3	97.6	96
	-100.8	100.4	98.8	97.2	98.7	100.4		110.7	99	103.2	99.2	95.3
	-100.7	100.9	100.6	97.4	98.4	100		91.4	98.1	99.6	99.8	95.7
	-100.6	100	100.6	95.5	95.4	99.4		117.8	97.8	98.9	97.9	95.6
	-100.5	99.9	98.8	95.4	93.1	98.4		95.5	98.2	98.4	97.5	94.7
	-100.4	98.6	100.9	96.1	97.2	97.5		90.4	99.2	99	97.7	94.7
	-100.3	97.8	101.6	99.4	100	97		119.8	101.5	101.9	97.9	96.7
	-100.2	96.9	98.4	97.9	100.2	96.4		84.3	102.7	100.8	98.4	95.2
	-100.1	98.9	98.2	94.2	101	101.3		89.4	101	98.7	98.2	94.8
	-100	100.3	98.8	94.8	99	102.9		103.6	99.8	98.6	99	97.4
	-99.9	99	98.5	95.7	100.2	99.6		92.4	98.1	99.5	99.1	99.6
	-99.8	99.3	100.1	95.1	99	99		110.7	98.7	98.1	98.1	98
	-99.7	100.2	101.8	92.1	95.5	97.9		96.5	101.1	95.7	97.4	97.1
	-99.6	99	100.5	90.8	94.4	99.6		95.5	101	96.3	100.5	98.2
	-99.5	99.1	99.1	95.9	97.1	99.7		86.3	99	99.4	100.9	98
	-99.4	99.7	97.8	96.8	97.5	100.1		86.3	101.3	97.6	98.3	100.2
	-99.3	100.7	99	95.8	97	100.6		88.4	101.9	99	100.5	100
	-99.2	99.5	101.1	95.2	97.5	99.9		94.4	100.6	100.2	100.6	96.5
	-99.1	99.1	100.6	94.4	96.8	100.4		84.3	102.2	98.1	98	97.2
	-99	99.3	97.9	95.5	96.6	100.9		92.4	101.4	99.1	95.5	97.5
	-98.9	98.7	100.5	94.5	96.8	100.2		105.6	99.7	102.9	99.7	98.4
	-98.8	97.9	100.2	95.5	96.3	98.6		93.4	98.2	102.9	100.3	100.7
	-98.7	99.7	98.4	93.9	97.3	100.5		108.7	98.2	101.8	101.3	97.1
	-98.6	99.4	100.2	94.4	99	101.3		96.5	97.7	100.1	102.3	96
	-98.5	97.7	101.7	96.1	99.5	100.5		102.6	97.7	99.7	101.9	99.3
	-98.4	97.5	100.5	97	97.2	100		89.4	100.4	100.4	99.7	100.2
	-98.3	98	99.8	99.1	97.8	101.6		124.9	101.2	98.5	98.5	101.4
	-98.2	100.5	101.6	98.8	96.1	100.3		108.7	99	98	98.1	100.6
	-98.1	100.2	100.8	95.3	95.5	99		92.4	97.4	98.6	99.2	96.6
	-98	96.5	99.6	96	95.8	99.4		104.6	97.7	101.6	99.7	95
	-97.9	95.8	103.2	98.1	95.4	98.4		87.3	100.3	102.7	100.5	96.5
	-97.8	99.3	104.7	95.2	94.2	99.2		72.1	101.6	101.9	101.9	97.4
	-97.7	101.6	102.5	93.7	96.2	99.2		105.6	101	102	101.8	98.3
	-97.6	100.3	101.5	93.3	97.5	98.3		96.5	99.8	102.1	99.8	99
	-97.5	98.3	102.6	93.8	97	98.4		75.1	98.8	103.5	98.4	97.8
	-97.4	98.6	102.6	93.7	97	98.9		94.4	98.3	101.1	97.8	97
	-97.3	101.1	102.1	98	97.5	100.1		112.7	98.6	97.6	97.8	94.8
	-97.2	102.7	100.9	98.8	96.7	100.2		85.3	100.2	100.9	97.1	96.3
	-97.1	101.1	100.1	95.3	97	96.9		99.5	97.9	102.7	98.9	97.4
	-97	99.6	98.7	94.3	98.2	97.4		119.8	95.6	103.2	100.3	96.6
	-96.9	99.9	99.8	95.9	98.9	99		105.6	100.9	103.6	99.1	98
	-96.8	99.4	101.6	97.1	100.1	98.4		96.5	100.3	100.8	98.6	98.8
	-96.7	98.2	102.2	95.7	97.7	98.4		91.4	99.9	101.3	97.6	97.2
	-96.6	95.9	102	94.3	95.8	99.6		107.6	100.1	101.8	96.4	94.1
	-96.5	98.2	104.2	96.4	97.3	99.5		97.5	99.8	101.5	97.2	93.7
	-96.4	99.5	102.6	97.1	96.6	99.7		109.7	100.9	103.3	100.4	95.4
	-96.3	97.1	99.8	96.6	98.7	98.4		91.4	103	102.1	100.5	98.2
	-96.2	98	99.5	96.3	98.6	98.4		117.8	101.5	98.3	99.7	98.4
	-96.1	100.2	100.2	97.4	96.2	99.6		101.6	100.1	99.8	97.3	98
	-96	101	101.7	101.2	96.2	99.1		77.2	102.6	101.3	97.6	97.4
	-95.9	99.2	102.2	100.6	98.8	100.3		95.5	101.2	99.2	100.5	97.4
	-95.8	98.5	101.2	96.9	98.2	101.3		104.6	100.6	99.8	101.3	98
	-95.7	96.9	100.7	93.6	97.2	98.3		111.7	98.5	102.7	99.9	97.4
	-95.6	94.4	100.1	96.8	99.9	99.8		100.5	99.8	102.9	100.8	99.6
	-95.5	97	101.5	98.1	100.2	101.3		90.4	101.4	101.1	99.8	99.1
	-95.4	99.2	101	95.5	97.6	99.7		93.4	102.3	101.6	97.2	95.7
	-95.3	99.2	99.6	94.3	97.6	98.9		107.6	101.3	102.9	99.3	96
	-95.2	99.5	101.9	93.9	99.5	101		99.5	101.2	100.9	99.6	97.8
	-95.1	101	103.8	94.3	99.6	102.9		109.7	99.7	102.2	98	98.1
	-95	99.5	101	95.5	98.8	102.2		106.6	100.7	102.1	98.3	97.7
	-94.9	97.8	98.8	96.4	97.9	101.6		110.7	102.1	98.8	98.5	97.6
	-94.8	98.8	96.8	98	96.3	101.1		115.8	103.3	98.5	98	95.9
	-94.7	102.6	97.9	96.9	96.8	99.1		97.5	101.7	101.2	97.7	94.1
	-94.6	101.7	100	96.9	97	98.5		95.5	101.5	100.9	98.7	95.9
	-94.5	101.4	101.8	96.2	96.6	98.2		96.5	101.9	101.2	100.3	97.9
	-94.4	102.1	101.4	96.2	96.7	98.4		119.8	100.9	101.5	101.1	98.7
	-94.3	102.3	101	98.2	97.3	98.9		114.8	101.6	100.9	99.7	98
	-94.2	100.3	100.1	96.5	96.6	98.1		93.4	101.4	99.3	100	99.9
	-94.1	99.5	102.7	93.5	96.9	98.6		95.5	99.1	99.5	99.5	101.3
	-94	100	103.5	94.7	98.2	101.4		101.6	100.1	95.9	100	97.7
	-93.9	101.4	100.2	96.8	99.5	100.8		115.8	101	98.4	100.7	95.6
	-93.8	101.6	99.2	95.6	100	102.4		87.3	101.2	99.8	98.6	97.9
	-93.7	99.7	101	96.5	97.7	102.8		78.2	101	98.3	95.7	99.1
	-93.6	97	101.3	98.8	97.7	101.4		92.4	100.2	96.8	98	98.6
	-93.5	97.8	100.9	96.3	97.4	102.4		94.4	99	97	96.6	99.8
	-93.4	101.4	102	95.3	98.1	103		87.3	98.2	97.8	95.8	97.7
	-93.3	100.2	103.2	97.8	98.5	102.9		99.5	98.6	97.4	98.9	97.1
	-93.2	98	100.5	96.6	97.1	102.6		84.3	98.6	100	99.2	96.8
	-93.1	98.9	99.6	96.3	96.1	103.4		104.6	100.2	101	97.8	96.4
	-93	100.3	102.9	97.3	98	102.2		109.7	102.4	99.2	98.1	96.8
	-92.9	100.6	103	95.1	99	101.1		109.7	101.7	99.5	99.5	98.2
	-92.8	97.9	100.3	97.1	96.8	100.8		108.7	101.1	99.2	97.7	97.9
	-92.7	96.6	98.7	96.5	96.4	101.8		120.8	101.8	99	98	96.7
	-92.6	98.4	97.7	96	97.3	99.9		99.5	98.9	100.3	98.5	97.2
	-92.5	98.3	97.5	92.8	98.4	101.3		99.5	98.6	98.4	98.1	97.7
	-92.4	98.7	97.6	92.9	98.1	102.7		96.5	100.3	96.7	98.3	96
	-92.3	98.3	97.9	93.2	96.6	100.9		100.5	100.5	100.7	99.5	96
	-92.2	101.3	99.3	93.9	97.4	102.6		107.6	100.5	101.6	99.5	95.5
	-92.1	101.8	101	96.2	97.3	104.7		92.4	102.1	99.1	99.6	94.2
	-92	101.4	100.2	95	98	103.9		91.4	102.7	99.1	99.8	96.3
	-91.9	100.8	100.8	93.8	99.3	102.2		96.5	100	99.9	97.7	98.3
	-91.8	102.5	101.9	94.4	97.2	101.3		89.4	98.8	102.7	96.8	99.6
	-91.7	102.1	101.8	97.3	97.7	100.9		126.9	100.5	100.4	95.5	98
	-91.6	99.5	102.7	98.1	97.2	99.1		104.6	102.1	98.4	96.9	99.2
	-91.5	100	101	94.9	95	99.8		112.7	101.6	99.6	99.7	98.9
	-91.4	101.3	98.1	94.2	94.8	102.2		86.3	100.4	100.7	100.1	97.2
	-91.3	101.4	98.8	95.8	95.4	101.4		92.4	101.8	102.5	99.1	95.8
	-91.2	100	100.6	95.3	96.2	99.4		90.4	101.6	101.4	98	96.8
	-91.1	97.8	98.2	95.6	99.5	98.5		95.5	101.9	97.8	96.3	97.9
	-91	96.5	97.2	94	99.6	99.1		85.3	101.9	98.6	96.6	97.5
	-90.9	98.6	101.7	96.9	95.9	99.9		89.4	100.1	100.4	98.1	98
	-90.8	99.7	102.4	98.7	97.3	100.1		104.6	99.8	100	99.9	97.2
	-90.7	99.2	97.9	96.8	95.9	101.5		107.6	101.8	99.6	98.4	96.7
	-90.6	101.4	98.3	94.5	95.6	102.2		91.4	100.6	98.7	99.8	96
	-90.5	99.7	98.9	97.3	95.6	102.8		108.7	98.6	98.3	101	93.2
	-90.4	95.8	98.2	98.5	94.7	102.2		115.8	99.4	100.5	99.9	96.9
	-90.3	96.6	98.9	97.2	96.1	101.6		108.7	101.8	101	100.2	99.2
	-90.2	98.5	100.8	96.4	94	100.8		114.8	99	97.8	99.8	99.3
	-90.1	99.1	101.2	98.5	93.9	101.6		89.4	99.3	99.5	96	96.9
	-90	99	99.7	98.9	97.2	100.3		114.8	101.8	102.1	95.8	97.3
	-89.9	100.4	99.4	94.9	95.2	99.7		102.6	100	100.9	98.3	99.3
	-89.8	100.6	97.3	95.7	95.3	101.5		95.5	97.5	98.4	98.7	96.9
	-89.7	99.2	98.8	97.3	97.2	101.3		100.5	97.1	96.8	99.4	95.1
	-89.6	99.5	100.3	99.5	97	100.5		111.7	98.8	100.1	100	95.5
	-89.5	100.3	100.1	98.2	96.5	101		106.6	101.3	102.8	99	98.7
	-89.4	100.3	102	93.5	97.2	101.5		89.4	101.8	102.1	99	99.3
	-89.3	100.8	100.4	94.6	98.5	98.1		95.5	101.7	99	99.6	100.7
	-89.2	98.9	96.7	96.3	99.2	98.9		87.3	101	98.6	96.8	100.8
	-89.1	100	98.2	94.3	94.9	100.2		100.5	101.6	100.7	97.1	99.8
	-89	98.8	100.3	93.3	94.5	100.6		77.2	100.5	102.1	100.1	99.2
	-88.9	97.9	100.2	90.9	96.1	99.2		100.5	101.6	102	101.2	99.6
	-88.8	99.1	100.1	90.5	94.9	98.1		93.4	101.7	100	100	98
	-88.7	98	101.4	93.2	97.5	98.1		114.8	101.4	97.8	99.3	98.3
	-88.6	98.5	100.9	93.8	98.5	101.2		110.7	101.4	99.1	100.7	98.1
	-88.5	100.7	98.8	97.1	99.5	101.6		97.5	100.1	99.9	100.9	96
	-88.4	98.9	98.9	96.3	98.8	103		97.5	99.3	99.9	97.5	97
	-88.3	96.4	98.7	95.5	99.6	101.3		85.3	98.1	98.4	97.7	99.1
	-88.2	97.2	99.6	97.5	99.1	98.7		74.1	100.4	97.2	98.4	99.1
	-88.1	97.9	100.9	97.8	96.9	100		113.7	102	97.9	98.1	99.2
	-88	97.6	101	97	95.9	101.2		120.8	101.8	99.5	101.4	97.6
	-87.9	97	100.6	96.6	97.8	102.2		100.5	102	100.4	101.7	97.1
	-87.8	97	100.9	97.3	98.9	100.5		91.4	100.7	101.5	100.6	97.4
	-87.7	97.4	99.8	96.9	97.6	98.8		101.6	100	102.1	97	99.3
	-87.6	98	100.8	97.8	95.3	100.8		91.4	99.9	103.3	96.5	98.8
	-87.5	97.2	102.9	97.5	95	99.4		86.3	102.3	100.9	99.2	97.3
	-87.4	97.7	101.6	97.3	96.6	96.1		96.5	102.6	98.5	101.3	98.1
	-87.3	98	101.9	98.3	96.3	98.5		94.4	100.4	95.9	100.4	96.9
	-87.2	98.6	103.6	97.5	94.8	100.4		102.6	100.3	101.5	100.9	99
	-87.1	97.2	103.2	95.7	96.1	100.3		103.6	102.1	105.6	100.8	98.3
	-87	95	103.4	94.5	96	100		71.1	100.4	101.6	98	97.3
	-86.9	94.3	102.8	95	95.6	98.8		116.8	102.5	101.3	97.2	97.1
	-86.8	95	102	95.2	96.1	97.7		93.4	104.5	101.2	96.9	98.9
	-86.7	94.6	100.4	95.1	95.4	96.6		91.4	102.4	99.5	96.3	101.6
	-86.6	95.8	99.6	96	94.9	96		98.5	100.4	100	95.5	99.6
	-86.5	96.5	101.9	95.7	95.8	98.2		111.7	101.1	100.3	97.4	98.1
	-86.4	95.6	102.9	93.6	96.4	101.4		81.2	101.4	99.3	99.2	95.4
	-86.3	95.7	103.6	92.4	97.7	100.8		97.5	98.7	99	98	95.8
	-86.2	96.4	101.9	92.4	98.2	98.7		102.6	96.5	99.4	98.4	99.4
	-86.1	96.8	101.5	95.5	94.6	98.6		110.7	98.1	101.9	99	99
	-86	95.2	101.1	96.7	93	98		108.7	97.5	102.6	99.2	97.5
	-85.9	95.3	100	96.1	94.8	99.2		91.4	97.5	101	98.9	97.9
	-85.8	95.6	100.8	97.4	95.9	99.6		118.8	98.2	101	98.1	97.9
	-85.7	95.7	100.5	100.6	97.4	98		100.5	99.6	102.2	99.5	98.2
	-85.6	95.2	100.3	97.2	98.6	99		90.4	100.9	101.6	98.9	95.8
	-85.5	95.3	103.4	92	96.3	100.3		91.4	98.9	99.1	97.9	96
	-85.4	96.1	102.3	97.4	97.6	99.4		111.7	97.1	98.9	96	98.5
	-85.3	96.7	100.6	97.6	96.5	100		92.4	99.6	100.2	95.2	98.2
	-85.2	95	102.8	97.9	94.2	98.2		93.4	99.8	98.1	96.6	96.9
	-85.1	96.4	103.4	98.3	94.9	96.5		98.5	100.8	97.2	100.5	97
	-85	96.5	102.2	94.4	96.4	97.9		101.6	100.3	101.1	99	98.7
	-84.9	96.2	99.7	91.2	96.5	98.3		102.6	100.7	99.2	97.7	98.9
	-84.8	97	100.5	94.8	96.8	99		119.8	101	97.9	99.7	96.9
	-84.7	98.7	101.7	95.5	95.7	99.3		91.4	98.3	100.6	101.2	97.3
	-84.6	96.9	102.7	92.4	95.8	97.3		114.8	98.4	102.3	100.7	98.8
	-84.5	94.6	101.4	91.6	95.8	97.1		107.6	100.4	99.9	97.6	99.6
	-84.4	93	102.6	93	95.9	97.9		81.2	101.6	98.1	95.6	97.7
	-84.3	94.1	103.1	94	96	100.4		86.3	100.4	100.7	99.4	98.8
	-84.2	94.6	102.5	93	98.2	101.3		108.7	100.5	103.1	99.4	100.6
	-84.1	96.3	104.1	93.8	97.9	99.4		92.4	100.3	99.6	98.8	96.9
	-84	97.2	103.4	92.5	96.6	99.2		86.3	101.6	97.4	99.3	93.9
	-83.9	95.7	100.6	95.4	95.3	100.8		94.4	99.9	99.4	100	95.5
	-83.8	95.4	102.8	93.8	95.3	101.1		91.4	101.7	101.9	97.1	97.1
	-83.7	95.4	102.7	95.5	94.7	99.6		117.8	104.8	101.9	96.7	96
	-83.6	95.3	101.7	95.1	94	97.3		112.7	101.5	99.7	95.8	94.9
	-83.5	95.4	102.2	100.2	95.6	96.9		105.6	100.4	97.5	95.6	95.3
	-83.4	96.3	102.6	98.9	96.8	99.8		79.2	101.8	98.6	97.3	97.8
	-83.3	95.6	100.7	96	97.3	99		104.6	101.2	103	96.7	95.9
	-83.2	94.9	99.9	101.9	98.3	100.9		110.7	100.7	100.7	94.9	95.3
	-83.1	94.3	100.2	103.7	96.4	100.8		110.7	102	97.9	96.7	96.1
	-83	93.4	101.6	99.8	94.5	98.6		102.6	102.2	100.6	97.9	95
	-82.9	94.1	101.3	100.9	95.3	98.9		103.6	101.1	103	98.6	96.7
	-82.8	95.8	101	101.7	93.9	98.7		94.4	101.5	99.6	98	97.4
	-82.7	96.5	100.2	102.7	94.6	99.3		92.4	102	100.4	99.9	97.2
	-82.6	94.6	102.6	101.5	95	100.9		99.5	100.9	102.3	99.5	97.8
	-82.5	94	103.2	99.8	94.5	100		85.3	100.9	100.6	96.8	96.4
	-82.4	96.6	100.9	100.6	95.7	98.3		107.6	100.4	99.3	99.5	95
	-82.3	96.1	100.9	100.8	97.5	98		113.7	100.9	100.8	98.2	94.5
	-82.2	92.9	101.8	101.6	96	98.7		102.6	101.7	100.9	97.4	94.5
	-82.1	93.9	101.7	100.7	95.8	97.5		108.7	101.5	104.3	100.3	94.2
	-82	92.7	102.6	101.2	96.6	98.4		98.5	101.6	102.3	100.1	93.8
	-81.9	94.6	103.4	101.3	98.2	97.2		98.5	101.9	102.8	98.8	95.8
	-81.8	94.9	104.1	97.4	100.5	97.5		102.6	102	101.9	97.9	95.9
	-81.7	95.6	102.7	99.1	100.9	98.1		93.4	101	101.6	98.1	95.1
	-81.6	95.5	101.5	100.7	96.9	97.1		93.4	99.8	101.4	98.4	95.8
	-81.5	95.9	101.2	100.9	97.4	96		105.6	100.6	101.8	100.4	96.3
	-81.4	95.3	100	101.9	98.9	94.5		114.8	99.1	102.5	98.8	94.5
	-81.3	95.2	99.9	102.4	97.2	94.7		90.4	97.7	99.5	98.5	96.5
	-81.2	92.6	102.3	101.4	99.1	98.6		108.7	99	101	100.4	98.1
	-81.1	93.6	100.8	99.4	98	100.1		108.7	100.5	100.6	99.3	97.6
	-81	95.9	100.9	99.7	97	99		104.6	103.6	99.2	96.3	95.9
	-80.9	94	100.6	99.4	96.8	99		87.3	101	99.6	97.2	96.3
	-80.8	92.8	99.4	99.7	97	99.8		106.6	100.9	97.6	99.6	100
	-80.7	96.2	98.9	99.5	97.2	101.9		102.6	100.2	98.1	99.7	100.4
	-80.6	99.2	100.2	100	100	101.7		83.3	98.4	101.5	99	100.3
	-80.5	98.6	100.8	101.6	99.1	98.9		78.2	100.7	103.3	99.5	100.7
	-80.4	97.2	99.2	102.5	97.2	97.8		101.6	101.5	103	100.5	100.9
	-80.3	93	102.2	103.6	96.6	98.4		105.6	101.4	100.2	99.8	99.3
	-80.2	89.1	102.9	100.9	99.4	98.1		91.4	102.9	99.5	99.4	98.7
	-80.1	91.8	103	98.4	98.5	98.2		113.7	100.4	100	98.3	100
	-80	95.7	104.5	99.9	95.2	98.5		86.3	98.1	100.9	97.4	97.2
	-79.9	96.7	103.9	100.4	95.8	99.4		99.5	99.2	103	97.7	97.6
	-79.8	94.9	105.1	99.9	98.2	99.3		108.7	99.7	99.5	98.4	98.9
	-79.7	95.7	103.1	101.1	99.2	98.3		99.5	101	101	97.9	98.2
	-79.6	97	100.1	102.6	97.5	97.1		103.6	102.2	100.8	97.3	98.6
	-79.5	94.7	97.9	101.8	97.3	97		93.4	99.9	99.6	98.7	97.9
	-79.4	95.5	98.5	98.9	99.6	96.7		94.4	99.3	100.4	100.1	96.8
	-79.3	95.4	100.1	99.5	99	96		102.6	101.5	101.6	100.5	97.2
	-79.2	96	100.7	100.7	98.5	95.9		99.5	101.4	99.6	99.6	100.5
	-79.1	99.1	101	102.3	98.6	97.7		102.6	99.8	100.1	98.5	99.2
	-79	99.2	101.2	101.2	97.3	98.6		112.7	100.2	102	100.3	99.5
	-78.9	96.9	100.9	99.8	97.5	98.8		90.4	100	101.6	101.3	98.8
	-78.8	96.4	100.8	99.5	97.8	99.2		109.7	101.2	100.2	101.8	98.1
	-78.7	96.7	100.4	97	99.2	99.9		91.4	102.5	97.9	100.5	96.4
	-78.6	95.8	101.2	100.7	99.7	100		102.6	101.1	99.4	98	96.9
	-78.5	97.3	100.8	105.2	100.2	99.9		102.6	97.8	102.7	99.8	94.6
	-78.4	97.8	102.2	103	100.4	99.6		89.4	96.8	102.2	98.3	95.5
	-78.3	96.5	101.3	104.9	99.5	98.5		97.5	99.7	99.8	97.4	98.7
	-78.2	94.6	100.5	106.3	98.9	97.9		103.6	99.4	99.4	98.1	95.3
	-78.1	94.8	100.1	102.3	99.5	97.6		104.6	101.4	98.6	96.5	94.2
	-78	95	101.4	99.1	100.8	97.3		108.7	99.9	98.7	96.9	96.5
	-77.9	98	102.6	101.6	101.9	99		102.6	100.1	99.8	97.8	98.4
	-77.8	97.5	101.3	97.6	100.5	99.9		89.4	100.9	100.8	99.6	98.4
	-77.7	95.7	100.6	95.9	95.9	97.8		98.5	99.3	101.7	99.5	98.4
	-77.6	95.9	101.5	98	95.3	99.9		81.2	100.4	101.6	99.3	99.4
	-77.5	94.6	100.6	97.8	96.4	102		95.5	100.6	100.5	100.1	97.6
	-77.4	95.9	99.9	101.2	96.6	98.5		90.4	99.1	102.9	98.9	94.9
	-77.3	95.3	100.7	98.6	98.8	97.1		101.6	101.1	100.8	98.2	94.5
	-77.2	93.9	100.9	98.6	98.8	98.9		85.3	101.2	97.6	97.4	96.2
	-77.1	94.2	100.6	101.7	96.6	98.5		125.9	98.2	99.1	98.7	96.3
	-77	94.7	100	100.9	98.2	96.1		81.2	98.8	99.8	98.5	97.1
	-76.9	93	100.2	103.7	99.8	96.3		95.5	100.3	96.9	97.7	96.6
	-76.8	94.1	100.1	103.8	99.2	96.7		96.5	100	97.5	98.8	96.7
	-76.7	93.6	102	102.6	96.1	98.3		98.5	100.1	97.1	99.7	98.3
	-76.6	93.7	102.9	100.4	95.2	98.4		97.5	100.9	99.9	100.3	97
	-76.5	95.4	100.3	97.7	98.1	98.1		96.5	103.1	103.8	98.9	96.5
	-76.4	96.1	100.9	97.2	96.3	97.5		109.7	101.6	102.1	97.4	96.3
	-76.3	95.5	100.2	98.3	97.2	98.2		90.4	100.9	99.1	97	98.5
	-76.2	95.2	99.3	101	98.1	100.8		98.5	101.8	99.6	97.5	99.5
	-76.1	94.6	101.9	100.9	95.7	101.5		109.7	101.6	100.2	97.6	99.5
	-76	94.6	101.9	96.8	95.9	102		76.2	99.6	100.2	99.7	95.7
	-75.9	95.2	100.6	98.6	95.6	99.9		91.4	100	98.6	100	95.4
	-75.8	95.5	100.3	100.2	96.7	97.9		91.4	102.5	99.3	97.2	98.3
	-75.7	94.7	100.7	99.2	98.8	98.1		88.4	101.6	101.3	98.9	96.5
	-75.6	94.7	101.1	98.6	99.2	99		86.3	101.7	98.2	99	97.2
	-75.5	95.2	101.1	97.1	97.3	98.7		97.5	104.7	97	99.6	95.4
	-75.4	95.5	101	98.7	96.7	97.1		92.4	103.3	97.6	100.3	94.3
	-75.3	94.3	100.8	98.8	98.6	98.2		93.4	99.8	100.9	99.1	95.5
	-75.2	92.6	99.6	96.4	98.4	99		95.5	101.4	100.5	100	95.2
	-75.1	93.1	98	96	99.5	100.3		119.8	102.2	99.3	100.2	96.1
	-75	93.2	98	99.6	99.4	98.8		94.4	100.8	99	99	97.7
	-74.9	91.9	97.3	102.9	98	99		86.3	101.9	98.9	98.3	97.9
	-74.8	92.7	98.1	101.7	99.1	98.6		132	104.4	100.9	97.8	98.1
	-74.7	94.6	99.3	98.8	96.5	97.1		80.2	103.2	102.7	97.7	99.8
	-74.6	95.2	102.1	99.3	95.9	97.6		91.4	101.5	100.4	97.6	100.4
	-74.5	94.9	103	100.8	98.4	98.6		103.6	101.4	98.1	98.9	98.5
	-74.4	95	102.1	99.4	99.2	99.8		95.5	103.6	98.1	99.6	98.4
	-74.3	95.7	102.1	98.9	96.8	99.9		95.5	102.8	98.5	101.2	100.9
	-74.2	93.6	101.5	98.4	96.4	98.1		99.5	101	100	103.3	99.2
	-74.1	94.4	100.2	97.5	97.5	97.9		92.4	97	98.7	101.1	96.3
	-74	94.9	100.8	100.6	96.7	97.6		92.4	97.2	97	99.2	95.8
	-73.9	93.5	100.7	99.9	96.4	95.8		100.5	100.4	101.1	100.7	96.8
	-73.8	93.5	100.8	99.2	96.5	95		96.5	99.6	103.5	100.8	98.9
	-73.7	93.5	101.8	100.2	95.1	96.8		90.4	101.4	104.8	98.7	98.4
	-73.6	94.8	100	97.2	94.5	97.9		100.5	101.6	103.6	96.3	98
	-73.5	95.7	99.9	97.4	95.3	96.6		113.7	100.5	100.6	99.3	98.9
	-73.4	96	100.2	99	96	97.5		84.3	98.2	100.8	102.5	97.3
	-73.3	97.2	101.2	100.7	95	98.5		102.6	98.2	99.8	99.7	97.7
	-73.2	94	102.6	103.7	96.9	98.6		83.3	100.2	100.3	97.7	98.8
	-73.1	93.8	102.6	100.5	100.4	99.1		98.5	100.3	99.3	98.3	98.2
	-73	94.2	103.2	95.9	99.4	98.3		103.6	100.7	98.5	98	95.5
	-72.9	96.4	100.8	98.5	98.3	98.5		88.4	98.6	99.3	98.7	95.5
	-72.8	95.5	99	99.7	95.2	98.6		114.8	98.6	100.1	99.4	99
	-72.7	93.5	101.1	97.7	94.3	97.3		129	100.7	101.9	99.9	101.7
	-72.6	93.7	102.6	96.4	97.1	96.6		82.3	98.5	101.8	101.7	98.6
	-72.5	94.8	100	97.5	97.8	97.8		97.5	97.9	100.8	99.8	97.4
	-72.4	96.5	98.1	98.7	97	97.7		98.5	98.2	99.7	99	98.2
	-72.3	97.8	101.4	96.1	96.6	97.3		93.4	99.5	98.4	99.5	97.8
	-72.2	97.5	103.4	94.7	96.6	98.3		91.4	101	98.1	100.4	98.9
	-72.1	97.7	101.8	97	97.1	99.2		102.6	99.9	99.9	98.7	98.5
	-72	95.3	102.7	98.9	96.5	98.3		103.6	100	99.1	98.7	97.8
	-71.9	94.2	102.5	99.3	97.2	97.7		124.9	101.5	99.1	100.1	96.5
	-71.8	93.7	101.9	98.6	97.2	95.5		107.6	102.4	102	100	96.7
	-71.7	95.6	99.5	97.9	96.3	98.3		109.7	102.5	102.4	97.9	95.9
	-71.6	95.7	98.2	99.2	99	99.5		107.6	100.3	99.3	97.9	94.5
	-71.5	92.9	98.8	98.4	98.8	98.6		110.7	101.3	100.8	97.8	94.9
	-71.4	93	101	97.5	96.4	99.3		92.4	102	100.9	96	95.3
	-71.3	94.5	99.8	98.1	97.8	98.6		87.3	101.5	97.3	98.1	97.6
	-71.2	95.4	99.4	97.8	99.5	98.2		121.9	100.7	97.3	99.7	98.8
	-71.1	95.9	102.9	99.8	99.6	99.6		98.5	100.8	98.9	99.1	97.7
	-71	95.3	102.1	100.5	97.9	97.7		114.8	101.8	95.9	101	98.7
	-70.9	94.2	100.2	102.1	97.5	97.7		99.5	103	97.9	100.2	98.4
	-70.8	96.5	100.6	101	99.6	98.8		99.5	101.8	100.1	97	97.4
	-70.7	97.2	100.2	97.8	97.7	97.4		99.5	100.1	100.7	95.5	98.4
	-70.6	96.8	99.6	100.4	96.5	99.3		114.8	103.2	100.2	94.4	98.4
	-70.5	96.3	98.5	99	97.3	99.4		93.4	102.7	98.9	95.1	98.2
	-70.4	95.8	96.5	97.4	97	96.5		79.2	100.8	99	98.2	98.7
	-70.3	94.2	99.3	99.2	98	96.5		103.6	101.2	101.6	101.8	99.8
	-70.2	94.5	101.7	100	97	96.5		106.6	100.9	99.5	99.8	100.3
	-70.1	94	101.3	101.9	96.4	96.7		103.6	101.1	97.7	96.9	99
	-70	94.9	101.6	100.9	98.7	98.2		118.8	99.7	99.1	97.1	96.6
	-69.9	95.9	103.4	101.9	100.1	98.6		112.7	99.6	98.1	97.5	97.2
	-69.8	95	102.9	102.5	98.3	97.4		86.3	97.6	97.3	98.4	96.3
	-69.7	95	101.5	99.9	96.8	97.6		98.5	98	99	99	98.6
	-69.6	96.2	100.3	99.2	97.3	98		85.3	98.1	98.6	96.4	99.8
	-69.5	96.1	99.1	99.7	99.1	98.3		110.7	98.4	98.7	98.3	96.5
	-69.4	93.6	99.8	100.1	100.1	99.2		91.4	99.3	99.1	101.2	96.8
	-69.3	92.9	99.4	101.8	100.5	99		91.4	99.6	96.7	100.9	101.1
	-69.2	92.3	100.5	101.4	100.7	97		103.6	99.4	97.4	100.4	101.1
	-69.1	92.2	100.9	100.1	99.3	97.2		98.5	100.4	100.4	99.7	97.7
	-69	93.4	101.4	98.6	97.6	96.6		86.3	99.4	100	100.4	97.9
	-68.9	96.7	102.3	99.9	98.7	96.1		77.2	99.8	98.4	101.1	99.7
	-68.8	98.5	101.3	100.7	99.9	94.9		91.4	103.9	97.9	99.2	98.7
	-68.7	96.6	101.7	102.6	100	94.9		79.2	103.5	97.1	96.6	97
	-68.6	96.7	101.4	103.2	97	97.4		93.4	100	102	99.4	94.9
	-68.5	96.6	102.7	101.1	96.8	98.6		100.5	101.4	102	101.6	95.8
	-68.4	94.1	103.7	101.2	98.7	95.5		105.6	102.2	99.6	99	97.5
	-68.3	95.1	101.3	100.7	97.4	96.2		100.5	101	101.4	98.7	98.6
	-68.2	97.5	99.1	99.2	98.1	98.5		94.4	100.1	99.7	98.8	98.2
	-68.1	97.4	100.1	101	100.3	99.2		129	100.2	98.4	98.6	98.4
	-68	95.9	99.7	103.6	99.3	100.5		99.5	100.8	100.9	99.1	97
	-67.9	98.3	101.2	99.1	97.1	98.9		95.5	102	102.7	101.3	96.2
	-67.8	98.6	101.8	97.7	97.7	99		112.7	102.4	102.8	101.9	97
	-67.7	93	101.7	97.6	96	99.3		87.3	100.5	99.6	99.8	97.4
	-67.6	91.5	103.3	99	97.1	99.3		102.6	97.9	99.1	100.8	97.9
	-67.5	94.2	102.1	98.9	99.2	99.3		107.6	98.5	97.5	100.2	97.7
	-67.4	96.1	101.7	99.1	99.1	98.6		94.4	101.1	98.6	99.3	96.4
	-67.3	96.6	102.4	99.4	96.6	98.9		103.6	101.7	100.1	97.8	95.5
	-67.2	96.3	102.2	100.5	98.6	98.7		93.4	101.2	99.8	96.1	94.8
	-67.1	94.6	100.5	100.4	101.7	95.6		92.4	100.5	101.9	97.3	95.1
	-67	95.7	100.3	98.9	101	94.9		103.6	101.4	98.5	99.7	96.1
	-66.9	95.6	100.6	99.8	97.5	97		115.8	102	99.8	101.3	94.8
	-66.8	92	102.1	99.9	97	99.7		105.6	99.8	100.8	99.4	96
	-66.7	93	101.3	98.9	94.5	99.4		89.4	100.2	101	99.9	95.7
	-66.6	92.5	101.1	99.4	95.7	98.1		103.6	101.1	98.5	100	94.3
	-66.5	90.9	102.2	99.4	99.6	98.7		96.5	101.8	98.7	97.9	95.8
	-66.4	92.2	102.1	99.3	99.3	98.5		78.2	99.8	99	97.6	97.6
	-66.3	92.1	101.5	100.1	98.1	97.5		105.6	99.9	100	95.4	96.3
	-66.2	94.8	100.9	96.9	97.5	96.6		108.7	98.4	99.9	95.4	96.1
	-66.1	97.9	100.7	96.6	100	96.4		102.6	99.8	100	97.9	98.1
	-66	98.4	99.5	97.6	100.5	96.8		102.6	100.9	99.9	100.2	98.8
	-65.9	96.3	99.8	96.8	99.7	97.8		119.8	100.1	99.7	101.3	98.9
	-65.8	98.6	100.6	96.1	99.2	98.6		107.6	100.6	98.1	100.1	99.6
	-65.7	100	101.8	99.3	97.5	98.6		99.5	101.6	98.1	98.9	98.2
	-65.6	99.3	99.2	101.2	96.6	97.4		122.9	101.5	99.8	99.5	97.9
	-65.5	99.8	97.9	99.8	98.3	96.8		77.2	99.9	101.7	98.6	98.3
	-65.4	99	103.4	99.7	98	98.3		89.4	101.2	100.6	99.2	98.2
	-65.3	97.7	104.9	98.8	98.1	98.2		100.5	102.3	100.8	98.6	97.9
	-65.2	98.2	103	101.4	101.4	98.1		81.2	101.4	103.4	98.8	97.4
	-65.1	98	101.8	100	102.6	99.5		89.4	102.1	102.1	97.2	96
	-65	97	100.9	98.2	100.9	97.7		116.8	99.6	99.7	96.3	95.4
	-64.9	97.3	103.4	99.4	98.6	96.1		92.4	98.1	96.7	98.4	97
	-64.8	98.5	102.9	100.5	96.6	95.3		95.5	98.9	98.2	97.9	95.9
	-64.7	99.3	102	100.8	96.8	96.4		84.3	100.9	101.6	97.5	96.6
	-64.6	98.4	100.9	99.9	96.7	97.6		103.6	101.7	100.4	97	96.2
	-64.5	95.8	99.7	96.6	97.7	98.6		101.6	100.4	98.6	98.6	97.9
	-64.4	97.2	100.6	98.8	100.2	98.1		108.7	98.1	100.9	100.8	97.7
	-64.3	98.2	99.5	101.5	99.2	99.2		101.6	101.9	101	99.2	97.6
	-64.2	96.4	98.5	102.8	100.5	100.2		100.5	104.6	100	98.5	97.9
	-64.1	95.1	100.3	103.5	100.1	99.3		102.6	102.2	98.6	100.5	95.5
	-64	95.8	102	101.4	97.5	96		91.4	99.6	96.3	101.4	92.5
	-63.9	96.6	102.2	98.7	96.4	95.9		100.5	102	97.1	99.6	94.6
	-63.8	98.6	99.5	96.9	98.3	97.5		95.5	100.7	98.7	97.8	97.7
	-63.7	97.6	100.2	97.6	101.3	100.1		89.4	99	98.4	97.9	99.2
	-63.6	94	102.7	100.4	100	100		111.7	101.4	100.1	99.2	98.6
	-63.5	94.9	103.4	102.1	97.1	99.4		112.7	101.1	101.5	99.2	96
	-63.4	96.6	102.4	103	96.7	98.9		134.1	99	100.7	99.5	95.6
	-63.3	97.1	100.4	99.5	96.8	97.7		97.5	100.1	98.8	99.2	96.7
	-63.2	95.7	101.3	99	96.3	99.3		110.7	100.4	98	97.5	96.6
	-63.1	98.5	102.7	101.7	99.1	100		100.5	99.8	97	97.8	99.9
	-63	98.3	103.8	100.7	101.1	97.6		109.7	100.7	98.2	97.1	100.3
	-62.9	97.6	102.8	100.2	100.5	97.9		105.6	100.9	98.8	98.8	99.4
	-62.8	98.3	99.7	97.4	99	97.6		109.7	101.5	98.8	99.8	100
	-62.7	98.5	98.9	100.5	99.3	98.9		116.8	102.4	98.8	97	99.9
	-62.6	97.8	101.2	102.8	98.1	99.7		88.4	103	97.7	96.8	97.4
	-62.5	97.7	101	103.2	98.6	98.9		97.5	102.4	96.8	100	93.9
	-62.4	99.9	102.4	101.1	101.1	97.1		94.4	99.4	100.2	100.1	95.6
	-62.3	101.5	103.6	98.2	100.9	96.7		81.2	99	98.8	101.1	100
	-62.2	97.9	100.8	97.6	99	96.7		84.3	102.1	97.9	100.8	96.9
	-62.1	97.6	100.1	99.7	98.1	96.8		100.5	100.8	96.4	102.2	95
	-62	99	102.9	97.4	97	97.3		89.4	99.1	98.7	99.8	95.6
	-61.9	100.9	102.3	95.1	98.4	98.1		88.4	99.5	99.9	99.8	95.2
	-61.8	99.4	102.1	97	99.3	99.3		116.8	102.7	99.3	99.4	99.4
	-61.7	96.4	101.2	98.3	99.3	99.2		97.5	100.5	100.9	96.4	99.5
	-61.6	98.1	100.4	100.4	98.7	99.1		108.7	99.1	101.4	96	97
	-61.5	97.2	101.5	99.4	101.1	98.7		107.6	100.2	100	97.4	98.8
	-61.4	96.4	102	96.6	100.4	97.7		122.9	100	98.5	99.4	98.5
	-61.3	99.3	101.6	98	98.2	96.2		102.6	98.4	100	98.7	96.1
	-61.2	103.5	98.5	97.9	98.2	95.9		102.6	98.4	99.5	97.4	94
	-61.1	101.1	98.9	101.4	98.1	95.4		120.8	101.4	98.6	98.5	97.4
	-61	101.5	101	101.7	98.4	96.4		93.4	102	99.9	99.4	99.7
	-60.9	101.2	100.6	100	99	96.4		105.6	101.1	97.5	100.7	97.9
	-60.8	96.1	100.3	97.6	97.3	94.9		108.7	101.2	98.6	98.4	98
	-60.7	94.8	99.4	98.3	99.3	97.2		91.4	100.3	98.7	98.8	97.8
	-60.6	98.6	100.4	98.8	97.7	98		91.4	100.2	98.8	100.1	98.5
	-60.5	100.1	100.3	98	96.9	97.4		93.4	101.8	98.9	97.7	99.3
	-60.4	99.4	100.3	100.1	97	98.6		95.5	101.6	95.8	97.8	98.1
	-60.3	96.6	102.1	101.3	95.8	97.9		109.7	103.6	94.7	99.8	98.6
	-60.2	98.7	103.1	101.5	98	98.8		115.8	102.8	97	96.3	99.4
	-60.1	99.8	100.6	101	99	98.9		97.5	100.8	99.3	94.4	98.9
	-60	97.2	100.9	99.3	97.4	98.8		92.4	101.2	100.3	98.1	100.7
	-59.9	97	102.4	99.6	98.3	99.2		105.6	99.7	101.6	98.4	99.1
	-59.8	97.1	101.1	99.4	97.8	97.7		107.6	101.9	100.6	98.7	98.3
	-59.7	95.3	103.1	100.9	98.4	97.3		97.5	101.9	103	100.8	99.6
	-59.6	98.3	103.9	99.5	99.2	96.8		83.3	99.1	102	101.1	99.1
	-59.5	97.8	104.2	97.8	96.9	97.7		95.5	99.8	100.2	101.2	99.5
	-59.4	97.2	103.2	100.9	97.1	96.6		91.4	100.9	99.2	99.8	98.6
	-59.3	99.4	103.8	100	98	95.9		121.9	99	96.5	99.3	98.8
	-59.2	98.8	103.5	99.3	98.1	97.2		105.6	97.9	98.7	99.1	98.7
	-59.1	96.2	100.1	99.8	99.1	98.1		100.5	99.2	101.7	97.2	98.7
	-59	97.2	98.9	95.9	96.7	99.7		102.6	98.1	100.7	96.6	100.9
	-58.9	97.5	100	94.1	95.4	100.5		116.8	98.5	99.8	99.1	100
	-58.8	97.2	103.7	97.6	95.9	99.2		102.6	100.8	101.4	101	95.9
	-58.7	97.9	103.5	100.4	97.1	99		94.4	102.4	100.1	99.2	96.4
	-58.6	97.9	102.7	96.9	97.2	100.3		106.6	102.1	99.7	99.1	97.9
	-58.5	99.4	103	96.9	97.7	98.1		93.4	99.8	101.5	100.9	98.3
	-58.4	99.6	102.5	98.2	99.5	98.4		86.3	99.9	102.5	100.2	99.4
	-58.3	98.6	104.3	98.6	100.4	97.8		93.4	99.7	101.3	98.3	97.2
	-58.2	96.8	104.6	100.8	99.3	98.8		90.4	99.9	101.2	97.6	96.5
	-58.1	98.8	102.7	99	96.1	99.3		83.3	100.3	99.4	99.3	98.9
	-58	98.7	102.5	97.8	94.7	97.1		93.4	99.1	101	100.2	99.8
	-57.9	98.8	102.5	96.3	98	96		90.4	101.7	100.6	100.6	98.3
	-57.8	99	102.2	97.9	98.7	96.8		102.6	102.6	97.1	99.1	98
	-57.7	97.8	103.1	99.3	95.6	96.3		88.4	102.4	97.1	99.7	98.1
	-57.6	100	102.9	97.8	96.8	94.2		86.3	103.4	100.8	102.6	98
	-57.5	99.7	104.4	97	99.9	94.6		95.5	101.2	101.2	100	96.9
	-57.4	97.3	103.5	98.8	99.9	96.1		102.6	101.8	98.4	95.8	93.8
	-57.3	96.2	101.9	99.5	97.5	95.3		101.6	102.4	96.5	97.1	96.3
	-57.2	97.5	103.1	99.4	96.6	96.7		110.7	102.6	98	99.3	98.7
	-57.1	98.9	101.5	102	98.2	98.3		75.1	100.3	98.1	100.8	96.3
	-57	100.3	101	101.9	100	97.1		99.5	100.6	98.1	99.9	96.8
	-56.9	100.6	103.4	98	100	97.9		93.4	100.9	100.3	97.4	97.6
	-56.8	97.2	103.4	96.5	98.4	99.9		132	100.9	102	98.9	97.9
	-56.7	99.4	101.4	96.7	99.2	99.6		114.8	102	101.1	100.1	97.3
	-56.6	99	99.3	97	97.8	97.3		113.7	101.5	100.2	97.9	97.4
	-56.5	96.7	98.4	96.5	97.9	97.8		107.6	101	100.2	97.6	99.4
	-56.4	96	99.2	97.3	100.1	97.3		107.6	101.1	99.2	97.4	99.8
	-56.3	95.9	101.3	100.4	99.2	97		104.6	100.8	101.2	97.8	99.8
	-56.2	97.2	103.2	101.6	99.5	96.8		85.3	101.4	101	101.8	99.2
	-56.1	97.2	101.3	99.2	101	96.7		106.6	101.9	98.1	100	98.2
	-56	98.8	100.1	97.3	99.3	96.8		91.4	100.1	97.7	97	96.1
	-55.9	97.1	100.4	96.4	99.4	99		115.8	99.7	97.1	97	96.8
	-55.8	96.7	100.5	94.9	100.5	99.3		106.6	98.8	98.4	97.7	96.1
	-55.7	98	99.4	95.9	100.3	98.3		90.4	98.6	100.4	99.5	96.6
	-55.6	97.3	101.3	99.6	99.5	98.1		129	100.6	99.5	100.1	99.3
	-55.5	93.6	103.7	101.2	98	96.4		91.4	100.9	98.2	100	97.6
	-55.4	93.2	102.9	101.7	98	98.6		94.4	101	100.2	98.3	94.2
	-55.3	96.4	101.5	99.7	99.4	99.1		109.7	98.5	102.3	97	94.5
	-55.2	98.2	102.3	101	100.6	97.7		96.5	99.6	102.3	97.2	97.4
	-55.1	97.4	105	102.3	99.3	97		99.5	100.4	99.4	101	99.1
	-55	96.6	104.4	100.4	97.5	97.3		100.5	101.5	96.2	101.2	98.2
	-54.9	94.9	103.1	99.3	97.3	96		89.4	102.5	98.3	100.6	98
	-54.8	96.6	103.7	99.4	96.8	94.5		103.6	99.3	101.6	100.9	97.8
	-54.7	98.7	103.5	97.7	97.9	96.5		109.7	99.5	103.1	101.5	97.4
	-54.6	97.2	104.1	100.3	98.1	99.5		102.6	103.8	100.1	99.7	97.7
	-54.5	95.6	104.3	102.3	96.3	99.5		98.5	104.1	97.7	98.1	98.9
	-54.4	97.5	103.6	103.5	96.6	99.9		99.5	103	98.5	99.1	96.8
	-54.3	99.1	102.6	102.8	98.7	98.9		91.4	101.6	101.1	98.2	95.3
	-54.2	100.9	102	101	100.2	98.6		99.5	98.3	101.7	96.4	97.9
	-54.1	100.6	100	100.3	99.5	99.8		103.6	97.1	99.5	97.6	99.5
	-54	98.1	99.8	97	98.1	98.5		84.3	98.6	101.4	99	99.1
	-53.9	97	102.4	97.3	99.3	98.9		87.3	100.5	99	99.9	99.1
	-53.8	98.2	103.5	96.5	98.9	98.3		100.5	101.7	96	101.2	100.1
	-53.7	96.9	103.7	97.2	99.6	96.7		105.6	100.4	97.9	98.8	98.4
	-53.6	94.9	102.9	100	100.1	96.8		104.6	100.9	97.6	99.6	96.1
	-53.5	96.2	100.9	101.1	99.9	97.4		104.6	101.4	96.1	101	96.5
	-53.4	99.4	101.6	99.5	96.9	97.4		100.5	100.1	95.7	100.4	100.1
	-53.3	98.2	102.5	99.7	97.5	97.2		104.6	100.5	96.2	98.9	98.9
	-53.2	95.8	101.7	101.5	98.4	98.4		97.5	100.4	100.6	97.9	97.1
	-53.1	96.5	101.3	101.2	99.5	99.8		89.4	100.6	101.9	96.5	96.4
	-53	98.4	101.4	97.6	99.5	99		105.6	101.3	100.3	96.4	97.8
	-52.9	97.6	103.2	95.2	100.4	98.8		96.5	102.6	99.6	96.4	97.8
	-52.8	96.7	102.6	99.2	100	100.3		71.1	102.1	100.9	97.9	97
	-52.7	100.6	101.2	102.7	98.1	96.3		97.5	99.8	102.1	100.2	97
	-52.6	100.5	102.7	102.1	97.5	96.6		107.6	99.3	102	102.3	95.7
	-52.5	98.8	102.5	98.6	98.9	99.6		110.7	99.2	98.2	100.8	96.6
	-52.4	97.4	100.1	94.5	98.4	99.6		95.5	102.2	99.2	98.4	97.6
	-52.3	96.3	99.1	93.4	97	100.8		134.1	103.1	101.8	97.9	98.3
	-52.2	98.4	100.7	98.5	95.9	98.8		89.4	101.2	100.8	98.1	98.5
	-52.1	98.2	100.5	100.9	95.6	98.7		104.6	99.9	101.7	97.4	99.6
	-52	96.3	99.9	98.5	98.5	98.2		101.6	100.8	103.3	98.5	100.9
	-51.9	97.4	99.1	96.7	100.5	97.5		96.5	102.2	102	98.4	97.4
	-51.8	97.6	98.9	96.8	97.9	98.4		86.3	102	100.7	97.8	96.7
	-51.7	96.3	100.4	99.7	96.8	97.5		105.6	101.9	98	98.8	97.5
	-51.6	98.1	101.3	99.1	98.9	98.6		85.3	99.6	97.5	101.4	100.2
	-51.5	96	99.9	99.3	97.4	96		108.7	99.6	99.3	101.8	98.6
	-51.4	95.3	100.4	101.8	97.3	96.2		112.7	98.7	101.8	101.5	96.6
	-51.3	97.4	102.7	98.4	97.8	97.6		94.4	101	101.5	101.9	99.8
	-51.2	97.1	102	98.4	97	96.5		110.7	101.5	99	101.8	99.1
	-51.1	98.3	100.9	102.5	96.6	95.8		112.7	99.2	95.6	97.9	100.3
	-51	97.6	100.8	99.5	97.5	96.1		91.4	100.7	97.6	97.4	101
	-50.9	94.4	100.2	96.1	99.4	97.3		95.5	101.4	100	97.4	97.2
	-50.8	96.1	98.6	95.4	98.9	97.2		104.6	102.2	99.8	95.4	98.4
	-50.7	98.6	99.9	98.2	99.8	98.8		107.6	102.4	100.1	97.7	100.4
	-50.6	100.6	102.1	99.4	101.1	97.6		104.6	101.9	99.6	98.6	96.5
	-50.5	99	99.6	101.1	96.7	95.7		113.7	102	99.7	98.9	95.5
	-50.4	98	100.1	102.8	94.9	97		107.6	100.9	99.2	99.8	96.3
	-50.3	98.3	101.5	100.1	97.3	98.7		120.8	100.7	98.8	97.4	97.1
	-50.2	97.8	102.4	100.7	99.5	99.2		88.4	99.4	98.2	95.8	97.7
	-50.1	96.4	101.8	98.9	98.8	98.8		97.5	96.5	95.8	98.5	98.9
	-50	98.3	100.5	99.5	97.3	99.2		126.9	98.3	93.9	99.9	96.7
	-49.9	97.3	100.8	100.5	97.4	98.4		85.3	100.8	94.7	98.6	96
	-49.8	95.5	102.8	101	97.4	96.9		102.6	101.3	95.6	97.7	98.9
	-49.7	95	104.8	99.3	98.2	97.1		107.6	102	93.6	98.9	100.1
	-49.6	94.1	104.1	98.7	97.9	97.3		83.3	105.1	94.2	98.9	97
	-49.5	93.4	102	99	99.1	96.1		123.9	103.6	93.5	97	95
	-49.4	97.1	100.2	100.8	99.5	97		70.1	101.1	95.8	98	92.8
	-49.3	98.2	99.4	98.3	98.6	99		105.6	100	98.6	100	93.1
	-49.2	96.4	99.7	96.2	97.9	97.5		113.7	98.7	95.5	99.7	97.4
	-49.1	96	103.6	96.7	98	97		100.5	99.1	96.6	97.9	98.4
	-49	97.2	103.6	97.2	97.7	97.9		100.5	100.5	96	98.4	96.1
	-48.9	100	101.1	94	97.1	98.6		92.4	99.7	95.3	101.3	95.3
	-48.8	100.4	102.1	97.2	97	100.4		94.4	101.7	94	100.3	96.6
	-48.7	99.8	102.5	99.4	96.1	101.4		95.5	102	93.3	99.5	99.9
	-48.6	98.1	101.5	99.2	97.8	99.2		93.4	100.7	93.4	101.3	101.5
	-48.5	98.2	103	100.9	99.7	97.5		81.2	101.3	96.3	102.3	98.2
	-48.4	99.2	103.3	97.1	98.2	97.7		84.3	102.9	96.4	99.9	95.3
	-48.3	99.1	102.9	98.5	95.9	97.6		102.6	102.5	97.7	97.3	97.2
	-48.2	97.4	102.4	99.1	99.5	98.1		97.5	101.3	97.9	97.8	98.9
	-48.1	95.6	101.5	100.1	97.4	98.3		110.7	101.7	96.9	97.4	96
	-48	95	100.6	98.9	96.2	97.7		92.4	102.7	96.1	97.3	95.2
	-47.9	96.1	101.5	98.2	98.1	96.8		79.2	103.2	93.6	99.8	96
	-47.8	99.2	102.5	98.4	97.5	96.4		111.7	102.2	93.9	101.8	95.4
	-47.7	100.2	101.2	99.5	96.8	95.7		107.6	100.7	95.1	102.5	97.2
	-47.6	98.9	101.2	100.9	98.8	96.5		86.3	100.6	94.3	100.7	98.7
	-47.5	97.5	99.7	101.9	98.9	98.9		76.2	100.6	95.3	98.7	97.7
	-47.4	97.3	101.4	100	97.2	96.8		95.5	102.2	94.7	99.6	96.8
	-47.3	99.1	102.4	101.7	99.3	97.7		94.4	101.9	95	98.8	96.6
	-47.2	97.6	102.1	104.3	98.7	99.3		105.6	98.6	93.5	98.3	97.9
	-47.1	97.6	101	101.4	100	99		85.3	99.7	93.6	98.4	97.1
	-47	97.6	100.1	98	101.1	99.4		104.6	99.8	93	98.9	97.3
	-46.9	99.3	100.9	97.8	100.3	98.5		98.5	102	93.9	98.9	98.9
	-46.8	100.8	99.5	101.2	101.2	96.7		87.3	103.3	94.5	98.1	98.3
	-46.7	98.8	99.8	101.7	99.8	97.9		86.3	101.5	95.8	98.1	97.8
	-46.6	96.3	101.5	102.3	100.6	98.4		83.3	99.7	95.7	98.9	99.7
	-46.5	95.8	101.9	100.8	100.3	98.2		96.5	100.3	95.2	99.2	101.6
	-46.4	98.9	101.3	97.3	96.3	99.2		112.7	99.4	95.5	98.4	99.1
	-46.3	98.5	98.4	95.9	94.8	97.4		107.6	100.1	95.1	96.8	97
	-46.2	99.1	99.5	97.6	97.9	97.4		114.8	103.3	93.9	97.3	96.5
	-46.1	97.7	101.1	97.5	100	97.4		100.5	101.9	94.3	101.2	95.9
	-46	97.4	101.1	97.6	98.5	97.5		93.4	101.5	94.8	100.2	96.6
	-45.9	99.4	102.1	99.9	98.6	97.4		78.2	102	94.3	96.9	99.7
	-45.8	98.4	100.7	101.4	98.7	95.9		103.6	99.9	94.7	97.1	98.8
	-45.7	97.8	97.2	102.3	98.4	96.1		101.6	99.9	94.2	97.3	99.3
	-45.6	99.4	98.7	102.9	100	97.2		104.6	100.2	94	98.5	98.8
	-45.5	97.3	101.5	101.4	98.4	99.2		92.4	99.7	97.2	99	99
	-45.4	96.7	100.6	98.1	97.9	98.9		81.2	97.8	97	100.5	98.5
	-45.3	96.7	100.8	98.5	97.8	98.1		98.5	98.8	93.5	99.6	98.3
	-45.2	98.5	103.6	98.7	99	97.1		94.4	101	93	98.6	97.1
	-45.1	99.8	102.7	98.8	98.8	97.2		102.6	101	93.9	99.1	96.4
	-45	99.5	100.8	99.7	98.9	96.9		99.5	101.1	93.3	98.5	98.5
	-44.9	99.2	99.1	98.8	100.1	97.4		84.3	102	89.1	98.3	101.1
	-44.8	97.9	99.3	98.6	99.9	97.6		82.3	101.4	88.1	98.5	98.9
	-44.7	95.7	100.4	97.9	98.6	96.5		100.5	100.5	90.4	100.4	96.4
	-44.6	96.5	102.8	97	96.7	97.6		93.4	99.9	92.8	99.7	97.4
	-44.5	97.3	104.3	97.7	99.3	98.4		93.4	100.1	93.8	99.2	98.8
	-44.4	96.8	103.3	99.7	97.6	98.2		88.4	101.5	91	100.9	97
	-44.3	97.5	102.1	96.5	94.2	96.8		106.6	101.4	89	100.4	96.2
	-44.2	99.7	100.2	95.1	96.2	98.6		91.4	102.3	91.3	101.2	98.2
	-44.1	101.3	100.2	98	97.6	100.8		94.4	102.3	91.5	100.5	98
	-44	99.4	102.2	98.7	96.4	99.6		95.5	101.7	90.8	99.4	98
	-43.9	95.5	102.2	98.7	97	99.8		96.5	100.8	91.6	98.4	98.3
	-43.8	95	99.5	99.7	96.2	99.8		95.5	102.8	90.3	98.9	98.8
	-43.7	98.1	97.9	99.4	95.7	98.9		87.3	101.2	89.2	99.2	98.6
	-43.6	97.7	99.1	99	98.3	98.4		110.7	98	91.3	97.6	98.3
	-43.5	96.3	100.8	98.5	100.3	99.2		91.4	100.8	90	95.6	97.3
	-43.4	97.8	100.7	96.2	98.5	100.7		104.6	102.8	89.1	95.3	97.2
	-43.3	97.7	99.9	97.9	95.7	98.8		89.4	101.9	89.4	96.8	97.2
	-43.2	96.1	99.3	100	96.4	98.4		102.6	101.6	91.5	98.8	96.8
	-43.1	98.2	101.1	100.3	97.7	98.4		104.6	99.9	90.9	100.8	97.5
	-43	99.1	100.1	99.1	95.4	98.4		100.5	99.6	91.4	99.1	99
	-42.9	97.9	100.6	96.9	95.5	97.7		100.5	98.7	91.8	98.2	100.2
	-42.8	98.4	101.6	98.9	98.3	97.3		101.6	100.2	91.5	98.7	99.2
	-42.7	98.5	101.3	100.4	99.3	96.2		86.3	102.8	91.9	98.1	98.5
	-42.6	98.2	101.6	99	99.1	97		87.3	103.5	92.8	98	98.3
	-42.5	96.5	101.3	99.1	98.6	97.6		107.6	102	92.5	97.8	98.3
	-42.4	97	99.2	102.1	99.2	97.5		97.5	100	93.5	97.6	99.8
	-42.3	96.6	96.4	100.5	97.9	98.4		88.4	99.4	93.2	98.3	98.5
	-42.2	98.5	97.6	102.2	97.5	95.9		111.7	98.9	91.5	98.4	97
	-42.1	98.2	100.2	100.3	97.3	95		111.7	100.1	91.1	98.5	97.3
	-42	96.9	100.6	99.5	97.5	97.9		104.6	102.7	89	100.1	98.9
	-41.9	97.7	99.7	103.3	96.3	96.5		105.6	103.9	88.7	99.1	100.7
	-41.8	98.9	101.2	102.6	96.3	96.4		115.8	103.7	89.9	97.8	98.6
	-41.7	97.3	102.1	97	95	97.1		92.4	100.4	90	99.2	95.2
	-41.6	94.8	101.1	94.4	95	96.3		84.3	98	90.5	101.1	94.8
	-41.5	95.5	100.2	97.6	96.1	97.6		105.6	97.6	91.4	101.1	94.7
	-41.4	97.2	99.4	97	97.3	97.6		90.4	99.9	92.5	101.6	97.2
	-41.3	97.8	99.6	98.7	96.3	96.8		85.3	100.1	90.2	99.2	98.1
	-41.2	97.2	97.4	101.7	96.6	98.1		113.7	103.4	90	97.4	97.5
	-41.1	96.5	99.2	102.5	97.2	98.9		65	104.4	89.4	99.4	96.6
	-41	98.4	100.7	99.8	95.3	97.6		104.6	103.8	89.8	100	97.4
	-40.9	99.2	100.2	99.9	95.3	98.3		98.5	101.1	92.8	100.3	97.7
	-40.8	96.2	99.6	99.5	97.5	97.9		85.3	98.8	90.9	98.5	97.9
	-40.7	97	99.8	100.5	99.6	99		97.5	99.3	88.5	99.8	97.8
	-40.6	100.4	99.3	98.9	101.5	100.2		87.3	102.3	88.1	102	99.2
	-40.5	99	100.4	93.6	99	99.1		114.8	101.9	89.3	101.6	98.3
[truncated: 9,405 more rows]
