# Supplementary material for: Specialized astrocytes mediate glutamatergic gliotransmission in the CNS
Source: Nature. 2023 Sep 6;622(7981):120–9. doi: 10.1038/s41586-023-06502-w (PMC10550825; doi:10.1038/s41586-023-06502-w)
Supplement: Supplementary file 15 — Source Data Extended Data Fig. 9 [file 41586_2023_6502_MOESM15_ESM.xlsx]

## Sheet: ExtDataFig9
Panel d																																Panel f											Panel m
fEPSPs 3 electrodes																																slope_Basal fEPSPs amplitude (mV)				Normalized fEPSPs (% of max)_Slope							Behavior Experiment
Experiment1				Experiment2				Experiment3				Experiment4				Experiment5				Experiment6				mean				StDev				VGLUT1WT	VGLUT1GFAP-KO				VGLUT1WT			VGLUT1GFAP-KO			total number of rearings				*Distance moved during shock (cm)
electrode1	electrode2	electrode3		electrode1	electrode2	electrode3		electrode1	electrode2	electrode3		electrode1	electrode2	electrode3		electrode1	electrode2	electrode3		electrode1	electrode2	electrode3		electrode1	electrode2	electrode3		electrode1	electrode2	electrode3		0.64	0.26			20	22.56	3.3		23.59	4.07		VGLUT1WT-TAM	VGLUT1GFAP-WT	VGLUT1GFAP-KO		VGLUT1WT-TAM	VGLUT1GFAP-WT	VGLUT1GFAP-KO
0.665512	0.624689	0.649928		1.06905	0.95618	1.03329						0.853251	0.917439	0.867757		0.920468	0.923376	0.887084		0.906725	0.898696	0.827633		0.883002	0.864076	0.853138		0.0727874	0.067709	0.0688135		0.26	0.36			30	43.68	5.43		43.22	4.51		33	16	31		110.02	64.2522	129.875
0.890587	0.865776	0.850966		1.03392	0.970526	1.0485						0.944461	1.00023	0.981691		0.950752	0.940118	0.936135		0.94714	0.977567	0.947944		0.953373	0.950843	0.953048		0.0256852	0.0260913	0.0359384		0.23	0.25			40	60.47	5.44		59.85	4.94		27	48	34		100.907	134.526	119.08
1.05113	1.04657	0.991341		1.03434	1.08329	1.08377						0.941411	0.974308	0.94848		0.991662	1.00557	0.973633		1.03195	0.998697	1.04161		1.0101	1.02169	1.00777		0.0220889	0.0215748	0.0272393		0.55	0.24			50	76.96	4.67		75.2	3.59		26	42	23		119.535	86.6443	94.975
0.995194	0.980519	1.1136		0.978731	0.981809	1.00874		0.955423	0.904093	0.923471		0.988561	0.96437	0.969682		0.998669	0.984193	0.983457		1.03531	1.03021	0.99427		0.991982	0.974199	0.99887		0.0117581	0.0182718	0.0283237		0.4	0.33			60	89.88	3.73		86.31	4.08		29	29	34		75.4941	99.5687	119.209
0.969128	1.01931	0.972726		0.979648	0.943563	0.940458		0.984548	1.01322	1.00578		1.01105	0.97764	0.990738		0.967958	0.969585	0.986801		0.982545	0.992445	1.012		0.98248	0.985959	0.984751		0.00697928	0.0126991	0.0115436		0.31	0.21			70	97.05	4.26		93.99	4.21		36	25	23		109.825	159.43	105.522
1.09396	1.08783	1.07137		0.973357	1.02081	0.91853		1.06003	1.08269	1.07075		1.11452	1.08345	1.10941		1.09096	1.10053	1.11997		1.00305	1.00108	1.00417		1.05598	1.06273	1.04903		0.0250891	0.0183793	0.0338776		2.27	0.69			80	98.25	1.39		97.1	2.83		41	35	32		236.745	123.82	115.11
1.45524	1.45411	1.50398		1.42263	1.52496	1.19089		1.65215	1.25486	1.39805		1.18467	1.12959	1.12306		1.52691	1.80285	1.6567		1.41053	1.41927	1.49861		1.44202	1.43094	1.39521		0.0690317	0.103855	0.0909331		0.25	0.2			90	99.21	1.72		96.99	2.35		36	29	28		173.353	171.955	137.648
1.29311	1.19071	1.19278		1.46136	1.65217	1.26597		1.69534	1.23723	1.37356		1.21904	1.20352	1.11247		1.28812	1.58234	1.40214		1.37071	1.34921	1.3926		1.38795	1.3692	1.28992		0.0768548	0.0900272	0.0535281		0.87	0.61			100	100	0		100	0		26	32	24		152.224	162.782	187.429
0.837522	0.701753	0.681126		1.47121	1.66301	1.40467		1.70523	1.31574	1.52141		1.17765	1.18948	1.11069		1.25722	1.51689	1.39559		1.41944	1.51277	1.36402		1.31138	1.31661	1.24625		0.132318	0.153987	0.1378		1.46	1.45										27	18	37		76.1937	81.6449	150.006
1.09263	1.04155	0.99659		1.49608	1.74724	1.41016		1.67326	1.32642	1.53205		1.20735	1.17178	1.15439		1.32857	1.60191	1.46621		1.48424	1.56721	1.54701		1.38035	1.40935	1.35107		0.0949473	0.122436	0.100446		0.56	0.51										30				155.293
1.20165	1.18746	1.11216		1.48223	1.72149	1.3562		1.65095	1.35486	1.59948		1.21631	1.19854	1.17472		1.33123	1.56667	1.45926		1.50413	1.54588	1.63538		1.39775	1.42915	1.38953		0.0795892	0.096978	0.096659		0.32	0.36
1.40895	1.30358	1.32861		1.15524	1.3478	1.16199		1.61343	1.33557	1.58163		1.2056	1.21619	1.16047		1.3027	1.48332	1.39826		1.58082	1.67217	1.68461		1.37779	1.3931	1.38593		0.0854487	0.0723028	0.0963172		0.64	1.16
1.33097	1.28395	1.3277		1.43154	1.71789	1.34254		1.60536	1.31306	1.57175		1.15868	1.17848	1.16406		1.31174	1.48704	1.44494		1.68097	1.64557	1.83457		1.41988	1.43766	1.44759		0.0873004	0.0960242	0.10411		0.38	0.64
1.15599	1.15906	1.14233		1.511	1.81946	1.49445		1.61555	1.33669	1.53837		1.17987	1.15833	1.10979		1.27958	1.38989	1.34551		1.68341	1.71471	1.94062		1.40423	1.42969	1.42851		0.102274	0.124942	0.136973		0.68	0.73
1.18598	1.16788	1.04922		1.52321	1.89283	1.57696		1.59125	1.37729	1.69149		1.11401	1.12344	0.973943		1.31989	1.4442	1.41257		1.70749	1.85762	1.83276		1.40697	1.47721	1.42282		0.105835	0.148239	0.155586		0.65	0.7
1.19648	1.20305	1.21144		1.55578	1.94759	1.62318		1.62067	1.40936	1.75736		1.13663	1.14007	1.01671		1.32245	1.4645	1.40344		1.70905	1.74505	1.89965		1.42351	1.48494	1.4853		0.106199	0.139461	0.150465
