# Supplementary material for: Specialized astrocytes mediate glutamatergic gliotransmission in the CNS
Source: Nature. 2023 Sep 6;622(7981):120–9. doi: 10.1038/s41586-023-06502-w (PMC10550825; doi:10.1038/s41586-023-06502-w)
Supplement: Supplementary file 16 — Source Data Extended Data Fig. 10 [file 41586_2023_6502_MOESM16_ESM.xlsx]

## Sheet: ExtDataFig10
	Panel e												Panel f			Panel g
	Firing frequency (Hz)				Rm(MΩ)				IVH=-60 mV				Firing frequency (Hz)			sEPSCs Frequency (Hz)			Amplitude (pA)
	VGLUT2 WT-TAM	VGLUT2 GFAP-WT	VGLUT2 GFAP-KO		VGLUT2 WT-TAM	VGLUT2 GFAP-WT	VGLUT2 GFAP-KO		VGLUT2 WT-TAM	VGLUT2 GFAP-WT	VGLUT2 GFAP-KO		VGLUT2 GFAP-WT	VGLUT2 GFAP-KO		VGLUT1-GFAP-WT	VGLUT1-GFAP-KO		VGLUT1-GFAP-WT	VGLUT1-GFAP-KO
	1.89	1.67	1.45		1003	258	374		-10.9	-75	-57		3.58	4.16		0.79	1.23		11.21	10.81
	1.17	1.98	1.8		1004	1000	628		-23	-53	-29.4		3.86	3.87		2.27	2.86		9.05	9.97
	0.95	1.45	2		532	353	230		-44	-59.8	-240		2.99	3.45		0.22	0.12		13.17	17.84
	2.08	0.98	1.51		1000	576	397		-20	-11	-49		5.5	4.2		0.76	1.34		9.6	9.88
	1.36	0.98	2.98		1000	760	339		-35	-30	-30		3.85	3.77		3.35	0.63		12.39	8.92
	2.19	1.65	2.51		482	2000	777		-30	-17.8	-31		3.94	5.43		1	1.68		7.08	13.58
	2.18	1.98	2.14		906	561	667		-41	-22	-35		4.53	2.96		0.12	0.68		20.13	15.68
	2.35	2.52	2.74		623	832	970		-28	-30	-31		3.75	2.23		1.68	0.98		9.28	9.99
	0.68	3.45	1.58		1500	672	1100		-51	-27	-24		2.31	3.08		2.67	1.19		11.4	17.47
	1.48	1.15	1.8		689	315	2000		-21	-55	-47		1.85	1.69		1.44	1.59		8.82	13.01
	0.57	2.3	1.88		486	653.9	365		-51	-57	-64		2.62	1.93			1.08			17.62
	1.52	2.22	1.04		910	1300	393		-32	-35	-133			0.73			0.71			13.75
	1.28	1.55	1.83		491	851	760		-49	-30	-19.3			2.86			1.47			6.91
	1.65	2.38	1.76		369	2900	289		-74	-26	-49.6			1.79			1.28			6.26
	1.12	1.77	1.47		244	0.573	603		-44	-44	-37			3.14			7.67			14.66
	2	0.85	1.63		483	462.9	1700		-75	-60	-30			1.93			1.33			7.86
	0.82	1.26	1.63		264	294.1	341		-31	-88	-46			4.18			3.36			8.22
	2.13	1.48	2.17		467.3	493	372		-115	-55	-64			2.56
	1.79	1.13	0.9		340	401.6	635		-88	-44	-63
	2	1.38	2.38		856.2	660	550		-44	-31	-27
	1.68	0.83	1.33		870	599	187.6		-47	-36	-56
	2.1	1.22	0.93		1000	346.2	618		-24	-88	-45
	2.65	2.87	0.83		948.1	523	473		-17.8	-43	-56
	0.78	2.27	2.89		997	721			-31	-60
	2.28	2.15	1.52		638	385.2			-33	-70
	1.97	2.76	1.74		1500	2700			-50	-56.8
		3.67	1.27		725	442			-70	-81
		2.4	2.12		378	407			-46.2	-31
		1.43	1.08		992	450			-13.3	-60
		2.48	1.43		1900				-33
		1.75	1.55		485.2				-82
		2.1	1.08		700				-137.1
		0.86	2.21		927				-42.1
		0.78	2.81		2000				-35
		1.18	1.59		819				-38.7
		2.35	0.79		1000				-34.5
		3.17	1.98		771				-31
		1.18	1.01		480				-57
		1.62	1.9
		0.83	1.78
		1.97	0.59
		1.38	1.33
		0.92	1.5
		2.12	1.92
		1.95	1.45
		2.04	1.8
		1.23	2
		1.65	1.51
		1.36	2.98
		1.33	2.51
		1.67	2.14
		1.98	2.74
		1.45	1.58
		0.98	1.8
		0.98	1.88
		1.65	1.04
		1.98	1.83
		2.52	1.76
			1.47
